# Supplementary material for: Detecting rumors in social media using emotion based deep learning approach
Source: PeerJ Comput Sci. 2024 Sep 20;10:e2202. doi: 10.7717/peerj-cs.2202 (PMC11419649; doi:10.7717/peerj-cs.2202)
Supplement: Supplemental Information 2 — The final classifier model which gives us label as rumor or non-rumor. [file peerj-cs-10-2202-s002.ipynb]

# %% [code]
import pandas as pd
import numpy as np
import matplotlib.pyplot as plt
import seaborn as sns

#Text cleaning
import re, string
!pip install emoji
import emoji
import nltk
from nltk.stem import WordNetLemmatizer,PorterStemmer
from nltk.corpus import stopwords
nltk.download('stopwords')
stop_words = set(stopwords.words('english'))

#Data preprocessing
from sklearn import preprocessing
from sklearn.model_selection import train_test_split
from imblearn.over_sampling import RandomOverSampler

#Naive Bayes
from sklearn.feature_extraction.text import CountVectorizer
from sklearn.feature_extraction.text import TfidfTransformer
from sklearn.naive_bayes import MultinomialNB


#PyTorch LSTM
import torch
import torch.nn as nn
import torch.nn.functional as F
from torch.utils.data import TensorDataset, DataLoader, RandomSampler, SequentialSampler

#Tokenization for LSTM
from collections import Counter
from gensim.models import Word2Vec

#Transformers library for BERT
!pip install transformers
import transformers
from transformers import BertModel
from transformers import BertTokenizer
from transformers import AdamW, get_linear_schedule_with_warmup

from sklearn.metrics import classification_report, confusion_matrix

#Seed for reproducibility
import random

seed_value=42
random.seed(seed_value)
np.random.seed(seed_value)
torch.manual_seed(seed_value)
torch.cuda.manual_seed_all(seed_value)

import time

#set style for plots
sns.set_style("whitegrid")
sns.despine()
plt.style.use("seaborn-whitegrid")
plt.rc("figure", autolayout=True)
plt.rc("axes", labelweight="bold", labelsize="large", titleweight="bold", titlepad=10)

# %% [code]
emotion = pd.read_csv('/kaggle/input/new-emotion/emotion.csv')
emotion

# %% [code]
emotion.Predicted_Label.value_counts()

# %% [code]
emotion['text'] = emotion['Input'] +" " + emotion['Predicted_Label']
emotion.text[31217]

# %% [code]
emotion.label.value_counts()

# %% [code]
emotion[emotion.duplicated()]

# %% [code]
def conf_matrix(y, y_pred, title, labels):
    fig, ax =plt.subplots(figsize=(7.5,7.5))
    ax=sns.heatmap(confusion_matrix(y, y_pred), annot=True, cmap="Purples", fmt='g', cbar=False, annot_kws={"size":30})
    plt.title(title, fontsize=25)
    ax.xaxis.set_ticklabels(labels, fontsize=16) 
    ax.yaxis.set_ticklabels(labels, fontsize=14.5)
    ax.set_ylabel('Test', fontsize=25)
    ax.set_xlabel('Predicted', fontsize=25)
    plt.show()

# %% [code]
emotion = emotion.drop_duplicates()

# %% [code]
emotion.shape

# %% [code]
emotion = emotion.dropna(subset=['text', 'label'])

# %% [code]
emotion.label.value_counts()

# %% [code]
#Clean emojis from text
#remove emoji
def remove_emojis(text):
    return demoji.replace(text, '')
#Remove punctuations, links, stopwords, mentions and \r\n new line characters
def strip_all_entities(text): 
    text = text.replace('\r', '').replace('\n', ' ').lower() #remove \n and \r and lowercase
    text = re.sub(r"(?:\@|https?\://)\S+", "", text) #remove links and mentions
    text = re.sub(r'[^\x00-\x7f]',r'', text) #remove non utf8/ascii characters such as '\x9a\x91\x97\x9a\x97'
    banned_list= string.punctuation
    table = str.maketrans('', '', banned_list)
    text = text.translate(table)
    text = [word for word in text.split() if word not in stop_words]
    text = ' '.join(text)
    text =' '.join(word for word in text.split() if len(word) < 14) # remove words longer than 14 characters
    return text

def decontract(text):
    text = re.sub(r"can\'t", "can not", text)
    text = re.sub(r"n\'t", " not", text)
    text = re.sub(r"\'re", " are", text)
    text = re.sub(r"\'s", " is", text)
    text = re.sub(r"\'d", " would", text)
    text = re.sub(r"\'ll", " will", text)
    text = re.sub(r"\'t", " not", text)
    text = re.sub(r"\'ve", " have", text)
    text = re.sub(r"\'m", " am", text)
    return text

#clean hashtags at the end of the sentence, and keep those in the middle of the sentence by removing just the "#" symbol
def clean_hashtags(tweet):
    new_tweet = " ".join(word.strip() for word in re.split('#(?!(?:hashtag)\b)[\w-]+(?=(?:\s+#[\w-]+)*\s*$)', tweet)) #remove last hashtags
    new_tweet2 = " ".join(word.strip() for word in re.split('#|_', new_tweet)) #remove hashtags symbol from words in the middle of the sentence
    return new_tweet2

#Filter special characters such as "&" and "$" present in some words
def filter_chars(a):
    sent = []
    for word in a.split(' '):
        if ('$' in word) | ('&' in word):
            sent.append('')
        else:
            sent.append(word)
    return ' '.join(sent)

#Remove multiple sequential spaces
def remove_mult_spaces(text):
    return re.sub("\s\s+" , " ", text)

#Stemming
def stemmer(text):
    tokenized = nltk.word_tokenize(text)
    ps = PorterStemmer()
    return ' '.join([ps.stem(words) for words in tokenized])

#Lemmatization 
#NOTE:Stemming seems to work better for this dataset
def lemmatize(text):
    tokenized = nltk.word_tokenize(text)
    lm = WordNetLemmatizer()
    return ' '.join([lm.lemmatize(words) for words in tokenized])


#Then we apply all the defined functions in the following order
def deep_clean(text):
    #text = remove_emojis(text)
    text = decontract(text)
    text = strip_all_entities(text)
    text = clean_hashtags(text)
    text = filter_chars(text)
    text = remove_mult_spaces(text)
    text = stemmer(text)
    return text


# %% [code]
emotion.label.value_counts()

# %% [code]
text_len = []
for t in emotion.text:
    tweet_len = len(t.split())
    text_len.append(tweet_len)

# %% [code]
emotion['text_len'] = text_len

# %% [code]
plt.figure(figsize=(7,5))
ax = sns.countplot(x='text_len', data=emotion[emotion['text_len']<8], palette='mako')
plt.title('Count of tweets with less than 8 words', fontsize=20)
plt.yticks([])
ax.bar_label(ax.containers[0])
plt.ylabel('count')
plt.xlabel('')
plt.show()

# %% [code]
emotion = emotion[emotion['text_len'] > 3]

# %% [code]
emotion.sort_values(by=['text_len'], ascending=False)

# %% [code]
plt.figure(figsize=(16,5))
ax = sns.countplot(x='text_len', data=emotion[(emotion['text_len']<=1000) & (emotion['text_len']>10)], palette='Blues_r')
plt.title('Count of tweets with high number of words', fontsize=25)
plt.yticks([])
ax.bar_label(ax.containers[0])
plt.ylabel('count')
plt.xlabel('')
plt.show()

# %% [code]
max_len = np.max(emotion['text_len'])
max_len 

# %% [code]
emotion.sort_values(by=["text_len"], ascending=False)

# %% [code]
emotion.dtypes

# %% [code]
X = emotion['text']
y = emotion['label']

# %% [code]
X_train, X_test, y_train, y_test = train_test_split(X, y, test_size=0.3, stratify=y, random_state=seed_value)

# %% [code]
X_train, X_valid, y_train, y_valid = train_test_split(X_train, y_train, test_size=0.1, stratify=y_train, random_state=seed_value)

# %% [code]
(unique, counts) = np.unique(y_train, return_counts=True)
np.asarray((unique, counts)).T

# %% [code]
ros = RandomOverSampler()
X_train, y_train = ros.fit_resample(np.array(X_train).reshape(-1, 1), np.array(y_train).reshape(-1, 1));
train_os = pd.DataFrame(list(zip([x[0] for x in X_train], y_train)), columns = ['text', 'label']);

# %% [code]
X_train = train_os['text'].values
y_train = train_os['label'].values

# %% [code]
(unique, counts) = np.unique(y_train, return_counts=True)
np.asarray((unique, counts)).T

# %% [code]
clf = CountVectorizer()
X_train_cv =  clf.fit_transform(X_train)
X_test_cv = clf.transform(X_test)

# %% [code]
tf_transformer = TfidfTransformer(use_idf=True).fit(X_train_cv)
X_train_tf = tf_transformer.transform(X_train_cv)
X_test_tf = tf_transformer.transform(X_test_cv)

# %% [code]
nb_clf = MultinomialNB()

# %% [code]
nb_clf.fit(X_train_tf, y_train)

# %% [code]
nb_pred = nb_clf.predict(X_test_tf)

# %% [code]
print('Classification Report for Naive Bayes:\n',classification_report(y_test, nb_pred))

# %% [code]
#we will include this in naive baiyes also to avoid confusion
category = ['rumor','not_rumor']

# %% [code]
conf_matrix(y_test,nb_pred,'Naive Bayes classification Analysis\nConfusion Matrix', category )

# %% [code]
def Tokenize(column, seq_len):
    ##Create vocabulary of words from column
    corpus = [word for text in column for word in text.split()]
    count_words = Counter(corpus)
    sorted_words = count_words.most_common()
    vocab_to_int = {w:i+1 for i, (w,c) in enumerate(sorted_words)}

    ##Tokenize the columns text using the vocabulary
    text_int = []
    for text in column:
        r = [vocab_to_int[word] for word in text.split()]
        text_int.append(r)
    ##Add padding to tokens
    features = np.zeros((len(text_int), seq_len), dtype = int)
    for i, review in enumerate(text_int):
        if len(review) <= seq_len:
            zeros = list(np.zeros(seq_len - len(review)))
            new = zeros + review
        else:
            new = review[: seq_len]
        features[i, :] = np.array(new)

    return sorted_words, features

# %% [code]
vocabulary, tokenized_column = Tokenize(emotion["text"], max_len)

# %% [code]
emotion["text"].iloc[10]

# %% [code]
tokenized_column[10]

# %% [code]
keys = []
values = []
for key, value in vocabulary[:20]:
    keys.append(key)
    values.append(value)

# %% [code]
keys

# %% [code]
values

# %% [code]
plt.figure(figsize=(15, 5))
ax = sns.barplot(x=keys,y=values, palette='mako')
plt.title('Top 20 most common words', size=25)
ax.bar_label(ax.containers[0])
plt.ylabel("Words count")
plt.show()

# %% [code]
Word2vec_train_data = list(map(lambda x: x.split(), X_train))

# %% [code]
EMBEDDING_DIM = 200

# %% [code]
word2vec_model = Word2Vec(Word2vec_train_data, vector_size=EMBEDDING_DIM)

# %% [code]
print(f"Vocabulary size: {len(vocabulary) + 1}")

# %% [code]
VOCAB_SIZE = len(vocabulary) + 1 #+1 for the padding

# %% [code]
embedding_matrix = np.zeros((VOCAB_SIZE, EMBEDDING_DIM))
    
#fill the embedding matrix with the pre trained values from word2vec
#    corresponding to word (string), token (number associated to the word)
for word, token in vocabulary:
    if word2vec_model.wv.__contains__(word):
        embedding_matrix[token] = word2vec_model.wv.__getitem__(word)

print("Embedding Matrix Shape:", embedding_matrix.shape)

# %% [code]
X = tokenized_column
y = emotion['label'].values

# %% [code]
X_train, X_test, y_train, y_test = train_test_split(X, y, test_size=0.3, stratify=y, random_state=seed_value)

# %% [code]
X_train, X_valid, y_train, y_valid = train_test_split(X_train, y_train, test_size=0.1, stratify=y_train, random_state=seed_value)

# %% [code]
(unique, counts) = np.unique(y_train, return_counts=True)
np.asarray((unique, counts)).T

# %% [code]
ros = RandomOverSampler()
X_train_os, y_train_os = ros.fit_resample(np.array(X_train),np.array(y_train));

# %% [code]
(unique, counts) = np.unique(y_train_os, return_counts=True)
np.asarray((unique, counts)).T

# %% [code]
train_data = TensorDataset(torch.from_numpy(X_train_os), torch.from_numpy(y_train_os))
test_data = TensorDataset(torch.from_numpy(X_test), torch.from_numpy(y_test))
valid_data = TensorDataset(torch.from_numpy(X_valid), torch.from_numpy(y_valid))

# %% [code]
BATCH_SIZE = 32

# %% [code]
train_loader = DataLoader(train_data, shuffle=True, batch_size=BATCH_SIZE, drop_last=True) 
valid_loader = DataLoader(valid_data, shuffle=True, batch_size=BATCH_SIZE, drop_last=True)
test_loader = DataLoader(test_data, shuffle=True, batch_size=BATCH_SIZE, drop_last=True)

# %% [code]
NUM_CLASSES = 2 #We are dealing with a multiclass classification of 2 classes
HIDDEN_DIM = 100 #number of neurons of the internal state (internal neural network in the LSTM)
LSTM_LAYERS = 1 #Number of stacked LSTM layers

LR = 0.001 #Learning rate
DROPOUT = 0.5 #LSTM Dropout
BIDIRECTIONAL = True #Boolean value to choose if to use a bidirectional LSTM or not
EPOCHS = 25 #Number of training epoch

DEVICE = 'cuda' if torch.cuda.is_available() else 'cpu'

# %% [code]
class BiLSTM_Sentiment_Classifier(nn.Module):

    def __init__(self, vocab_size, embedding_dim, hidden_dim, num_classes, lstm_layers, bidirectional,batch_size, dropout):
        super(BiLSTM_Sentiment_Classifier,self).__init__()
        
        self.lstm_layers = lstm_layers
        self.num_directions = 2 if bidirectional else 1
        self.hidden_dim = hidden_dim
        self.num_classes = num_classes
        self.batch_size = batch_size
        

        self.embedding = nn.Embedding(vocab_size, embedding_dim)
        
        self.lstm = nn.LSTM(embedding_dim,
                            hidden_dim,
                            num_layers=lstm_layers,
                            dropout=dropout,
                            bidirectional=bidirectional,
                            batch_first=True)

        self.fc = nn.Linear(hidden_dim*self.num_directions, num_classes)
        self.softmax = nn.LogSoftmax(dim=1)
        
    def forward(self, x, hidden):
        self.batch_size = x.size(0)
        ##EMBEDDING LAYER
        embedded = self.embedding(x)
        #LSTM LAYERS
        out, hidden = self.lstm(embedded, hidden)
        #Extract only the hidden state from the last LSTM cell
        out = out[:,-1,:]
        #FULLY CONNECTED LAYERS
        out = self.fc(out)
        out = self.softmax(out)

        return out, hidden

    def init_hidden(self, batch_size):
        #Initialization of the LSTM hidden and cell states
        h0 = torch.zeros((self.lstm_layers*self.num_directions, batch_size, self.hidden_dim)).detach().to(DEVICE)
        c0 = torch.zeros((self.lstm_layers*self.num_directions, batch_size, self.hidden_dim)).detach().to(DEVICE)
        hidden = (h0, c0)
        return hidden

# %% [code]
model = BiLSTM_Sentiment_Classifier(VOCAB_SIZE, EMBEDDING_DIM, HIDDEN_DIM,NUM_CLASSES, LSTM_LAYERS,BIDIRECTIONAL, BATCH_SIZE, DROPOUT)
model = model.to(DEVICE)

#Initialize embedding with the previously defined embedding matrix
model.embedding.weight.data.copy_(torch.from_numpy(embedding_matrix))
#Allow the embedding matrix to be fined tuned to better adapt to out dataset and get higher accuracy
model.embedding.weight.requires_grad=True

print(model)

# %% [code]
criterion = nn.NLLLoss()
optimizer = torch.optim.AdamW(model.parameters(), lr=LR, weight_decay = 5e-6)

# %% [code]
total_step = len(train_loader)
total_step_val = len(valid_loader)

early_stopping_patience = 25
early_stopping_counter = 0

valid_acc_max = 0 # Initialize best accuracy top 0

for e in range(EPOCHS):

    #lists to host the train and validation losses of every batch for each epoch
    train_loss, valid_loss  = [], []
    #lists to host the train and validation accuracy of every batch for each epoch
    train_acc, valid_acc  = [], []

    #lists to host the train and validation predictions of every batch for each epoch
    y_train_list, y_val_list = [], []

    #initalize number of total and correctly classified texts during training and validation
    correct, correct_val = 0, 0
    total, total_val = 0, 0
    running_loss, running_loss_val = 0, 0


    ####TRAINING LOOP####

    model.train()

    for inputs, labels in train_loader:
        inputs, labels = inputs.to(DEVICE), labels.to(DEVICE) #load features and targets in device

        h = model.init_hidden(labels.size(0))

        model.zero_grad() #reset gradients 

        output, h = model(inputs,h) #get output and hidden states from LSTM network
        labels = labels.type(torch.LongTensor)
        loss = criterion(output, labels)
        loss.backward()
        
        running_loss += loss.item()
        
        optimizer.step()

        y_pred_train = torch.argmax(output, dim=1) #get tensor of predicted values on the training set
        y_train_list.extend(y_pred_train.squeeze().tolist()) #transform tensor to list and the values to the list
        
        correct += torch.sum(y_pred_train==labels).item() #count correctly classified texts per batch
        total += labels.size(0) #count total texts per batch

    train_loss.append(running_loss / total_step)
    train_acc.append(100 * correct / total)

    ####VALIDATION LOOP####
    
    with torch.no_grad():
        
        model.eval()
        
        for inputs, labels in valid_loader:
            inputs, labels = inputs.to(DEVICE), labels.to(DEVICE)

            val_h = model.init_hidden(labels.size(0))

            output, val_h = model(inputs, val_h)
            labels = labels.type(torch.LongTensor)
            val_loss = criterion(output, labels)
            running_loss_val += val_loss.item()

            y_pred_val = torch.argmax(output, dim=1)
            y_val_list.extend(y_pred_val.squeeze().tolist())

            correct_val += torch.sum(y_pred_val==labels).item()
            total_val += labels.size(0)

        valid_loss.append(running_loss_val / total_step_val)
        valid_acc.append(100 * correct_val / total_val)

    #Save model if validation accuracy increases
    if np.mean(valid_acc) >= valid_acc_max:
        torch.save(model.state_dict(), './state_dict.pt')
        print(f'Epoch {e+1}:Validation accuracy increased ({valid_acc_max:.6f} --> {np.mean(valid_acc):.6f}).  Saving model ...')
        valid_acc_max = np.mean(valid_acc)
        early_stopping_counter=0 #reset counter if validation accuracy increases
    else:
        print(f'Epoch {e+1}:Validation accuracy did not increase')
        early_stopping_counter+=1 #increase counter if validation accuracy does not increase
        
    if early_stopping_counter > early_stopping_patience:
        print('Early stopped at epoch :', e+1)
        break
    
    print(f'\tTrain_loss : {np.mean(train_loss):.4f} Val_loss : {np.mean(valid_loss):.4f}')
    print(f'\tTrain_acc : {np.mean(train_acc):.3f}% Val_acc : {np.mean(valid_acc):.3f}%')

# %% [code]
model.load_state_dict(torch.load('./state_dict.pt'))

# %% [code]
model.eval()
y_pred_list = []
y_test_list = []
for inputs, labels in test_loader:
    inputs, labels = inputs.to(DEVICE), labels.to(DEVICE)
    test_h = model.init_hidden(labels.size(0))

    output, val_h = model(inputs, test_h)
    y_pred_test = torch.argmax(output, dim=1)
    y_pred_list.extend(y_pred_test.squeeze().tolist())
    y_test_list.extend(labels.squeeze().tolist())

# %% [code]
print('Classification Report for Bi-LSTM :\n', classification_report(y_test_list, y_pred_list, target_names=category))

# %% [code]
conf_matrix(y_test_list,y_pred_list,'PyTorch Bi-LSTM Sentiment Analysis\nConfusion Matrix', category)

# %% [code]
X = emotion['text'].values
y = emotion['label'].values

# %% [code]
X_train, X_test, y_train, y_test = train_test_split(X, y, test_size=0.3, stratify=y, random_state=seed_value)

# %% [code]
X_train, X_valid, y_train, y_valid = train_test_split(X_train, y_train, test_size=0.1, stratify=y_train, random_state=seed_value)

# %% [code]
ros = RandomOverSampler()
X_train_os, y_train_os = ros.fit_resample(np.array(X_train).reshape(-1,1),np.array(y_train).reshape(-1,1))

# %% [code]
X_train_os = X_train_os.flatten()
y_train_os = y_train_os.flatten()

# %% [code]
(unique, counts) = np.unique(y_train_os, return_counts=True)
np.asarray((unique, counts)).T

# %% [code]
from transformers import DistilBertTokenizerFast
tokenizer = DistilBertTokenizerFast.from_pretrained('distilbert-base-uncased')

# %% [code]
def bert_tokenizer(data):
    input_ids = []
    attention_masks = []
    for sent in data:
        encoded_sent = tokenizer.encode_plus(
            text=sent,
            add_special_tokens=True,        # Add `[CLS]` and `[SEP]` special tokens
            max_length=MAX_LEN,             # Choose max length to truncate/pad
            pad_to_max_length=True,         # Pad sentence to max length 
            return_attention_mask=True      # Return attention mask
            )
        input_ids.append(encoded_sent.get('input_ids'))
        attention_masks.append(encoded_sent.get('attention_mask'))

    # Convert lists to tensors
    input_ids = torch.tensor(input_ids)
    attention_masks = torch.tensor(attention_masks)

    return input_ids, attention_masks

# %% [code]
# Tokenize train tweets
encoded_tweets = [tokenizer.encode(sent, add_special_tokens=True) for sent in X_train]

# Find the longest tokenized tweet
max_len = max([len(sent) for sent in encoded_tweets])
print('Max length: ', max_len)

# %% [code]
MAX_LEN = 60

# %% [code]
train_inputs, train_masks = bert_tokenizer(X_train_os)
val_inputs, val_masks = bert_tokenizer(X_valid)
test_inputs, test_masks = bert_tokenizer(X_test)

# %% [code]
# Convert target columns to pytorch tensors format
train_labels = torch.from_numpy(y_train_os)
val_labels = torch.from_numpy(y_valid)
test_labels = torch.from_numpy(y_test)

# %% [code]
batch_size = 32

# %% [code]
train_data = TensorDataset(train_inputs, train_masks, train_labels)
train_sampler = RandomSampler(train_data)
train_dataloader = DataLoader(train_data, sampler=train_sampler, batch_size=batch_size)

# Create the DataLoader for our validation set
val_data = TensorDataset(val_inputs, val_masks, val_labels)
val_sampler = SequentialSampler(val_data)
val_dataloader = DataLoader(val_data, sampler=val_sampler, batch_size=batch_size)

# Create the DataLoader for our test set
test_data = TensorDataset(test_inputs, test_masks, test_labels)
test_sampler = SequentialSampler(test_data)
test_dataloader = DataLoader(test_data, sampler=test_sampler, batch_size=batch_size)

# %% [code]
%%time
class Bert_Classifier(nn.Module):
    def __init__(self, freeze_bert=False):
        super(Bert_Classifier, self).__init__()
        # Specify hidden size of BERT, hidden size of the classifier, and number of labels
        n_input = 768
        n_hidden = 50
        n_output = 2
        # Instantiate BERT model
        self.bert = BertModel.from_pretrained('bert-base-uncased')

        # Add dense layers to perform the classification
        self.classifier = nn.Sequential(
            nn.Linear(n_input,  n_hidden),
            nn.ReLU(),
            nn.Linear(n_hidden, n_output)
        )
        # Add possibility to freeze the BERT model
        # to avoid fine tuning BERT params (usually leads to worse results)
        if freeze_bert:
            for param in self.bert.parameters():
                param.requires_grad = False
        
    def forward(self, input_ids, attention_mask):
        # Feed input data to BERT
        outputs = self.bert(input_ids=input_ids,
                            attention_mask=attention_mask)
        
        # Extract the last hidden state of the token `[CLS]` for classification task
        last_hidden_state_cls = outputs[0][:, 0, :]

        # Feed input to classifier to compute logits
        logits = self.classifier(last_hidden_state_cls)

        type(logits)
        return logits


# %% [code]

def initialize_model(epochs=10):
    # Instantiate Bert Classifier
    bert_classifier = Bert_Classifier(freeze_bert=False)
    
    bert_classifier.to(device)

    # Set up optimizer
    optimizer = AdamW(bert_classifier.parameters(),
                      lr=5e-5,    # learning rate, set to default value
                      eps=1e-8    # decay, set to default value
                      )
    
    ### Set up learning rate scheduler ###

    # Calculate total number of training steps
    total_steps = len(train_dataloader) * epochs

    # Defint the scheduler
    scheduler = get_linear_schedule_with_warmup(optimizer,
                                                num_warmup_steps=0, # Default value
                                                num_training_steps=total_steps)
    return bert_classifier, optimizer, scheduler

# %% [code]
device = 'cuda' if torch.cuda.is_available() else 'cpu'
EPOCHS=30

# %% [code]
bert_classifier, optimizer, scheduler = initialize_model(epochs=EPOCHS)

# %% [code]
# Define Cross entropy Loss function for the multiclass classification task
from sklearn.metrics import classification_report
val_preds = []
val_true_labels = []

bestst_val_accuracy = 0.0
best_epoch = -1

loss_fn = nn.CrossEntropyLoss()

def bert_train(model, train_dataloader, val_dataloader=None, epochs=4, evaluation=False):

    print("Start training...\n")
    global best_val_accuracy  # Declare best_val_accuracy as a global variable
    best_val_accuracy = 0.0 
    global best_epoch
    best_epoch = -1
    for epoch_i in range(epochs):
        print("-"*10)
        print("Epoch : {}".format(epoch_i+1))
        print("-"*10)
        print("-"*38)
        print(f"{'BATCH NO.':^7} | {'TRAIN LOSS':^12} | {'ELAPSED (s)':^9}")
        print("-"*38)

        # Measure the elapsed time of each epoch
        t0_epoch, t0_batch = time.time(), time.time()

        # Reset tracking variables at the beginning of each epoch
        total_loss, batch_loss, batch_counts = 0, 0, 0
        
        ###TRAINING###

        # Put the model into the training mode
        model.train()

        for step, batch in enumerate(train_dataloader):
            batch_counts +=1
            
            b_input_ids, b_attn_mask, b_labels = tuple(t.to(device) for t in batch)

            # Zero out any previously calculated gradients
            model.zero_grad()

            # Perform a forward pass and get logits.
            logits = model(b_input_ids, b_attn_mask)

            # Compute loss and accumulate the loss values
            b_labels = b_labels.type(torch.LongTensor)
            #logits = logits.type(torch.LongTensor)
            loss = loss_fn(logits, b_labels)
            batch_loss += loss.item()
            total_loss += loss.item()

            # Perform a backward pass to calculate gradients
            loss.backward()

            # Clip the norm of the gradients to 1.0 to prevent "exploding gradients"
            torch.nn.utils.clip_grad_norm_(model.parameters(), 1.0)

            # Update model parameters:
            # fine tune BERT params and train additional dense layers
            optimizer.step()
            # update learning rate
            scheduler.step()

            # Print the loss values and time elapsed for every 100 batches
            if (step % 100 == 0 and step != 0) or (step == len(train_dataloader) - 1):
                # Calculate time elapsed for 20 batches
                time_elapsed = time.time() - t0_batch
                
                print(f"{step:^9} | {batch_loss / batch_counts:^12.6f} | {time_elapsed:^9.2f}")

                # Reset batch tracking variables
                batch_loss, batch_counts = 0, 0
                t0_batch = time.time()

        # Calculate the average loss over the entire training data
        avg_train_loss = total_loss / len(train_dataloader)

        ###EVALUATION###
        
        # Put the model into the evaluation mode
        model.eval()
        
        # Define empty lists to host accuracy and validation for each batch
        val_accuracy = []
        val_loss = []

        for batch in val_dataloader:
            batch_input_ids, batch_attention_mask, batch_labels = tuple(t.to(device) for t in batch)
            
            # We do not want to update the params during the evaluation,
            # So we specify that we dont want to compute the gradients of the tensors
            # by calling the torch.no_grad() method
            with torch.no_grad():
                logits = model(batch_input_ids, batch_attention_mask)
            batch_labels = batch_labels.type(torch.LongTensor)
            loss = loss_fn(logits, batch_labels)


            val_loss.append(loss.item())

            # Get the predictions starting from the logits (get index of highest logit)
            preds = torch.argmax(logits, dim=1).flatten()
            val_preds.extend(preds.cpu().numpy())
            val_true_labels.extend(batch_labels.cpu().numpy())

            # Calculate the validation accuracy 
            accuracy = (preds == batch_labels).cpu().numpy().mean() * 100
            val_accuracy.append(accuracy)

        # Compute the average accuracy and loss over the validation set
        val_loss = np.mean(val_loss)
        val_accuracy = np.mean(val_accuracy)
        # ...
        if val_accuracy > best_val_accuracy:
            best_val_accuracy = val_accuracy
            best_epoch = epoch_i + 1
# ...

        
        # Print performance over the entire training data
        time_elapsed = time.time() - t0_epoch
        print("-"*61)
        print(f"{'AVG TRAIN LOSS':^12} | {'VAL LOSS':^10} | {'VAL ACCURACY (%)':^9} | {'ELAPSED (s)':^9}")
        print("-"*61)
        print(f"{avg_train_loss:^14.6f} | {val_loss:^10.6f} | {val_accuracy:^17.2f} | {time_elapsed:^9.2f}")
        print("-"*61)
        print("\n")
    
    print("Training complete!")

# %% [code]
bert_train(bert_classifier, train_dataloader, val_dataloader, epochs=EPOCHS)

# %% [code]
# Calculate classification report for the best epoch
print("Best Epoch:", best_epoch)
print("Best Validation Accuracy:", best_val_accuracy)

classification_rep = classification_report(val_true_labels, val_preds)
print("\nClassification Report for Best Epoch:\n")
print(classification_rep)


# %% [code]
# Define Cross entropy Loss function for the multiclass classification task
loss_fn = nn.CrossEntropyLoss()

def bert_train(model, train_dataloader, val_dataloader=None, epochs=4, evaluation=False):

    print("Start training...\n")
    for epoch_i in range(epochs):
        print("-"*10)
        print("Epoch : {}".format(epoch_i+1))
        print("-"*10)
        print("-"*38)
        print(f"{'BATCH NO.':^7} | {'TRAIN LOSS':^12} | {'ELAPSED (s)':^9}")
        print("-"*38)

        # Measure the elapsed time of each epoch
        t0_epoch, t0_batch = time.time(), time.time()

        # Reset tracking variables at the beginning of each epoch
        total_loss, batch_loss, batch_counts = 0, 0, 0
        
        ###TRAINING###

        # Put the model into the training mode
        model.train()

        for step, batch in enumerate(train_dataloader):
            batch_counts +=1
            
            b_input_ids, b_attn_mask, b_labels = tuple(t.to(device) for t in batch)

            # Zero out any previously calculated gradients
            model.zero_grad()

            # Perform a forward pass and get logits.
            logits = model(b_input_ids, b_attn_mask)

            # Compute loss and accumulate the loss values
            b_labels = b_labels.type(torch.LongTensor)
            #logits = logits.type(torch.LongTensor)
            loss = loss_fn(logits, b_labels)
            batch_loss += loss.item()
            total_loss += loss.item()

            # Perform a backward pass to calculate gradients
            loss.backward()

            # Clip the norm of the gradients to 1.0 to prevent "exploding gradients"
            torch.nn.utils.clip_grad_norm_(model.parameters(), 1.0)

            # Update model parameters:
            # fine tune BERT params and train additional dense layers
            optimizer.step()
            # update learning rate
            scheduler.step()

            # Print the loss values and time elapsed for every 100 batches
            if (step % 100 == 0 and step != 0) or (step == len(train_dataloader) - 1):
                # Calculate time elapsed for 20 batches
                time_elapsed = time.time() - t0_batch
                
                print(f"{step:^9} | {batch_loss / batch_counts:^12.6f} | {time_elapsed:^9.2f}")

                # Reset batch tracking variables
                batch_loss, batch_counts = 0, 0
                t0_batch = time.time()

        # Calculate the average loss over the entire training data
        avg_train_loss = total_loss / len(train_dataloader)

        ###EVALUATION###
        
        # Put the model into the evaluation mode
        model.eval()
        
        # Define empty lists to host accuracy and validation for each batch
        val_accuracy = []
        val_loss = []

        for batch in val_dataloader:
            batch_input_ids, batch_attention_mask, batch_labels = tuple(t.to(device) for t in batch)
            
            # We do not want to update the params during the evaluation,
            # So we specify that we dont want to compute the gradients of the tensors
            # by calling the torch.no_grad() method
            with torch.no_grad():
                logits = model(batch_input_ids, batch_attention_mask)
            batch_labels = batch_labels.type(torch.LongTensor)
            loss = loss_fn(logits, batch_labels)


            val_loss.append(loss.item())

            # Get the predictions starting from the logits (get index of highest logit)
            preds = torch.argmax(logits, dim=1).flatten()

            # Calculate the validation accuracy 
            accuracy = (preds == batch_labels).cpu().numpy().mean() * 100
            val_accuracy.append(accuracy)

        # Compute the average accuracy and loss over the validation set
        val_loss = np.mean(val_loss)
        val_accuracy = np.mean(val_accuracy)
        
        # Print performance over the entire training data
        time_elapsed = time.time() - t0_epoch
        print("-"*61)
        print(f"{'AVG TRAIN LOSS':^12} | {'VAL LOSS':^10} | {'VAL ACCURACY (%)':^9} | {'ELAPSED (s)':^9}")
        print("-"*61)
        print(f"{avg_train_loss:^14.6f} | {val_loss:^10.6f} | {val_accuracy:^17.2f} | {time_elapsed:^9.2f}")
        print("-"*61)
        print("\n")
    
    print("Training complete!")

# %% [code]
bert_train(bert_classifier, train_dataloader, val_dataloader, epochs=EPOCHS)

# %% [code]
