# Supplementary material for: Detecting rumors in social media using emotion based deep learning approach
Source: PeerJ Comput Sci. 2024 Sep 20;10:e2202. doi: 10.7717/peerj-cs.2202 (PMC11419649; doi:10.7717/peerj-cs.2202)
Supplement: Supplemental Information 3 — The sentiment extraction method used on textual modality which are further used for detecting rumor. [file peerj-cs-10-2202-s003.ipynb]

# %% [code]
from google.colab import drive
drive.mount('/content/drive')

# %% [code]
!pip install VaderSentiment

# %% [code]
!pip install flair

# %% [code]
#general purpose packages
import numpy as np
import pandas as pd
pd.options.mode.chained_assignment = None
import tensorflow as tf
import matplotlib.pyplot as plt
import seaborn as sns

!pip install pycountry
import pycountry

import re, string
!pip install emoji
import emoji

##sentiment analysis


from vaderSentiment.vaderSentiment import SentimentIntensityAnalyzer
from nltk.sentiment import SentimentIntensityAnalyzer
from textblob import TextBlob
from flair.models import TextClassifier
from flair.data import Sentence
from wordcloud import WordCloud, STOPWORDS


sns.set_style("whitegrid")
sns.despine()
plt.style.use("seaborn-whitegrid")
plt.rc("figure", autolayout=True)
plt.rc("axes", labelweight="bold", labelsize="large", titleweight="bold", titlesize=14, titlepad=10)

# %% [code]
data = pd.read_csv('/content/drive/MyDrive/Dataset/pheme/dataset.csv')
data

# %% [code]
data[data.duplicated()]

# %% [code]
data = data.drop_duplicates()

# %% [code]
data[data.duplicated()]

# %% [code]
data['is_rumor'].value_counts()

# %% [code]
data.is_rumor.value_counts().plot(kind='bar')

# %% [code]
!pip install --user -U nltk

# %% [code]
!pip install --user -U numpy

# %% [code]
!pip install vaderSentiment

# %% [code]
import nltk
nltk.download('vader_lexicon')

# %% [code]
sia_vader = SentimentIntensityAnalyzer()

# %% [code]
sentiments = []
for tweet in data.text:
    sentiment_dict = sia_vader.polarity_scores(tweet)
    sentiment_dict.pop('compound', None)
    sentiments.append(max(sentiment_dict , key=sentiment_dict.get))

# %% [code]
data['sentiment'] = sentiments
data['sentiment'].value_counts()

# %% [code]
!pip install demoji

# %% [code]
#text cleaning
##CUSTOM DEFINED FUNCTIONS TO CLEAN THE TWEETS

#Clean emojis from text
def strip_emoji(text):
    return re.sub(emoji.get_emoji_regexp(), r"", text) #remove emoji

#Remove punctuations, links, mentions and \r\n new line characters
def strip_all_entities(text):
    text = text.replace('\r', '').replace('\n', ' ').replace('\n', ' ').lower() #remove \n and \r and lowercase
    text = re.sub(r"(?:\@|https?\://)\S+", "", text) #remove links and mentions
    text = re.sub(r'[^\x00-\x7f]',r'', text) #remove non utf8/ascii characters such as '\x9a\x91\x97\x9a\x97'
    banned_list= string.punctuation + 'Ã'+'±'+'ã'+'¼'+'â'+'»'+'§'
    table = str.maketrans('', '', banned_list)
    text = text.translate(table)
    return text
#clean hashtags at the end of the sentence, and keep those in the middle of the sentence by removing just the # symbol
def clean_hashtags(tweet):
    new_tweet = " ".join(word.strip() for word in re.split('#(?!(?:hashtag)\b)[\w-]+(?=(?:\s+#[\w-]+)*\s*$)', tweet)) #remove last hashtags
    new_tweet2 = " ".join(word.strip() for word in re.split('#|_', new_tweet)) #remove hashtags symbol from words in the middle of the sentence
    return new_tweet2

#Filter special characters such as & and $ present in some words
def filter_chars(a):
    sent = []
    for word in a.split(' '):
        if ('$' in word) | ('&' in word):
            sent.append('')
        else:
            sent.append(word)
    return ' '.join(sent)

def remove_mult_spaces(text): ## remove multiple spaces
    return re.sub("\s\s+" , " ", text)


def remove_spam(text):
    match = re.search(r'subscribe', text)
    if match:
        return ''
    else:
        return text

# %% [code]
data['text']=data['text'].apply(str)
data['text'] = data['text'].fillna('').apply(str)
texts_new = []
for t in data.text:
    texts_new.append(remove_spam(remove_mult_spaces(filter_chars(clean_hashtags(strip_all_entities(t))))))

# %% [code]
data['text_clean'] = texts_new

# %% [code]
data['text_clean'] = data['text_clean'].str.lower()

# %% [code]
text_len = []
for text in data.text_clean:
    tweet_len = len(text.split())
    text_len.append(tweet_len)

# %% [code]
data['text_len'] = text_len

# %% [code]
plt.figure(figsize=(10,5))
sns.histplot(x='text_len', data=data, bins=20)
plt.title('Cleaned text lenght')
plt.show()

# %% [code]
plt.figure(figsize=(7,5))
ax = sns.countplot(x='text_len', data=data[data['text_len'] < 10], palette='mako')
plt.title('Teets with less than 10 words')
plt.yticks([])
ax.bar_label(ax.containers[0])
plt.ylabel('count')
plt.xlabel('')
plt.show()

# %% [code]
data = data[data['text_len'] > 4]

# %% [code]
sia_vader = SentimentIntensityAnalyzer()

# %% [code]
sentiments_vader = []
for tweet in data.text_clean:
    sentiment_dict = sia_vader.polarity_scores(tweet)
    sentiment_dict.pop('compound', None)
    sentiments_vader.append(max(sentiment_dict , key=sentiment_dict.get))

# %% [code]
data['sentiment_vader'] = sentiments_vader
data['sentiment_vader'].value_counts()

# %% [code]
def polarity_to_text(blob):
    if (blob.sentiment.polarity >= 0.2):
        return 'pos'
    elif(blob.sentiment.polarity < 0.2 and  blob.sentiment.polarity >= -0.01):
        return 'neu'
    else:
        return 'neg'

# %% [code]
sentiments_blob = []
for tweet in data.text_clean:
    blob = TextBlob(tweet)
    sentiments_blob.append(polarity_to_text(blob))

# %% [code]
data['sentiment_blob'] = sentiments_blob
data['sentiment_blob'].value_counts()

# %% [code]
data.sentiment_blob.value_counts().plot(kind='bar')

# %% [code]
data

# %% [code]
data[['is_rumor','sentiment_blob']]

# %% [code]
#no relevance
data[data['is_rumor']==1.0]

#subsetDataFrame = data[data['sentiment_blob'] == 'pos']
filterinfDataframe = data[(data['is_rumor'] == 1.0) & (data['sentiment_blob'] =='pos') ]

# %% [code]
filterinfDataframe = data[(data['is_rumor'] == 1.0) & (data['sentiment_blob'] =='pos')]
filterinfDataframe

# %% [code]
!pip install flair

# %% [code]
from flair.nn import Classifier
from flair.data import Sentence
import pandas as pd

# Load the sentiment classifier
tagger = Classifier.load('sentiment')

# Assuming 'data' is your DataFrame
# Assuming 'data' is your DataFrame
sentiment_labels = []

# Iterate through each row in the DataFrame
for text_clean in data['text_clean']:
    sentence = Sentence(text_clean)
    tagger.predict(sentence)
    label = sentence.labels[0].value
    sentiment_labels.append(label)

# Add the sentiment_labels list as a new column named 'label' in the DataFrame
#data['label'] = sentiment_labels


# %% [code]
data['label'] = sentiment_labels

# %% [code]
data

# %% [code]
data.label.value_counts()

# %% [code]
from flair.nn import Classifier
from flair.data import Sentence
tagger = Classifier.load('sentiment')
labels = []
for sentence in data.text_clean:
  sentence = Sentence(sentence)
  tagger.predict(sentence)
  labels.append(sentence)

# %% [code]
tagger = Classifier.load('sentiment')

# %% [code]
labels = []
for sentence in data.text_clean:
  sentence = Sentence(sentence)
  tagger.predict(sentence)
  labels.append(sentence)

# %% [code]
labels

# %% [code]
label_all = []
statement = []
for i in sentence:
  for label in sentence.get_labels():
      # print label value and score
      if(label.score<60):
        label_all.append('neutral')
        #statement.append(i)
        #print(f'label.value is: "{label.value}"')
        #print(f'label.score is: "{label.score}"')
        #label_all.append(label.value)
      else:
        label_all.append(label.value)


# %% [code]
label_all


# %% [code]
data.label_all.value_counts()

# %% [code]
