# Supplementary material for: Detecting rumors in social media using emotion based deep learning approach
Source: PeerJ Comput Sci. 2024 Sep 20;10:e2202. doi: 10.7717/peerj-cs.2202 (PMC11419649; doi:10.7717/peerj-cs.2202)
Supplement: Supplemental Information 4 [file peerj-cs-10-2202-s004.zip]

Archive with 3 entries (3 files):
- test.txt
- train.txt
- val.txt
