# Supplementary material for: Detecting rumors in social media using emotion based deep learning approach
Source: PeerJ Comput Sci. 2024 Sep 20;10:e2202. doi: 10.7717/peerj-cs.2202 (PMC11419649; doi:10.7717/peerj-cs.2202)
Supplement: Supplemental Information 4 [file peerj-cs-10-2202-s004.zip › test.txt]

im feeling rather rotten so im not very ambitious right now	sadness
im updating my blog because i feel shitty	sadness
i never make her separate from me because i don t ever want her to feel like i m ashamed with her	sadness
i left with my bouquet of red and yellow tulips under my arm feeling slightly more optimistic than when i arrived	joy
i was feeling a little vain when i did this one	sadness
i cant walk into a shop anywhere where i do not feel uncomfortable	fear
i felt anger when at the end of a telephone call	anger
i explain why i clung to a relationship with a boy who was in many ways immature and uncommitted despite the excitement i should have been feeling for getting accepted into the masters program at the university of virginia	joy
i like to have the same breathless feeling as a reader eager to see what will happen next	joy
i jest i feel grumpy tired and pre menstrual which i probably am but then again its only been a week and im about as fit as a walrus on vacation for the summer	anger
i don t feel particularly agitated	fear
i feel beautifully emotional knowing that these women of whom i knew just a handful were holding me and my baba on our journey	sadness
i pay attention it deepens into a feeling of being invaded and helpless	fear
i just feel extremely comfortable with the group of people that i dont even need to hide myself	joy
i find myself in the odd position of feeling supportive of	love
i was feeling as heartbroken as im sure katniss was	sadness
i feel a little mellow today	joy
i feel like my only role now would be to tear your sails with my pessimism and discontent	sadness
i feel just bcoz a fight we get mad to each other n u wanna make a publicity n let the world knows about our fight	anger
i feel like reds and purples are just so rich and kind of perfect	joy
im not sure the feeling of loss will ever go away but it may dull to a sweet feeling of nostalgia at what i shared in this life with my dad and the luck i had to have a dad for years	sadness
i feel like ive gotten to know many of you through comments and emails and for that im appreciative and glad you are a part of this little space	joy
i survey my own posts over the last few years and only feel pleased with vague snippets of a few of them only feel that little bits of them capture what its like to be me or someone like me in dublin in the st century	joy
i also tell you in hopes that anyone who is still feeling stigmatized or ashamed of their mental health issues will let go of the stigma let go of the shame	sadness
i don t feel guilty like i m not going to be able to cook for him	sadness
i hate it when i feel fearful for absolutely no reason	fear
i am feeling outraged it shows everywhere	anger
i stole a book from one of my all time favorite authors and now i feel like a rotten person	sadness
i do feel insecure sometimes but who doesnt	fear
i highly recommend visiting on a wednesday if youre able because its less crowded so you get to ask the farmers more questions without feeling rude for holding up a line	anger
ive been missing him and feeling so restless at home thinking of him	fear
i posted on my facebook page earlier this week ive been feeling a little grumpy and out of sorts the past few days	anger
i start to feel emotional	sadness
i feel so cold a href http irish	anger
i feel like i m defective or something for not having baby fever	sadness
i feel more virtuous than when i eat veggies dipped in hummus	joy
i feel very honoured to be included in a magzine which prioritises health and clean living so highly im curious do any of you read magazines concerned with health and clean lifestyles such as the green parent	joy
i spent the last two weeks of school feeling miserable	sadness
im feeling very peaceful about our wedding again now after having	joy
i had been talking to coach claudia barcomb and coach ali boe for a long time and they both made me feel very welcomed at union	joy
i feel if i completely hated things i d exercise my democratic right speak my mind in what ever ways possible and try to enact a change	anger
i feel humiliated embarrassed or foolish i will remember that others have felt the same way because of the same kinds of things and i will be kind and helpful and accepting	sadness
i feel reassured that i am dealing with my diet in the right way and that all is good	joy
i feel i have to agree with her even though i can imagine some rather unpleasant possible cases	sadness
im in such a happy mood today i feel almost delighted and i havent done anything different today then i normally have it is wonderful	joy
im feeling really out of place and irritated	anger
i also know that i feel nothing than a friendly affection to them too	joy
i feel like i had a rather productive weekend and i cant always say that no matter how much i get done	joy
im feeling insecure at the moment	fear
i was feeling pretty anxious all day but my first day at work was a very good day and that helped a lot	fear
i stood up to you i finally stood up to you and now i feel like im being punished if i could go back and do it again	sadness
i feel a little nervous i go to the gym	fear
i feel like i could go into any situation and become successful because i ve been competing all my life explained schaub in an interview with the a href http bleacherreport	joy
i can t stop the anxiety i feel when i m alone when i ve got no distractions	sadness
im trying to feel out my house style now that im living on my own and have creative carte blanche	joy
i have tried to see what it would be like if i liked one of my girl friends but it has never really worked and i can only ever feel an emotional connection to them because they are my friends	sadness
i had every intention of doing more gardening this morning while it was still cool but i was just feeling so rotten	sadness
i have a good feeling about this so i am excited	joy
i feel like i am just starting to understand the blessings that come from being submissive to the will of the father	sadness
i think about the things ive said and the stuff i have done it makes me feel disgusted in myself when i should be making you happy and smile which i was far from doing	anger
i woke up yesterday monday morning feeling a little depressed	sadness
i feel so embarrassed	sadness
i spent wandering around still kinda dazed and not feeling particularly sociable but because id been in hiding for a couple for days and it was getting to be a little unhealthy i made myself go down to the cross and hang out with folks	joy
i can honestly say that after each sistahs chat i feel invigorated and blessed	joy
i still feel stupid to be in that class this is all cause off pbss fault	sadness
i feel a little stunned but can t imagine what the folks who were working in the studio up until this morning are feeling	surprise
i admit im feeling a little bit unloved at this point	sadness
i feel a bit stressed even though all the things i have going on are fun	anger
im feeling pretty anxious	fear
i feel shocked and sad at the fact that there are so many sick people	surprise
i think they have always been proponents of the idea and it is just slightly possible that his feelings for a particularly charming new england girl have brought him around to their way of thinking	joy
i feel like a naughty school girl because i am falling behind	love
i am right handed however i play billiards left handed naturally so me trying to play right handed feels weird	surprise
i can feel that they are kind friendly and can understand my feelings	joy
i were to go overseas or cross the border then i become a foreigner and will feel that way but never in my beloved land	love
i feel disgusted in any man in power who talks about electricity being a problem in his area and says even my own house has similar problems	anger
i feel transcendant and splendid	joy
i finally arrived home a couple of hours later feeling somewhat exhausted dehydrated and even sun burnt	sadness
i am feeling totally relaxed and comfy	joy
i want each of you to feel my gentle embrace	love
i feel privileged in my world	joy
i am not a people person but for some fuckin reason people feel that they can come bore me with their fuckin petty garbage	anger
i realized my mistake and i m really feeling terrible and thinking that i shouldn t do that	sadness
i suppose i feel too trusting sometimes	joy
i came home waiting for the shower read something which made me upset thats why i feel discontent haha	sadness
i woke up feeling crappy tired and fighting this feeling all day maybe it is all the pollen the barometric pressure i dont know i know i was off kilter	sadness
i feel like i am in paradise kissing those sweet lips make me feel like i dive into a magical world of love	joy
i am feeling so happy	joy
i am running at an approximate minute pace which i feel is quite acceptable	joy
i feel so disappointed when my ex girlfriend doesn t call me back	sadness
i have a feeling that people are using it more than they need to and enjoying the feeling as it flies carefree off the tongue but that is alright with me	joy
i am feeling uncertain of the merits of posting to this blog with the frequency or earnestness i had been over the previous year	fear
i just plain feel envious of the self confidence they had	anger
i was feeling weird the other day and it went away about minutes after i took my metformin	fear
when a friend dropped a frog down my neck	anger
im feeling angry at someone i do something thoughtful for her and my feelings toward her soften	anger
i love neglecting this blog but sometimes i feel for my faithful readers	love
i lay in bed feeling as though i were awaiting an unwelcome visitor nevertheless i told myself i was strong and thought of good things until i felt better	sadness
i feel my heart is tortured by what i have done	anger
i was still feeling weepy and strung out so maggie treated me to ice cream and a movie a href http www	sadness
i feel needy but comfortable with it i feel vulnerable but secure i feel the urge to cum hard but i get no relief	sadness
i journaled about my tendency to sometimes overcommit myself which can make me feel exhausted and overwhelmed	sadness
i started out feeling discouraged this morning	sadness
i feel agitated with myself that i did not foresee her frustrations earlier leading to the ending of our relationship	fear
i grab it from the air its smooth frame feels cold to the touch	anger
i was angry at my boyfriend who had promised to come to see me but did not because he spent the evening with his pals	anger
i hate that i m sitting here at the hostel writing this and feeling so perfectly fine and than i get home and it s me and my problems and a wall	joy
i do exercise i feel energetic and i am able to perform my other tasks in a very good manner	joy
i looked at mabel this morning i named my left breast mabel my right one is hazel and i feel this weird mixture of anger and loss valerie wrote less than a month after her diagnosis	fear
im feeling pretty disheartened by the whole thing	sadness
i feel that an input from me will be valued as being less potent than say that of irfan pathan	joy
i feel is he generous	love
i even feel a little shaky	fear
i am feeling better though i dont sound it	joy
i always feel troubled when we re on the road touring living in a van or more recently in the circus buses no place to hang my hat as the song lyric has it	sadness
i feel our world then was a much more innocent place	joy
i feel thoroughly virtuous even if the daily trip to the compost bin isn t the most pleasant experience	joy
im not feeling anything suspicious really	fear
i was feeling a little sentimental today	sadness
i feel like i know who most of them are by now and am starting to develop my likes and dislikes though i have not been keen on the snap evictions they have seemed pretty pointless the first one to go returned and the two webmates made absolutely zero impact on me so they won t be missed	joy
i feel less whiney since the sun came out here in the sf area	sadness
made a wonderfull new friend	joy
i feel almost embarrassed to mention the single redshank and common sandpiper but there again who would not want to mention the lone wood sandpiper present at the waters edge	sadness
i know its easy to feel a little envious of me and i cant tell you that you shouldnt	anger
i would feel awful if she was here this whole time	sadness
i feel very mislead by someone that i really really thought i knew and liked very much so	love
i feel like we are doomed us humans	sadness
i am going to have to check on in just a few minutes but there is this clock up above the screen that keeps ticking down the minutes i have left so am feeling a bit frantic	fear
i got the sleep but if i could choose not to be woken up by an alarm i d definitely take that over anything it makes me feel so groggy	sadness
ive been boring for few weeks and feeling a bit gloomy cause of the rainy days	sadness
i feel that this information is vital to moving on with your day and you re not complete until you read it	joy
im feeling generous today heres one more you may have already seen but is good for a chuckle	love
i will feel awkward about just calling up one of these people out of the blue to hang out or rather to be familiar with them on a deeper level they are not my kith and kin	sadness
i don t like the feeling i get when someone is even a little bit offended by some offhand remark i ve made	anger
i get it crumble but thanks for feeling the need to tell me that im the one who is fucked up	anger
i am controlling the growth of this business and every time i post work for a client i feel even more determined to make it a full time business one day	joy
i was pregnant with dean i spent the rest of my pregnancy feeling terrified about having another baby	fear
i actually feel agitated which led to a terrible day yesterday in which i was unable to concentrate on anything and basically piddled the day away	anger
i have an ed i will tell you that i know i shouldn t feel shamed of eating a protein bar for breakfast and the fact that i ate one isn t what makes me shameful it s the fact i didn t make it is what made me hang my head and tuck tail	sadness
i feel radiant bright accomplished and happy	joy
i feel refrigerator magnets that were so popular a few years ago	joy
i am feeling very touch deprived with all that has been happening	sadness
i am feeling apprehensive about it but also wildly excited	fear
i was feeling pretty relaxed by the time i boarded the very new looking airbus and headed into the hazy sky en route to honolulu	joy
i am a quiet person but what i have to say i feel is important	joy
i think i started to feel a little homesick	sadness
i am feeling eager to start doing some work the man who works there literally says so uhm you guys want to go in back and see if we can find anything to do	joy
i feel uncomfortable since i have a smaller rib cage and a bigger chest either i am spilling over the top of the tank or the elastic band support is too tight or too loose	fear
im feeling reluctant to exit my freshly cleaned apartment which i stayed up cleaning late last night	fear
i feel that i need to know that i can depend on myself before i put myself in the position of supporting someone else and being supported by someone else	love
im feeling rather angsty and listless	sadness
i try my best to love on them shed some light but i feel deeply compassionate with their problems and hurt even if its someone in the media	love
i was so uncomfortable and feeling weird feelings but wasn t sure if they were contractions since i never really felt contractions with jared until they jacked me up with pitocin	surprise
i feel gloomy and tired	sadness
i really like this person feel that the question was really asked out of a sincere place of love and concern about how to move forward in light of what the sexuality study recently a href http www	joy
i would force myself to eat my normal routine clean meals a day but then i just started feeling so awful	sadness
i feel rather privileged to have witnessed the great man in action it really was impossible for a novice like me to work out just which one of the four identical looking riders was he	joy
i feel like im at the spa getting a wonderful facial when i use them	joy
i feel petty all of a sudden	anger
i hope you like this more honest amp raw blog post amp if you are feeling unhappy i hope this makes you feel less alone	sadness
i feel slightly disgusted as well	anger
i was quite surprised with the weather these past few days but im so thankful for that since i still can wear my shorts out without feeling that cold yes no kidding	anger
i feel slightly relaxed being a	joy
i feel shy to admit that i was struggling to haul a single computer up	fear
i just went about my script of would you like mustard or sauce with that and started to feel really startled	fear
i enjoy my colleagues i m not feeling very sociable today	joy
im feeling and if ive liked being pregnant	love
i then feel your tender touch as you enfold me with his love	love
i lost a few people which i hate because i have a really hard time letting go of people to whom i feel loyal	love
i have had no interest at all to make any effort to meet men and when the chance arrises i then feel burdened with negative thoughts of he ll just be another idiot only after one thing	sadness
i feel i m being nutritionally supportive of it as well	love
i feel impatient i just post a blog entry and i feel ive gotten some words written and out into the world	anger
i am trying my hardest so i can get to a place where i can join you and finally feel like i have something worthwhile to say	joy
i have to admit i feel amused when i see the pti jamiat and a whole lot of others in the media try to avoid the suggestion that they are actually protesting the use of sharia in the case of raymond davis s release	joy
i feel embarrassed that it got so bad	sadness
im feeling really bitter about this one	anger
i feel brave today heading to amman and beirut by way of istanbul or i feel brave today a href http jessicadickinsongoodman	joy
i had a fab christmas and an amazing new year with my family and friends and against all odds i feel very optimistic about	joy
i feel like a loser everyone says they lost but i dont i know exactly where i am i just hate being here oh	sadness
i feel defeated but others i feel refreshed	sadness
i was feeling particularly vulnerable in a specific area so i began to talking to my friends and interestingly enough there was an incredible understanding of my struggle	fear
i go onto the officer down memorial page and reflect on my feelings about that wonderful officer which seems to make me feel a little better	joy
im with a group of people i still feel isolated and on the outside looking in	sadness
i feel blessed to know this family	love
i feel terrified because my landlord has not changed our locks yet	fear
i am loosing out but i feel like i have have so much to share with many and if anything that is not unfortunate if anything it makes me grateful	sadness
i don t like eating meals that feel too virtuous	joy
i left feeling pretty thrilled for the opportunity to at least throw my name in the hat	joy
i feel kinda weird when andrea tries to talk to me about chris	fear
i loved about ellie is that she didnt feel insulted by all the rude douche baggy things lothaire said to her because according to ellie insults only hurt when they come from somebody you respect damn straight	anger
i feel was pretty triumphant	joy
im enjoying my solitary confinement at home i rarely feel lonely	sadness
i am being over dramatic but i do feel very strongly for her and i am resolved to speak with her next chance i get	joy
i really dont like quinn because i feel like she will just end up hurting barney and i hated the lame ted robin storyline	anger
i feel so lousy but i shouldnt be focusing on me now	sadness
i cant remember ever feeling so exhausted it took trips with the car on the last day to get everything brought to the trailer	sadness
i wrote two years ago so many things i feel unsure of maybe	fear
i feel suspicious of informality and a lack of credentials	fear
i receive every month make me proud and feel appreciative	joy
i feel that third situation pretty much sums up my feelings toward this title	joy
i wanted to feel him in my hands and reached out to take him into my waiting eager mouth	joy
i feel more gentle that way wth	love
i got home feeling hot tired and great	love
i feel more creative	joy
i feel so talented i can use a computer	joy
i feel unfathomably rich in having had a healthy pregnancy so far	joy
i wish to know whether i should feel sympathetic towards the airline american if say their plane is on fire or their pilot has exploded or whether i should want to set them on fire if say they just decided to walk on their obligations to save money	love
i don t want them to feel so pressured	fear
i still feel frightened of the world yet no where near as much as i used to	fear
im not feeling mellow	joy
i wake too early so i feel grumpy	anger
i believe you all will come to my work place and just try to make me feel humiliated but you know what deep down in my heart i know who is the one who should be ashamed of themselves	sadness
i did finally get it if you didn t laugh left me feeling delighted exhausted and just so privileged	joy
i was remembering this i was feeling skeptical	fear
i have some pretty brazen goals and each day i feel stronger and more confident that i m going to reach my desired end result	joy
i feel dirty talking to people for my personal gain	sadness
i sat there cold i flashed back to going to the hockey city classic and the degree weather and it feeling just as cold even though there was about a degree difference this night	anger
i feel numb as i carry on and i wonder if i will get over it	sadness
i was somewhat coerced into this blog review so i feel a bit rushed and flustered	anger
i guess i wont feel too jealous since i often do my mothering at the pool but its nice to have a husband again	anger
im not sure how i feel about needing to exercise so as to maintain a pleasant demeanor	joy
i feel alarmed	fear
i think i wanted audiences to feel impressed inspired or entertained when i was on stage	surprise
i wasnt feeling well yesterday morning afternoon so i just laid in bed and ended up in the all too familiar youtube black hole	joy
i have these terrible feelings that i hyped myself up to be more talented than i am	joy
i do take on a half marathon challenge then i will wait and see how the body feels as to whether there will be a pb attempt or a casual kilometre shuffle	joy
i couldn t help but feel pissed off at both sides of the debate and the unnecessary dichotomy itself	anger
i feel like i cant be respected if i have self respect because it is so regular to now hate your self	joy
i smiled at him feeling his longing and said maybe later buddy but i have to make lunch now	love
i am truly unfortunate the majority of the time i m usually drained but i obtain it hard to get from bed i really feel restless and others	fear
i am feeling rather damaged	sadness
i said i feel ugly today	sadness
i left my garmin on my bike so i was going to have to do this by feel coming out of transition its amazing hearing cheers and your adrenaline is just going crazy	joy
i feel so smart when i find ways to trick myself like this	joy
i love to dance but often feel inhibited by my own body unsure what i am capable of hyper concerned about other people watching me and having opinions on my style or just feeling awkward as if i have no idea what i am supposed to do here	fear
i feel like cards are the perfect thing to make with them	joy
i feel like some heroine of some tragic manga	sadness
i just feel safer than working part time casual at hr	joy
i was ambushed again it was apparently my fault again i feel worthless	sadness
i feel privileged to be a part of something so eternal and so precious to the lord jesus he shed his blood so that churches like this could exist	joy
i feel wholly inadequate to the task before me	sadness
i have a feeling this is a bit naughty scanning an article from a magazine but i know that so many people would love to read thi	love
i see you on the pitchers mound at our little league diamond i feel so anxious for you because it looks so isolated over there	fear
i feel like i am joining the masses which goes against my rebellion of the popular mentality ha i m so goth but i take peace in knowing that i am not making the same resolutions as everyone else	joy
i feel disillusioned with the occult so i have come to feel a greater connection to the earth	sadness
i feel stupid whenever this happens	sadness
i come home and feel so shitty i cant bring myself to do all the work i need to do	sadness
i feel like my irritable sensitive combination skin has finally met it s match	anger
i like it though its very over the top but makes me feel clever by association	joy
i will practice meditation if i feel overwhelmed and hopefully become successful in peaceful practice	surprise
i feel like it was all in vain cant be right and feel this wrong this heart of mine is just	sadness
i hope everyone can help with charity work without feeling stressed about such things	sadness
i feel so guilty for putting my child in daycare	sadness
i get frustrated that unresolved issues from my past have had a severe negative effect on my behavior and feel he must be angry that i have not resolved them by now	anger
i feel blessed beyond blessed to share my life with you each week	love
i feel devastated over things that i have lost i will remind myself to be grateful for what i still have	sadness
im feeling energetic	joy
i have come to understand that feelings are neither positive nor negative	joy
i just don t like to be asked about the reason behind my mood when i m feeling gloomy laughs	sadness
i feel really bothered about the lack of time i get to find inspiration	anger
i used to be able to hang around talk with the cashier when i was putting away my money now i feel rushed and stressed if i take a second to fumble with the coins and put them in my purse	anger
i feel frustrated or the world around me lies shattered i just go and walk in the rain so that no body could see my eyes full of tears this is the delivery system of justice as conceptualized by our courts which we are learning the hard way	anger
i realized what i am passionate about helping women feel accepted and appreciated	joy
i could change the emphasis and say i am stella and i m noticing i m feeling impatient	anger
i don t like outsourcing because i m a picky sod and usually end up feeling dissatisfied with the work of others but i have to force myself to outsource because you need to realize you can t do everything yourself	anger
i feel so blessed and honored that we get to be its parents	love
i do feel welcomed but it s a little weird	joy
i feel like i entertained sd all day	joy
ive struggled mightily through today and even though i feel cranky and tired and unmotivated still i really am not going to be going to sleep before eleven thirty	anger
i remember sitting out on the porch feeling drained and alone even as sunlight bathed my hair in warm radiance and a light breeze cooled my cheeks	sadness
i didnt feel i rushed things dhawan tweet script type text javascript src http platform	anger
i realized i was feeling really irritated while i was saying that	anger
i am balancing on my hands with my feet hanging over and it feels like pretty far and im terrified to let them drop but im totally calm at the same time hanging here	fear
i feel so fucking worthless	sadness
i feel like a lot of men are royally fucked up and go through life wreaking havoc and end up destroying themselves in the process	anger
i feel devastated that my art style can be copied	sadness
i feel fine about feeling well fine	joy
i can only begin to feel how distraught she must be	fear
i also didnt feel i could be mad at god because i know inside me that god does nothing without a purpose	anger
i think we were both feeling a little drained from work as well	sadness
i gather supplies and start to check her progress via internal exam the head midwife prepares to start an iv and calmly asks others for more assistance i feel reassured by her calmness	joy
i feel crappy i eat crappy	sadness
i feel more of numb now	sadness
i feel extremely honoured to have received such a prestigious award	joy
im feeling adventurous and successful in my quest so far	joy
i feel so thrilled to have three such distinguished individuals such as yourselves here	joy
i figured my parents wont make me feel accepted so i stopped trying i turned to romantic relationships with men	love
i was left feeling empty	sadness
i feel pretty much like this scene from a href http www	joy
i may not have really been feeling superior but i certainly was feeling that i had the answers wasnt i	joy
i just feel are ludicrous and wasting space or so trite they should have looked at the book first and come up with something a little more original	surprise
i feel like a wimpy canoe floating towards a rising tsunami	fear
i feel sympathetic towards her she was tired and weary and i can see how a split second doubt could make the effortless action of standing still seem like the better option	love
i start to feel unloved and unappreciated	sadness
i just want to know the feeling of loving and be loved	love
i feel strange talking about less serious things right now like cooking	fear
i sometimes have urges to just freak out because i feel so bothered and usually nothing has caused me to feel bothered or irritated i scratch my arms when i m mad	anger
i feel miserable and he doesnt care	sadness
i am not surprised cause its like ok when you feel crappy and it just continues for like days or so you really try to avoid getting that sickness again	sadness
im feeling slightly irritable today	anger
i like to add things that i already completed in my day to a new list just to feel more productive when i cross them off	joy
i always feel rushed during these emails which i dont like but asa este	anger
i feel like now its more of sweet apple now	love
i was so impressed with the show especially for hs and i was moved by these talented kids but then again i feel very passionate about productions and music and theatre in schools so i am always happy to endorse many hs productions throughout their seasons during this time	love
i feel like i should be supporting them somehow but im not sure how	joy
i have a lot going on in my life and feel overwhelmed	fear
i took for granted a few weeks ago is really weird and makes me feel really agitated and frustrated	anger
i also know what it feels like to be in a relationship where you feel like a burden and too much and not worth loving or pursuing and its just	love
i know what you mean about feeling agitated	fear
i am feeling pressured to blog the bad	fear
i feel like being sociable and just aaaah	joy
i didnt feel at all deprived having it in my chai this morning	sadness
i was feeling very unsure of myself and at near breaking point	fear
i remember leaving church feeling invigorated every sunday and tuesday night	joy
i will nolonger tell anybody how i feel or what im thinking cause all it seems to do is get me more hated than i already am	sadness
i asked her what she meant by shes gonna feel jealous having loada of girls over me and then she said maybee i do like you a bitt	anger
i feel that i am supporting the troops by demanding that we not send our young men and women into harm s way to bear arms against a country that has done nothing to threaten us at any point	love
i feel all funny sometimes	surprise
i am feeling crampy and cranky	anger
i indicated then i was feeling quite overwhelmed with work responsibilities teaching traveling and writing	fear
i just say that i am not even feeling embarrassed when i pause and rewind my dvred commercials if the breaking dawn preview comes on	sadness
i spend a lot of time feeling disappointed with myself for not doing a better job at attaining my goals	sadness
i feel stressed but i love the feeling of the calming spirit of my heavenly father and the feeling to keep working	sadness
i feel more thankful being greeted by many friends and families	joy
i no longer feel doomed to falling into the abyss with no way out	sadness
i bought it at urban outfitters so it could fit mm film and have been feeling remorseful ever since	sadness
i just can t feel accepted	love
ive a feeling briar beagle would give me one of her disgusted looks if i even tried exercising her in these souless surroundings	anger
i just need to accept to be treated like a princess everyday without feeling dumb about the situation	sadness
i just got up from a nap feeling really rotten so exhausted that i feel like i could just wilt onto the floor just sitting here	sadness
i feel very indecisive about it	fear
i feel if the pressure vessel has been seriously damaged then far more radiation would have leaked he said	sadness
i have better things to do than to feel humiliated	sadness
i feel check the wonder in all that you see you ve got to get loving unconditionally	love
ive been feeling a bit melancholy	sadness
i believe that feeling accepted in a non judgemental way can be healing	joy
i do feel stressed	sadness
i feel benevolent enough to buy them some peanuts and other treats	joy
i feel fine class pin it button count layout horizontal pin it	joy
i feel so worthless and useless these past weeks just because im a certified by stander at home	sadness
i feel immensely distracted by the barrage of media i receive solicit	anger
ive been feeling from my adoring fans that would be teh whole like of you who are my friends here i felt brave and excited and ventrured forth with guitar in hand to a local open mic night	love
i love and captured an atmospheric feeling in their landscapes that really impressed me	surprise
is hand started fondling his aching cock through the fabric of his boxers and he instinctively arched his back to feel more of the delicious sensation	joy
i am feeling energized productive and creative	joy
i am feeling lucky to have him	joy
i feel is vital to keeping my spirit young even as my body fades	joy
i feel agitated and annoyed more than worried or fearful but these feelings can easily lead to being short tempered with my family and feelings of disharmony	fear
i still feel scared every time i go into a strange place	fear
i don t feel the author s talented	joy
i feel so jaded and bored	sadness
im pretty sure and its been about a week and a half so although im feeling kind of betrayed and disillusioned by men at the moment everythings okay	sadness
i feel like ive lost my mind	sadness
i could feel his breath on me and smell the sweet scent of him	joy
i could just take my beliefs and feelings and lock them in a safe somewhere until i get my human life squared away i and just about everyone i know would be a lot happier or perhaps not	joy
i am feeling sinfully horny this sunday morning	love
i just feel like someone out there has to listen and be sympathetic and then	love
ive feeling a little blank and could think of nothing to write about which might be interesting to explore or had my mind captivated	sadness
i feel as the sleep drained from my head i sat up my dog nudging me for affection my wife too has been wanting affection	sadness
i feel to aid other women with infertility disorders this valuable individual guidance is offered for a restricted number of people	joy
i remember feeling envious but then why would a young healthy person envy someone who s just barely survived	anger
im still feeling very emotional	sadness
im in that last bit of sleep before i get up in the morning i feel like that emotional energy just waits for me	sadness
i know nothing is going to change even i feel very envious to these people but i cant stop feeling jealous to these people because its a human beings instinct to act so	anger
im happy i feel out of energy and not very inspired to do my crafts	joy
i was struck by the masculine feel of the strong graphics and deep colors in this months painting nighthawks by edward hopper	joy
i feel like youre just not there some body that im trying to be affectionate with it feels like im molesting some stranger i dont even know	love
i think it s the opposite i get to feel defeated because i was doing everything possible to keep baby healthy and my sugars in check	sadness
i am trying not to feel bitter but how else can i feel when it seems my desire is pretty much impossible	anger
i feel if i am nagged i stop caring	love
i just feel totally useless today	sadness
i feel honored to receive the grassroots preservation award	joy
i feel contented just hearing him said that hellip	joy
i am reminded of pavement yurusei yatsura and coheed and cambria without feeling offended that they have ripped them off	anger
i feel no positive regard	joy
im feeling a lot less ugly duckling and a lot more a href http	sadness
i suppose if one was feeling generous one could say i was stressed by the elevator ride	joy
im feeling kind of melancholy and really want to go home and cuddle up with my boys	sadness
i feel like the people that i myself love want and need don t talk to me and don t connect with me anymore because they have fucked up mental health and emotional problems that i can t help contribute contain understand or encompass	anger
i feel that the suffering is more than i can bear i take refuge in the lord in the blessed sacrament and i speak to him with profound silence	sadness
i feel afraid agn lol whats new	fear
i am writing and sharing here is much more about my own story and what i believe with all my heart the world needs to know the riches we have in god than me feeling angry towards or trying to bash the people and leaders and parents	anger
im feeling dazed and alot of things in my mind	surprise
i feel so scared when the voices from there start to speak to me	fear
i feel very honoured to have been part of the bond family and very much hope i have a chance to work with them again sometime in the future	joy
i feel insulted pete edochie responds to death	anger
i feel but not to such a hostile extent	anger
i always feel so pressured	fear
i electrocuted my thumb and i cant type too well because i cant really you know feel some of my fingers as an acceptable excuse for a late paper	joy
i carried my phone in my pocket and didn t feel the pull to get lost in it	sadness
i sit here writing this i feel unhappy inside	sadness
i could feel my mother s sympathetic dread as i was diagnosed	love
i get disappointed it makes me feel so rejected especially being disappointed by a loved one	sadness
i left there feeling brow beaten	sadness
i am feeling vulnerable nervous worried anxious and a bit lost	fear
i was feeling defeated i usually pick things up easily this way but i just wasn t getting it	sadness
i am most certainly an acquired taste but lately many of those around me have seemed to feel the taste to be bitter	anger
i feel i am rich because my life both real and online is filled with friends and family with whom i would not want to live without	joy
i feel bad saying this because i should be happy but i dont think this way that im going is for me anymore	sadness
ive been feeling afraid a lot lately	fear
i see momo feel shy momo hmmm gt me heyy momo	fear
i feel amused looking at the little turtle who sneaked in with them	joy
i purple month doesnt feel surprised in fact zhuo feng up many pupils all clear xiao her identity dont even say main star feng of young	surprise
i feel like there is no way out being humiliated by asa a guy i was obssessed about who played an embarrassing joke on me getting caught by tabbys wife tabby is a lover i once had who was married and i blindly fell in love with him	sadness
i feel like breathing is as delicate as dried rose petals sometimes	love
im thankful because i feel somewhat energetic instead of the dead fish that i would become every time every chemo	joy
i feel so honored today and i want to share the emotion and my gratitude because i received a very complimentary email from someone who reads thought provoking perspectives	joy
ive tried bare minerals but it makes me feel like my face is dirty	sadness
i feel quite passionate about and that is how old should children be to undergo beauty treatments	joy
i feel like i m going to struggle and fail and suffer and be really dumb	sadness
im feel a little bit shy to talked to her for a second but manage myself because i saw from her eyes that theres something with this girl	fear
i love that this is a place a series with no real heroes and i love that the way the couples in these books fall in love feels just as violent and crazy as the place that they call home	anger
i will feel more lively and full of bounce	joy
i am and always have been a very sincere nice feeling sociable compassionate helpful girl	joy
i feel like an obnoxious nagging call times everyday tag alonger that he is finally sick of tolerating and is now just giving the cold shoulder	anger
i loved the feeling i got during an amazing slalom run whether it was in training or in a race	joy
i was feeling especially shy and awkward because i didn t know many people there	fear
im still feeling a little groggy from the lack of sleep so i shall try to replenish it	sadness
i have been sitting at home revising today and all in all feeling quite stressed	anger
i guess feelings aren t meant to be inhibited or prohibited	fear
i embraced feeling thankful that the middle wall of partition had thus far been broken down	joy
i began to feel very strange	fear
i didn t feel pressured or constrained in my choices to behave in a particular way i just felt very busy	fear
i had one of my low carb meal bars for breakfast and was feeling smug when i spotted the left over pies muffins and attractive foods	joy
im going through life feeling now rather than being totally numb	sadness
i dont want flowers or candy but the kind of guy that knows i like thinly sliced limes in my mineral water because it makes me feel glamorous and is humored by how pretentious that is	joy
i feel unprotected a class post count link href http reprogramming in process	sadness
i always feel really confident of my life and my choices when i go home	joy
i was feeling more and more frustrated with each session he attended	anger
i feel like in the last year especially i ve gone from a girl to a woman and despite how hesitant i have always been about getting older next year i will be twenty four i am surprised at how pleased i am to have done so	fear
i feel attacked or insulted it is helpful to realize that the idea of attack is alive and well in my own mind	anger
ive missed that feeling and ive missed being there and ive missed having something to work towards that keeps my focus on me and keeps it off of my phone and the potential trouble it can get me in	sadness
im feeling a bit uncomfortable with myself too	fear
i know that i have it nowhere near as worse as my brethren overseas but right now i feel like im being physically emotionally and spiritually assaulted	fear
i am feeling so reluctant and overwhelmed i try to think of the alternative abandoning that dream	fear
i usually like sam but sometimes he gets downright whiny and i ll admit that all the mistakes he made due to sibling rivalry and pride that eventually led to the end of season kind of made me feel less tragic about the whole thing	sadness
i hope shes feeling generous today and treat me to japanese food or something haha have a great day	joy
i am feeling a bit offended	anger
i offend easily when i feel my intelligence is insulted	anger
i always feel a bit awkward when i comment on someone s blog because i invariably go on rabbit trails and feel as though i ve been overstepping myself so i d like to tell you if you find yourself feeling the same way that i do not mind in the slightest	sadness
i feel like we may be coming to the point in the tv series where the show is incredibly popular but sadly the writers are coming to the end of their story lines and soon there will be nothing left to keep the plot a float	joy
i was entertaining myself with this memory while at the same time feeling like that guy in that movie dazed and confused who says i just keep on getin older and the girls stay the same age	surprise
i had to continue to enforce my no playdate policy which meant i continued to feel angry twice over each day once during a horrible morning drop off and once in the afternoon when i reminded noah that no he couldnt play because of the bad drop off missing mommy	anger
i woke up feeling groggy and grumpy and like the last thing i wanted to do was make dinner	sadness
i wake up feeling like something terrifyingly bad is bound to happen to me before i even get a chance to stick a limb outside of my covers	sadness
i feel god in my life more now than i ever have before and things are so wonderful right now	joy
i do feel like ive been a neglectful friend but its due to the fact that i feel like a hinderance so i just stay away	sadness
i did not know this i could not look out upon the sea and sky without feeling mildly discontent	sadness
i hate feeling like this this is bullshit ok i m so done bye	joy
i tasted some hari raya cookies and feeling greedy i would go and prebook their kueh makmur and tart because i know their hygiene standard and ingredients	anger
i sit here feeling drained i really wonder what will i do when i reach that point	sadness
i buy something i go out and look at what else i didnt buy and then after a bit of comparison here and there i suddenly feel dissatisfied with my purchase	anger
ive been feeling incredibly inadequate more so than usual and its gotten to a point where i almost feel paralyzed by it	sadness
im amazed how many men say they feel unloved if the house is messy and they have to fix their own dinner	sadness
i feel a restless weekend heading our way	fear
i feel ugly i cover myself with a beautiful blanket in a make believe gown	sadness
i always said i felt so blessed to have him and today that feeling is been reassured many times	joy
i cant do strappy shoes at work i just feel weird so i took these off thrifted ninewest	fear
i love the fact that i look as best i can and i feel terrific because i eat right and constantly exercise	joy
i decent article which i knew likely had good information because my initial response was to feel offended and want to argue despite the fact that it was talking about not doing exactly that	anger
i have moments where i just feel so overwhelmed that my eyes well up with tears	fear
i started feeling thankful for food for being able to enjoy such delicious things and got into cooking and baking healthy meals for my family	joy
i don t want to tag people who think this is silly but if there are people out there who want to be tagged i wouldn t want to make them feel unwelcome	sadness
im taking is allowing me to get sleep which is wonderful but its leaving me feeling very groggy and nauseated	sadness
i feel an unpleasant drop in my stomach as the elevator doors open at my floor	sadness
i feel that this is a highly talented bunch when roling on all cyclinders	joy
i feel his hand on me to stay faithful	love
i was so focused on my heavy breathing my even strides the drops of sweat on my forehead that i forgot to feel socially awkward	sadness
i cant help feeling this way	sadness
i feel like i would order carryout from if i lived in the area i am still curious to try some of their other tacos	surprise
i feel that i am afraid of whatever ad anything that will happen and idc is it good or bad i am just afraid and i hope god you will help me in whatever i do	fear
i entered the living room i had a horrible feeling aching in the depths of my stomach	sadness
i feel very glad that finland s well known visual artist vesa kivinen had called me to work with him	joy
i feel relatively safe normal or whatever you might call it	joy
i feel bitchy saying it but i think that next saturday i just want to be alone	anger
i feel very honored to have been shortlisted within the patient ambassador volunteer category which recognises members of the public and staff who provide outstanding help and support through volunteering or providing patient opinions either on a public partnership forum or on a patients panel	joy
i feel quite helpless in all of this so prayer is the most effective tool i have because i have no answers and there is nothing else i can offer them right now	sadness
i know that you feel pretty disgusted by the nonstop lefty propaganda the ministry churns out but of the public isn t that tuned in	anger
i feel complacent and satisfied	joy
i ventured into fabrics amp fabrics on a whim yesterday feeling a bit nervous knowing i would be tempted beyond my comfor	fear
i havent been feeling homesick knowing they were all getting together to enjoy my mums cooking did make me want a teleporter	sadness
i feel ugly and hated	sadness
i was feeling whether it be mad sad disappointed or peaceful	anger
i feel as if we have a talented enough team to win some games and go deep into the tournament	joy
i feel i was so innocent to have only one dream to fill my brain and to be crazy about it	joy
i never feel depressed because my cancer and i have learnt to live and sleep with each other	sadness
i can feel the pressure falling more so on my shoulders and im feeling slightly doubtful of myself which leads to unhappy thoughts not usually like my optimistic self i must say	fear
i kind of feel a little petty about this	anger
i hostage negotiator on her case has her feeling hopeful about her future	joy
i believe that people should choose the causes they feel passionate about and do what they can and i have no right or desire to push my own charities as more worthy than another	joy
i feel privileged to be allowed into the sanctum of her studio the many different paintings and studies lining the walls morph and grow week on week	joy
i grew up feeling rejected by my male peers	sadness
i feel like that is where i can make my most valued input and tried to do as much as possible to ensure i did an equal part in the construction	joy
i described how i was feeling the feeling of being out of control and completely restless the fear of what could still happen my obsession with trying to do it all and the fact that it was just not working	fear
i feel very important in my fancy room with my fancy furniture and nice view of downtown dallas	joy
i wanna feel good again	joy
i never feel like im not supporting	joy
i want you to snap out of it and simply feel simply live laugh enjoy this life no matter how idiotic it is	sadness
i assumed it would feel casual	joy
i will admit and it left me feeling shaken and a bit of a goose	fear
i feel it is dangerous especially for the new believer who is not grounded in the word of god	anger
when we rearranged furniture in our flat and got stuck in a chair	anger
i am feeling stressed and more than a bit anxious	anger
i persevered through the storm of rejections feeling confident that i was doing what god had called me to do	joy
i was feeling comfortable in the first fight i saw things that were working for me but i m expecting a better rendall munroe because i think he might have underestimated me first time around	joy
im not quite sure how she really feels about it because im pretty sure that she realizes that she is going to miss getting to watch the parade which is something she really enjoys	joy
i feel somewhat fake in the group	sadness
i was feeling particularly pissed off and wanted to go to a party	anger
i feel like im still quite bad at describing my feelings with good words and beautiful phrases	sadness
i feel so heartbroken over paul walker s tragic disappearance the life of someone so generous beautiful and talented should not end this way as other horrible individuals keep on living torturing assaulting and killing people	sadness
i feel perfectly mellow	joy
i feel i have to give credit to jen mitchell for her gorgeous card a href http www	joy
i am alternating between feeling thrilled to see my dads family this weekend and terrified that i will be a black sheep among their normalcy	joy
i feel for my sweet boy	love
i feel about as helpless and superfluous as i did when jenn had elaine naturally	fear
i thought i didnt feel anything anymore it was over it was ok well today a different story i feel him i want him my heart hurts thinking he wont be around i still want him around i guess its still valid	joy
im feeling better so hopefully things start falling back into the old routine	joy
i hope you feel incredibly cool now	joy
i watched the news at the tv	anger
i didn t really go looking for it but i can definately see where the enjorlas marius ship comes from though sadly i feel it s mostly one sided and that marius is nothing more than a rich schoolboy following his whims without thoughts to the concequences	joy
i feel i should as a gracious gesture apologizing for my latest post about the osp and the rand license terms	love
i get people asking me what it feels like to be the most hated man in dallas county said assessor steve helm	sadness
i have reported feeling marginalized intimidated and or subjected to threats of retaliation	fear
im not sure if im more at peace with our situation or if im just not feeling as bitter about it but in the past five months something has changed within me	anger
i am feeling profoundly peaceful	joy
i feel bad then for not accepting who i am	sadness
i have tried sorting out the area for the cat houses this lunchtime but i guess after the printer ordeal i am feeling quite uptight so it has been put on hold	fear
i made that make me feel dumb and dumber	sadness
i have power feeling to justify their laziness and being bitchy against skinny girls	anger
i feel like my sweet company is finally coming together	love
im making some more mood icons right now to let you see how i feel and think and of course its all charming	joy
i feel like i am not accepted here i and bucking this force that is coming from all quarters that tells me that something is wrong with me if i am not married with children	joy
i apologise if the pictures are not very good quality but if youre stuck for ideas feel free to check out the websites in the captions	joy
i feel fine now even though ive just burned the dinner oops	joy
i feel for this divine landmass and all the respect i bear in my heart for the greatness residing on it	joy
i feel like but im not very fond of that word	love
i feel vulnerable not knowing what is to come and i feel like the rest of my life depends on today	fear
i feel so damn agitated	anger
i feel confident around him and i am always there if he needs help	joy
i feel annoyingly isolated in the hostel with all those people talking outside the room etc	sadness
i feel like alcoholism is something that is widely accepted as the norm in gay culture	joy
im just now realizing i didnt have a diet coke today and that makes me feel proud regardless of the other junk i consumed today	joy
i also feel i have accepted my dark side and am finally realizing what of my dark side is healthy	joy
i have spoken about before but the feeling is getting stronger and i am curious if others have similar thoughts	surprise
i feel a bit dull by it all	sadness
i hope it is because he understands the way i feel i hope he sees what he could miss and is putting the petty negative thoughts aside	anger
i feel so blessed to be able to share it with you all	joy
i feel a little virtuous doing these things but on the other hand nini s tasted better	joy
i say i want to be more of people person but i feel very mellow right now	joy
i pull out one of my favorite books to make myself feel miserable	sadness
i feel convinced that im going to shy away from whatever is really good for me	joy
i feel kind of awkward about doing this here goes	sadness
i feel like i should not be surprised at this development	surprise
i am of snuffling and feeling dull	sadness
i need to feel creative and productive	joy
i am who god has chosen to help my daughter become the woman god intended her to be even if i don t feel perfect	joy
i am not feeling too bad except that my ribs are aching and i have a pulled muscle in my shoulder blade region from all my excruciating hours of hacking my lungs out last night	sadness
i am at the point of feeling resentful toward him and i don t want to be	anger
i write this i feel oddly calm like wanting to just relax in a big chair or lay out in the sun	joy
i feel really inspired	joy
i do know that i tell some people if i feel that their question is sincere some of my sacred treasures	joy
i can sit here and cry and feel wronged but it wont change the outcome	anger
i was worried that maybe she was sleeping so well because she wasn t getting enough milk and was feeling lethargic	sadness
i am going to actively learn more about these genres and or practice them so i can feel what i should feel as a dancer gt fearless courageous confident phew	joy
i started feeling a little stressed about leaving on time and making sure we got the getting ready pictures i wanted but everything seemed to workout perfectly	anger
i feel like an ugly monster where i cannot show who i really am lest i seem weird or just plainly an outcast	sadness
i feel a little guilty that we have this exceptional little girl from ethiopia home and in our arms but this blog continues to surround goosey	sadness
i feel the need to layer on fake tan for a night out to give me a bit of colour my clothes do it for me	sadness
i feel a real emotional connection to the ice queen from the north now that you have revealed that inhumanity runs in her bloody family	sadness
i have been designing earrings for some of my customers bridesmaids which i feel honoured to do	joy
i could adopt and what messages i could think about to help make me feel more peaceful more grateful and just happier right now	joy
i feel quite worthless but i hear that that is pretty normal for north americans at this point	sadness
i don t feel well enough to cook	joy
i feel so bad about it and hes stood there bewildered	sadness
i could feel hundreds of loving people all around the world connecting with earth it was simply beautiful	love
i feel not having a generous spirit or a forgiving nature closes me off from accepting gifts from the universe	love
i feel accepted and loved by a community of derby girls that i helped to create	joy
i feel utterly disgusted with myself right now and am contemplating death every waking moment ever since she uttered those few words	anger
i often feel confused as to whether i have bipolar or just a really hard core sinful nature	fear
i am feeling very thankful	joy
i feel privileged to have played against him	joy
i read it at a time amp place where i was feeling less than perfect	joy
im happy but i feel all this pressure to do one thing or another amp it makes me unhappy	sadness
i feel it is worthwhile to give you all a more in depth city sized if you will look at one of our cycle days	joy
i was still feeling so exhausted from my workouts on monday and tuesday that all i did was go for a walk at the park for about	sadness
i grabbed my dog and hugged her fiercly for the next hour or so until i began to feel a bit like myself again but i havent completly shaken the feeling and have been feeling rather depressed anxious all day	fear
i found myself feeling inhibited and shushing her quite a lot	sadness
i admit that i am jet lagged so during the daylight i feel groggy almost hung over while at night when everyone is tucked in and snoozing a light pops in my brain and i transform into the ever ready bunny	sadness
i often throw myself into work when i m not with them that same maxim from last week if i feel discouraged the way i move forwards is to offer encouragement to others	sadness
i feel a lot better about the way i wrote this bit of the code	joy
i was supposed to feel sympathy for emma im afraid i failed	fear
i feel inside this life is like a game sometimes then you came around me the walls just dissapeared nothing to surround me keep me from my fears im unprotected see how ive opened up youve made me trust coz ive never felt like this before im naked around you does it show	sadness
i have no energy to get angry or upset anymore i just feel a little resigned	sadness
i cant tell you how many times in the four months we have been seeing each other seriously that we have had to have serious emotional talks because one or both of us was feeling tender	love
i am feeling so emotional about your brothers arrival	sadness
im even feeling liked by the girls who hate pretty much everyone	love
i go through my day feeling your movements and am amazed that something so miraculous is happening in my body its like a special secret only you and i have	surprise
i feel is valuable and i want to share	joy
i feel so unloved without you next to me but when im with you	sadness
i feel myself falling into the pit of buying it from her i think he s for real i m just skeptical of the women	fear
i was learning to just deal with the nausea amp manage the unpleasantness of it at work trying to keep anyone from knowing but my sister told me there was no need to suffer amp feel miserable amp to call my dr for some zofran	sadness
im feeling greedy for right now	anger
i justified in feeling slighted or am i just being ungrateful	sadness
i feel like it s waiting in the wings just patiently waiting for me to be distracted enough so it can take me down and take everything i love in this world away and destroy me	anger
i feel like i fucked up big time but i have to protect a and myself	anger
i feel like my mind is blank and empty	sadness
i don t feel comfortable playing games with them presenting the bad guy as really a misunderstood good guy or vice versa	joy
i listen to the advice of my eating disorder will i actually feel better	joy
i bought the gb iphone i got a apple store credit i feel like they were sympathetic to early buyers and responded appropriately	love
im feeling a lot more optimistic about my future	joy
i feel pissed off and angry	anger
i couldnt help feeling for him and this awful predicament he lives with on a daily and nightly basis and i was just so glad that once bel started to see the light he stuck it out and stood by daniel whilst no one else did including his family who im afraid i got really disgusted with	sadness
im feeling so completely mellow and perfect tonight	joy
i feel curious because i would like to explore what is at the top of the helterskelter like plant	surprise
ive learned that there are angels on earth who feel me as i feel them who stand by with a loving thought a healing heart or a steady hand just as i would also offer without a moments hesitation in return always	love
i feel that the packaging is really lovely and the product itself just does everything you ask	love
i feel ive ignored it too long this year	sadness
i know different because i feel in your hugs and kisses that im perfect just the way i am	joy
i am feeling a little more relaxed i am certainly not feeling refreshed thanks to drunk dudes who decided letting off fireworks every half an hour all night would be super fun and the fact that it s impossible to sleep in the freezing cold with a complaining toddler but i have certainly rebooted	joy
i definitely feel there s some useful information here for anyone facing similar questions to those i had during this time of my life	joy
i too feel a sense of melancholy for them	sadness
im sad if some people are unhappy about the flag for religious reasons but i know many religious people who do not feel it goes against their faith and they are very supportive	love
i don t feel brave though	joy
i walked near the hotel and i felt very obvious and uneasy all the warnings about petty crime i read in the guidebook and maybe some residual from years ago left me feeling threatened	fear
i feel like i m finally losing that stubborn little bit of extra stuff in my lower belly	anger
i am feeling overwhelmed by trying to do it all that i think on the women before me	surprise
i remember feeling so frightened that i could feel emotions at that high a level	fear
i feel inside coz i m so fucking horny	love
i have tested positive but i have never taken drugs and i feel innocent says martina	joy
im so proud of you no words can describe the way that makes my heart feel thank you god for my supportive amazing hubbard	love
i have made about sex i feel that women enjoy sex when their body and emotions are admired and respected	love
i feel no need to work up acceptable conversation fodder	joy
i had just hiked up and down a long steep hillside loaded with grass and bushes so i was feeling pretty doubtful id be able to find it	fear
i really like the color scheme since it makes me feel peaceful clean and simple	joy
i feels so lame	sadness
i personally feel that it is a very creative present and everything packed inside a brown paper bag	joy
i feel so fearless in these post grieving days	joy
i feel so blessed to be married to him because he loves his stepchildren	joy
i dropped martin back off i was the dd i pulled in and because i was feeling exceptionally outgoing waved and talked to some of my neighbors downstairs	joy
i feel more faithful than ever	joy
i am feeling relieved to feel myself again	joy
i sometimes feel a bit unwelcome	sadness
i feel complacent at the moment	joy
i feel most passionate about that arouse my emotions seem to be the things i need to learn something about my emotion tells me there is a need to grow in some direction	love
i feel that it only makes you a person that i love who happened to do something that i don t find acceptable	joy
i have not only not lost any yarn overs but am now done with my first lace project and feeling pretty pleased	joy
i want you to know that if i become prime minister in less than a year s time i will be proud to do so as a friend of israel a jew and most of all someone who feels so proud to be part of the community gathered here today	joy
i feel somewhat safe to give hosting a try	joy
i don t follow too many people and i don t have too many followers however i have a feeling that the people that i am talking about may know who they are i m not trying to be rude i m just being real	anger
i never feel lonely as long as people love and support my work	sadness
i have so much going on in my life and am constantly running like crazy i can always steal a quiet moment to acknowledge this child and the overwhelming excitement and anticipation that i feel god is truly faithful and brings everything around	love
i suspect his reasoning may simply be to lull apple into feeling complacent	joy
i feel so exhausted by a	sadness
i prepare i feel thankful that these events touch upon so many different concerns in my poetry from language issues to pacific aesthetics from the avant garde to eco poetry	joy
i met my present boyfriend on a boat trip to england we had said that we would call each other when we got back to sweden we were not going to the same town in england as soon as i walked in he called from england as he could not wait till he came home	joy
i feel inspired so many thing i want to write down	joy
im very hurt and i feel unimportant	sadness
i feel like uninstalling skype deactivateing all of my facebook amp hatena accounts since im becoming a hateful person amp i dont want to get any worse than i am right now	anger
i began to feel shaky and nauseous and yearned for my connection to cairns to make up for some of the deprivation	fear
i was feeling adventurous though so i went with some asian flavors of ginger and sesame oil for my salad	joy
i was playing a sport in an advanced pe class and many of the people were not advanced	anger
i cause extreme worry and distress ground to remember fondly you forever mary prepares to feel unfortunate time eventuallythe intense emotion have sexual lovein condescend to come she by hand puts out strength wu mouth dont let oneself cry out	sadness
i feel so greedy of holidays and forgetting my responsibilities	anger
i mean i feel like a broke record sometimes	sadness
i am feeling rather heartless because i recently heard the words unconditional love and could not find it in myself	anger
i feel dissatisfied and more accustomed to healing	anger
im feeling doubtful about all of the patterns and colors working together but we cant be sure until everything comes together	fear
i want to get back in the habit of blogging about all the cool fun things im up to but am also trying to get out of this rut of only writing about feeling shitty	sadness
i am still healing from having my heart broken still healing from broken dreams still doubting myself still feeling confused	fear
i gents been feeling lousy over the last few weeks which ended up with a trip to the hospital last saturday which put a damper on the wedding anniversary	sadness
i read about him and learn about him in his interviews the more i feel like i could never deserve someone so kind and compassionate	love
i feel thats just strange on wotcs behalf	surprise
i take a walk in the park feeling joyful	joy
i feel calm silent and protected by the definiteness of this existence	joy
i want to feel assured that my life will be good and i know it will be when i trust the lord	joy
i feel safe with berry	joy
im feeling envious already	anger
i suck up is the boring dull town and the feeling being missed by my family and bf	sadness
i feel like i have all these cute things but i dont feel comfortable in them and dont know how to put them together	joy
i feel like an emotional cutter	sadness
i wake up in morning and when i go to sleep at evening i feel that seed voice in my heart that is screaming out from my empty stitched heart	sadness
i received the blanket i was absolutely amazed on how fluffy it is and extremely soft i really didnt think it was going to feel that amazing	surprise
i feel that sometimes im not talented enough	joy
i feel it would be foolish and perhaps a little disrespectful to consider doing the long hilly race	sadness
i mention my oldest child before my youngest will her feelings be hurt	sadness
i woke up today feeling kind of strange	fear
im sick of feeling unimportant like nobody needs me	sadness
i am feeling quite distressed and dejected over my battle with insomnia	fear
i feel hated in cempaka	sadness
i do feel numb but only because i have so many fucking feels that i ve shorted out from feeling them	sadness
i often use disney to cheer me up when im feeling low and these past couple days have been no exception	sadness
ive been feeling a little defeated maybe even over looked	sadness
i feel shy because of what i am wearing	fear
i can say is that as long as you enjoy the story it entertains you and makes you feel emotional whether it be sad happy angry disgusted or just plain horny then who really gives a damn	sadness
i wept while jackson slept feeling overwhelmed by the feeling that i don t want to die	fear
i feel confident to be me again in personal life and right when my work life was going well with my boss slowly understanding why i continually ask for and demand we address the tough issues that cause problems with our various departments	joy
i dont know whether his presence is the reason why i feel more homesick for the uk than the us or just by being here makes me miss my former home	sadness
i mentioned in my last blog that i have started to get the feeling that i have been pressured into studying things i do not like which has also made me into a person i might not fully be	fear
i only do unwillingly and always leaves me feeling grouchy and unsettled	anger
i have to give it to men as women we complain a lot about the heals we have to wear but at least we can wear a dress and feel cool in the summer	joy
i feel like i should be listening to chinesepod and working on my mandarin but what i really want to listen to is the savage love podcast or car talk	anger
i feel assured that the guns are locked away in the gun safe making it impossible for any of the children to access them	joy
i also feel this conversation could dovetail quite easily into another about images and objects that are ugly to serve the purpose of being ironic	sadness
i dont want to make this blog something that i just whine on all the time but i feel like ive been beaten with a two by four or something	sadness
i feel bad for them for wasting their time and effort for nothing	sadness
i feel overwhelmed how about you	surprise
i kept trying to make her feel better	joy
i get making employees feel valued i really do but in this economy where another k jobs were dumped last week alone i suspect the majority of people are thinking like rudy and i thank god we still have a job	joy
i feel lucky that theyve chosen to share their lives with me	joy
i feel embarrassed enough	sadness
im not feeling sorry for myself though because i just think of those poor people whom have lost their lives or everything they have due to sandy	sadness
told by some people the class leader only choose his friends not true	anger
i stop feeling guilty	sadness
i know some people are more fond of the treat of going and getting a pedicure because you can just sit there and enjoy the wonderful feeling of someone else massaging your tender tootsies all the while flipping the pages of a book or magazine	love
i first read this book during college and it has helped me cope with the feeling of helplessness and fear of the uncertain future	fear
i get to be creative if i feel like it or just sit and chat to customers the people are all lovely even kermit helps out see	love
i get the feeling donald is smart enough to educate himself through his own densely focused meanderings and their inherent shortcomings	joy
i was feeling frantic	fear
i feel that it is extremely dangerous for her to be wandering out to sea	anger
i am so grateful to have been filled up by general conference and to feel the joyful power of the spirit after such a wonderful weekend	joy
i think your viewers tonight will enjoy the show coming from malm they will like some things be less fond of other things but hopefully they will feel entertained and smitten and feel the urge to cast a vote regardless if your country is voting tonight or not	joy
i ever want to feel that vulnerable	fear
i bought this doraemon backpack from a charity store i had every intention of putting it in my etsy store but i feel like its too cute to sell	joy
im looking upon the next year as an adventure which very likely will make me curse mathematics and other subjects to hell but eventually make me feel relieved	joy
i can put on it without words since i just cant type on that it was so lovely this morning yes im feeling sarcastic today	anger
i feel kind of unwelcome in many catholic communities but i hope that isnt the case here	sadness
i lift different now because it hurt so bad the day it happened that i can t get it out of my mind and i feel myself being a bit timid	fear
i was feeling rather homesick today so i decided to make a list of typical city sight that might come in use should you decide to visit switzerlands largest city	sadness
im sure ill feel more playful soon but i just cant right now	joy
i couldnt feel more blessed at this time	joy
i feel like rich purple and gold are a match made in heaven and this reinforces that belief	joy
i sit in the same hostel i did nearly two months ago this time wearing a jacket and feeling as if my toes might be a little numb from the cold	sadness
i feel lost without you	sadness
i feel smart when i figure things out myself	joy
i now im graduating in two days but i feel so sad right now	sadness
i feel very naughty to step outside my species but you are compellingly different	love
i want to feel less stressed	sadness
i still feel nervous	fear
i am put in mind of an odd feeling of vicious cruel natural order here it seems no one is able to escape the town the cycles of predator and victim catching up with anyone trying to elevate themselves out of the mire	anger
i feel more violent than ever right now	anger
i feel ecstatic and privileged	joy
i feel he will be perfect for this event	joy
i came away from that expereince feeling like i had had an encounter with the divine	joy
i feel slightly saddened to know that some of the kids have also resigned during my absence	sadness
i sit here in the snowy ohio countryside on christmas eve feeling like i m in a postcard i m thrilled to announce that i found it	joy
im not feeling very hopeful about the coming summer	joy
i feel a bit like a naughty kid who went and spent their last pence on a bag full of e numbers guilty	love
i tune out the rest of the world and focus on the rhythm of the needles and the softness of the yarn and for that time i feel my most peaceful	joy
i say i feel alone br style color line height	sadness
i was feeling heartbroken and lonely i watched my second younger sibling get married leaving me the lone single adult in our family	sadness
i lost a few pounds but i also started to feel really awful	sadness
i enjoy about his work is the genuine feel and the pleasant message he is trying to deliver with all this	joy
i knew except they ve lost that girly feeling and gained a graceful wisdom	joy
i am feeling a bit ungrateful and choose to correct that	sadness
i notice how different this question is from why i am feeling so agitated	fear
i feel like such a noob when the customers make really dull and stupid jokes that im supposed to find funny	sadness
getting sent on a company expense trip to another state to work for a week at that plan	joy
i feel insulted by how those heroes of cosplay goons said they don t care if you re if	anger
i eat a good breakfast i feel more energetic throughout the whole day and don t feel that o clock slump	joy
i feel very strongly about supporting charities that help children	joy
i have ever seen in my life was laceys constant disapprovements of rikkis extreme happiness when she just wasnt feeling quite as carefree as he was	joy
i started thinking about which spaces made me feel most creative and what characteristics they had	joy
i usually ignore page invites that are irrelevant to me or facebook game invites because its impersonal and it feels insincere	anger
i am feeling playful this morning	joy
i feel like im a pathetic little desperation	sadness
i feel totally completely accepted and loved while my heavenly abba was pointing out sin in my life	love
i feel fond of him though because he feels like an amalgamation of many people i already know	love
i feel like most teams would have appeased jackson at this point but the eagles are terribly stubborn	anger
i feel like damaged goods no one will want me now	sadness
i think i love her enough now to feel pretty insulted and rawr about it	anger
i can t help feeling lucky little do i know	joy
i also feel the need to say thank you to the boy who helped me realize the above for showing me an absolutely splendid and hot night	joy
i can never tell him how i feel and it really sucks because i think he gets really bothered by that	anger
ive also had a nosy on the website and seeing as its coming up to that time of year and im feeling strangely festive for once ive picked my top five products from the a href http www	joy
i suppose its only natural that id start to feel a little homesick for new england at this time of year	sadness
i really feel like we were successful in identifying some pretty scary early warning signs and sticking our foot in the door before it shut	joy
i cant help but think if id just shut up if id just not made a big deal of what was essentially two adults meeting at the same table for a hot beverage then perhaps i wouldnt have spent the bulk of the weekend feeling like a stupid shit	sadness
i have been feeling really stressed out due to homework and my studies that have increased rapidly over the last week	sadness
im begging fate not to mess with the next cycle to let it look as pretty as this one so i can at least go in feeling reassured	joy
i input class size medium wp image height src http techfeel in wp content uploads google hindi input x	joy
ive got to learn to be mindful of how i feel all the time not just if im suspicious of a feeling	fear
i am feeling much more relaxed	joy
i feel it is acceptable to make requests using this name	joy
i have a feeling there are a lot of pissed off people in sea org in hollywood where scientology has become the monster that devoured wa wonderfully sleazy bohemian area	anger
i feel pained by this	sadness
i am reading about s sewing circles and i feel completely happy if you cant spit in the face of imperialism at least be a lesbian	joy
i am feeling pretty fearless	joy
i feel bouncy and twitchy all of a sudden	joy
i feel like it s more of a mellow restive dream maker	joy
i did not feel any passionate joy	joy
i have nostalgic feelings i have met wonderful people online and the online internet is for me like my second life	joy
i feel rejected for trying to find my path to a stronger relationship and bond with god	sadness
i dont know how to deal with this i feel like its becoming apart if who i am im afraid that im going to associate it with regular things so that i will never forget it	fear
i think it s to do with the fact that i know i don t have a lot of time to play catch up and also because my free time for the first time in what feels like forever is really my free time	joy
i feel extremely privileged to live in a country where a vote is legitimate and matters	joy
i feel a strange gratitude for the hated israeli occupation of sinai that lasted from to for actually recognizing the importance of sinais history	surprise
im much more peaceful and happy when the house is clean the food is good and my kids arent feeling needy	sadness
i felt that my birthday was my one day to feel special and i could do whatever i wanted	joy
i feel depressed again	sadness
i got up saturday morning feeling like crud but determined not to let it get the best of me	joy
i feel that he is so determined to steal private industries away from citizens of this nation that he has given no time to fighting the real enemies of theu	joy
i would say no not yet and i would feel superior and in fact self righteous even if i would not admit it back then because i remember looking at the point so i can see that the point did come up but i could did not face it to protect my ego	joy
i feel very tender for anyone who is upset by the bee movie sort of like how you feel about old aunts who dont realize how prickly their whiskers are getting slightly repulsed but very sad for their decline	love
i sat up to embrace them and realised that two hours spent shaking my thang in an eighties bar celebrating the fact i am one year closer to death had left my ageing body feeling punished and my normally pink feet blackened	sadness
i feel so humiliated by my own self	sadness
i feel it is a worthwhile item to me or within my company s mission	joy
i feel the earth move tribute to carole king karaoke mix details rel nofollow target blank see more details compare prices img src http www	sadness
im the only one with all the feelings and emotions and thats just pathetic of me to do so	sadness
i can t say for certain why but it actually makes me feel amused and you can be sure it s not just me because other people from our offices told me they have the same a href http news	joy
i feel defeated but its okay hahaha my mid term holiday was good	sadness
i decided to lay down in my bed but then i started to feel really violent like i wanted to punch and kick things except i didnt wnat to hurt anything	anger
i want to say i feel numb but if i was numb i wouldnt have this pain and i probably wouldnt be able to cry so much	sadness
i go again sometime in the future id probably just stick with the african tram which comes with entry fee maybe id spring for the asian tram and if i was feeling particularly brave i might even try the hot air balloon which i thought was reasonable priced at	joy
i always feel very shocked by that me threatening	surprise
i was supposed to be alright with not even feeling comfortable in my own home not being able to cook meals without a year old helping me ok with the mounting pile of water and utility bills	joy
i am not proud to be british i am not glad to be young and i most certainly do not feel blessed by opportunity	joy
whenever i put myself in others shoes and try to make the person happy	anger
i feel absolutely devastated that gaia is being pushed to her limit in spite of the great strides we seem to be making with all the media attention lately	sadness
i feel around someone the more idiotic i feel hence the unintelligible blabbering	sadness
i was feeling content and oh so happy with my life	joy
i found myself feeling a bit overwhelmed	surprise
i don t know how i feel i guess it s one of those moments where you want to feel like you re accepted even though whatever you did or did not get mattered to you the most	love
i wasn t sure what this gnawing feeling i was having but i was getting agitated sitting around doing nothing	anger
i dont remember how january was like last year thats why i need a real diary but this one is feeling bitter dark and boring	anger
i normally find intimidating but shes crazy about tiny little foreign food places and people like her so i feel less socially intimidated when im with her	fear
i feel quite researched and intelligent about my confidence in consuming meat	joy
i ate something wrong so i feel terrible all day	sadness
i feel like the place is even more messy	sadness
i feel unprotected even while travelling alone	fear
i believe feeling duality suffering soul growth tells of an ending or a decline or a change of direction often one associated with emotions and it offers one possible response to that decline or change moving on	sadness
i feel really uptight and unable to unwind	fear
im learning mandarin chinese now in preparation for a trip to tianjin this september and already only four lessons in i feel like i have a handle on the basics and im thrilled to have some insight into a language that had always been a total mystery to me	joy
i think and it feels a little weird	fear
i feel my truth is accepted and not judged because well	love
i feel like an indecisive idiot	fear
i just couldn t decide what to feel she didn t tell me and then she blamed me because i never told her it would be like that	sadness
i feel for vets the animals whose lives they save are always going to be hostile	anger
i still feel more than anything else humiliated whenever i think of everything that s happened	sadness
i feel like i finally want to write about one of my vain hobbies makeup	sadness
i regularly feel embarrassed about	sadness
i then realized that if i want to shoot weddings of clients who i connect with and feel comfortable with i must allow them to get to know me	joy
i checked the babys heartbeat and continued to feel him moving so besides feeling terrible i was at peace	sadness
i found myself giggling and clapping my hands more often than a five year old at the ice cream wagon and there was never a point where i didnt feel genuinely entertained	joy
i feel more virtuous just looking at the pictures in her books	joy
i guess it doesn t help that i got sick on black friday and was forced against my will to maintain my promise to stay in but being back in the city feels amazing	surprise
i did feel rather like a celebrity and widget stood and let herself be admired while she drank orange squash from my cup	joy
i really feel like having my own space anymore is a really vain idea	sadness
i can reasonably deduce that my grandfather did also love my mother but that doesn t negate the lifetime of damage that the feeling of being unloved and unwanted created in her	sadness
im saying this having not read the book the characters were hard to empathise for and a lot of the time i found myself not feeling distraught when something happened but rather uninterested and blank	fear
im spending less especially on stuff that wont last long not bringing tons of stuff into the house and i feel more positive about my holiday gift giving	joy
i feel embarrassed for not having lost weight again and im afraid that another week of disappointing news at the scale will cause people to give up on me and stop following the blog	sadness
i feel a little guilty that i am not doing the same and as i contemplate going back to get some money the prisoners begin to enter the room	sadness
i careened from feeling confident in my abilities as a writer to being equally sure that i will never ever write anything worth reading	joy
i feel very honoured to have been asked	joy
i feel pathetic that i can hardly go a whole day not talking to him	sadness
i have faith in supreme power and i accept everything and all incidence occuring in life sometimes like today it really makes me feel very very dull and i start crying	sadness
i want you to feel just as humiliated as you made me feel in school	sadness
i is desperate for kareena akshay kumar will play a double role in flash forward minissha says i still feel today amisha patel in a glamorous avtaar	joy
i feel like i just doomed myself	sadness
always when i am well succeded	joy
i felt so bad for the bad grade and feeling like having to hide it that i didnt know what to say except to declare in all my frustration that i hated school	sadness
i feel assaulted by this shit storm of confusion anger and hurt feelings that tsunami d us both away from each other	fear
i feel so fucking low	sadness
i feel betrayed and angry and sad at the same time dammit	anger
i feel reassured that the county government in my county takes the murder of an illegal immigrant in a back alley seriously enough to prosecute someone years later	joy
i don t know how i feel about my submissive learning how to use a firearm	sadness
i feel so drained at the end of a novel because i try my very hardest to get something from it that will change and impact my life	sadness
i was truly surprised and feel quite honored	joy
i hate feeling alone too	sadness
i feel like if people accepted that wed get along a lot better	love
i feel the creative juices beginning to flow again	joy
i feel suffocated and paranoid	fear
i would call success and i was feeling pretty depressed about the state of clothes	sadness
i feel soo lonely	sadness
i see on wednesday im feeling fantastic these days and i can tell im getting smaller and smaller	joy
i feel as though i am on another adventure and i am more curious about it than anything else	surprise
i also feel the sidebar is messy	sadness
i feel respected and secure where i can journey toward loving and be loved in return	joy
im feeling relieved yet painful but something inside me is creepily numb i feel like a ghost in the hallways the way i used to just dont tell me its only another time to succumb	joy
i feel more amazed and more thankful for having e in our lives	surprise
i must confess that im still feeling very uncertain about how god is going to work everything out	fear
i have this really bad feeling that cold is what i will be for a few months	anger
ive been feeling sort of depressed	sadness
i am just feeling as indecisive as ever i suppose	fear
i felt abandoned for what seemed like the millionth time in my life and i spent the last several days feeling sorry for myself when i should have been picking myself up in order to help my friends	sadness
i enjoy the day more when i feel cute	joy
i was bonded to that point in time and still feel fond of this memory	love
i will remember to come to you when i feel beaten and depressed because in faith only can we truly be healed	sadness
i sometimes feel is carried in my heart just by loving my child so fiercely	love
i feel she said quickly i am so glad	joy
i understand that they are reacting to what we re doing i think they re observing us closely and i become happier i can actual feel that they re supporting us	love
i imagined being in form fitting clothing that was beautiful looking in the mirror and feeling proud being lighter and more energetic	joy
i am starting to feel like maybe i do want a relationship im just to stubborn to admit it	anger
i did feel appreciative of the money that was coming in	joy
i feel are loyal especially after all ive experienced recently but i can trust him	love
i feel a pain in my own heart as every priestess in the temple drops as every single ven who is devoted to talia loses their devotions and takes a rank of injury equal to their devotion	love
i just feel so smug that we got the exploited and she gets bruno marzzz	joy
ive been soo excited for him to feel and it was amazing	joy
i feel kinda lousy about myself	sadness
i know he does the same thing for so many passersby i feel special truly welcome in his country	joy
i didnt start feeling the excitement until the movie was almost over and then it started coming in violent waves	anger
i feel so blessed to have friends i can come to	joy
i am feeling very strange but this is also present movement and i am trying this as one of way	fear
i feel like that s acceptable	joy
i feel like im boring sometimes im okay with that	sadness
i have felt the need to write out my sometimes anxious feelings impatient thoughts lists of things that still should could be done before this baby arrives	anger
i feel like life is so vain	sadness
i dropped off the script and left feeling dissatisfied with myself	anger
im starting to feel really pathetic giving the bulk of my enthusiasm these days to the kardashians us weekly and roseanne marathons and completely ignoring this blog	sadness
i feel love se inscrie intr un rafinament lejer romantic si extrem de feminin	love
i really wish i had more time to explore twitter as i feel like i lost a lot of time learning how to use the site	sadness
i love doing yoga i love learning about it i love what it has made me and when i think about sharing that with yoga students of my own i feel so hopeful and excited	joy
i went to training feeling very disheartened	sadness
i feel so glad doing this	joy
i do is priceless and i feel so honoured for every mum and dad who trusts me with their new arrival	joy
i felt really bad because claudia and i have always had an amazing time in la and i could feel that she was disappointed that this trip was not turning out to be as fun and amazing as it could have been	sadness
i remember feeling nervous	fear
i feel the need to pimp this since raini my beloved rocky casting director loves it so much	joy
i feel like my life has been taken over by a video game and im doomed to repeat the same set of circumstances over and over again until i collect all of the special powers knowledge and treasures to finally advance me to the next level	sadness
i feel like i m the one being punished	sadness
i kept feeling wonderful as i ran and couldnt believe it	joy
i feel less stress about doing pretty much any unpleasant obligation in life because i know that i will allow myself to mix it with things i enjoy running baking climbing coffee with girlfriends cuddling with my dog reading a book	sadness
i was lying in bed last night after a day of making experiments from the usual suspects fabric plastic and feeling agitated that my issues with proper presentation had not made any headway over the course of a mere six hours	anger
i am working right now guys and feel horny and so much passion	love
i feel like im being greedy asking for something so expensive	anger
i see him i feel friendly	joy
i couldn t tell if he was sick injured or just feeling generally awful but he climbed into the team car and abandoned the race right there with spectators snapping away on their phones	sadness
i forced myself to keep going back even though they made me feel consistently uncomfortable but after a while i just gave up as i saw no point	fear
i wonder if im vain because i love dressing up and attempting to be fashionable but then i realized that there is nothing wrong with dressing so that you feel pretty cute smart whatever	joy
i feel so special and when i want mashed potatoes pronto i get mashed potatoes pronto	joy
i cant remember exactly what made me stop using it but i have a feeling i got distracted by other hair products and just sort of forgot about this one	anger
i can feel some kind of acceptance in the song which is why i gave the photo a kind of ecstatic ascension to a higher level of conscience aesthetic like a rapture of sort	joy
i am or who i m with i always feel alone	sadness
i have a feeling hell be the kid up there shooting daggers out of his eyes annoyed that hes standing up there holding flowers	anger
i dont know if i feel thrilled at finally getting to go camping again with people i like and know first time where thats happened	joy
i feel and talk like a disadvantaged child and am waiting for half my face to come back to me	sadness
i can t help but feel really nostalgic of the disney levels	love
i feel is entirely more dangerous	anger
i remember feeling thrilled to use my nursing skills relieved that i could have a few days out of the house and i remember that at first it was hard but then it was no problem	joy
i found myself being amazed at how mid s f would feel a tad cool as if perhaps a sweatshirt wouldve been a good idea	joy
i feel like a may have mislead the very gracious readers of this blog	joy
i still feel confused and guilty about the whole thing	fear
i feel intimidated by the tasks you feel overwhelmed by huge and complicated tasks	fear
i was feeling emotional crying for no apparent reason but at the time it feels like the world is ending	sadness
i feel lonely and sad when i cannot talk to you during the day while i get a moment at my desk	sadness
i still sit back and feel amazed by the whole thing	surprise
i feel rejected and i cant find what ive left behind	sadness
i feel like i cant have dirty dishes piled up laundry strewn about or toys scattered everywhere	sadness
i feel more so lately than ever that life is so precious	joy
i feel completely burdened with my own intelligence	sadness
i cant think of any emotional state that is worse than feeling generally worthless and unlovable	sadness
i dont have any photos with me because i was too excited and happy about my prejudging which i did great btw at least i feel tt i did since i felt confident and didnt stutter in front the panel of judges we had and dearest bf was around after doors opened for the public	joy
im feeling jolly by a href http www	joy
i feel fake because i think if you really want to have a good conversation and make good contact you have to appear especially self confident and even risk talking to some people which are no good to talk to at all until you meet one person which you have a good connection to	sadness
i went around for the rest of the day feeling distressed that i changed my appearance based on someones comments how i made myself even by coincidence more appealing to him and that just felt wrong wrong wrong	fear
i really enjoy cabernet for how aggressive the flavors tend to be and while this isnt exactly a light wine it still has a general congenial feel to it that i find a very pleasant	joy
i woke up very early this morning feeling joyful	joy
i wonder how it feels to be loved by someone you love	love
i feel as if i havent blogged in ages are at least truly blogged i am doing an update cute little post today	joy
i feel cared for and accepted	love
i feel passionate about knitting and seeing really good films and the surprisingly awesome tv programs that are on now i cant believe i just wrote that	love
im feeling depressed again	sadness
i feel i feel drained i feel as if talking to others will finish all my strength	sadness
i am feeling ok lots of bruising to my arms where they decided to remove blood from me	joy
i just don t feel that the others are worthwhile	joy
im just feeling listless and bored or something	sadness
i have the joy of allowing kids to feel like the valued treasures that they are and to just have a blast being a kid alongside with them but can i just say its an incredibly humbling experience to have influence into a childs life and to know that what you do and say is being internalized	joy
i sometimes feel irritated at the thought of spending money on a few annuals to spruce up my doorstep	anger
i wish i could bottle her squeals of delight and take them out whenever im feeling grumpy	anger
i have been feeling overwhelmed with it all and needing to take time out	surprise
im feeling dangerous and ill just write and figure out where the hell itll take me	anger
i honestly thought impossible at this point i feel pretty	joy
i have found that some korean men are turning to foreign women because of the freedom they feel it can be easily accounted for that dating between koreans can be a casual thing but more often than not it tends to be a serious matter	joy
i think i was also having a pity party because i am feeling a bit frustrated with how little time i seem to have each day	anger
i forgive myself for accepting and allowing myself to have the feeling that i am going to get punished for doing something wrong	sadness
i feel like i m part of the problem when i call out missy jane s trusting an angel cover for not airbrushing out all the real skin on the cover model s	joy
i might feel offended at times from hearing statements where that i strongly disagree	anger
i can easily feel quite pressured by routines and i really noticed the difference while i was away	fear
i was feeling the need for some christmas crafting this week especially after seeing a couple of lovely quilty christmas projects at stitch group	love
i can cycle further than ever before and the feeling of finishing the manchester to blackpool miles then not being at all bothered at having to ride an extra mile to put	anger
im not sure how i feel more than anything im keen to see it as a test to see if im over him yet and ready to view him as a friend	joy
i also feel lethargic and again	sadness
im feeling somewhat nostalgic about the game just from the fact that its star wars	love
i don t feel like i should be punished to carry this burden even though i have been for four years now	sadness
i was feeling like i said humour gets me through im one of those people who even if i spoke about my issues no one would be too bothered or would care that thought was in my head and wasnt true that way of being like i dont want to burden you sort of thing	anger
i feel about this part of my life and how treasured my london flatmates are to me it was especially neat to point at something and say this is where	love
i feel all innocent now	joy
i feel hopeful with this new treatment to extend my life	joy
i feel like an idiot for trusting you though	joy
i am only providing the link as a courtesy to its author but it was all about stuff that was either before my time or i never experienced even if i lived when it was available so i couldn t feel emotional about any of it	sadness
i have a feeling i kinda lost my best friend	sadness
ive had a few rough days since then and in the midst of crying and dealing and feeling just so defeated and emotional i put my coat on and curled up and created this safety nest inside my coat	sadness
i do feel terribly remourseful that i didnt stay faithful to my plans and get him sooner	love
i went to a wedding this weekend and i have to say i was feeling very important	joy
i should stop reading sids blogs but it is part of my blogging community and i feel that in supporting each other we get better at handling grief and hence i am not going to stop	love
i feel less shy about exploring roles in more physical ways	fear
i replied feeling strange at giving the orders	surprise
i chant the invocation and feel his force supporting me as i teach	joy
i feel like he moves sleep i am glad i enjoyed that week of good sleep that i mentioned because i have a feeling that is over with now	joy
i am really hurt and i feel unimportant and that sucks	sadness
i grew up around this feeling living only minutes away from the gorgeous atlantic ocean in brazil so its probably no surprise i grew fond of the ocean	joy
i feel honoured today olu jacobs i feel honoured today olu jacobs a href http momo	joy
i made some chilli oil because it s monday and i was feeling dangerous	anger
i started walking again yesterday and it feels amazing	joy
ive also been feeling somewhat emo irritable lately	anger
i felt joyful then it subsided now i feel joyful again	joy
i feel like i have to shy away from triggering some stereotype of a person who will scream and break things because they didnt get to eat their favorite kind of sandwich	fear
i feel completely distracted and emotionally drained	anger
i exhausted and feeling a little morose but now im livid on top of everything else	sadness
i feel so safe and tucked away	joy
im feeling too tortured to write today	fear
i promise youll feel inspired afterwards	joy
i feel however i have something far more precious than feelings	joy
i feel that working together and supporting each other as a whole i can represent a larger younger voice in politics what can i say to that	love
im alone in this apartment i get this overwhelming feeling like im being watched and that im unwelcome	sadness
i feel blessed that i have people in my life who remind me all the time that i did the right thing and that i look better like this	love
i had come to associate the bad feelings with bad behaviour and this only continued	sadness
i feel a lot of affection for you that is longing to be conveyed	love
i am and i am looking for some vest tops i have some shorts but long ones due to feel paranoid that i have cellulite everywhere	fear
i feel like it was a bit of divine intervention for me	joy
i know is that she s here and i m so thankful for her warm loving and peaceful presence i feel when my anger or feelings of discontent and frustration flare up	sadness
im trying to be understanding open minded and fair but im feeling completely pissed to the max about a few things	anger
i don t know if this helps at all but writing all of this has made me feel somewhat regretful of ashamed of who i was and while i have more to share i just don t think i can right now	sadness
i feel happy about this solution	joy
i did enjoy the book however and i especially liked the characters of the brothers one fired up with the detectin spirit and the other feeling skeptical but willing to back his brother in a fight	fear
im not sure if its just me who feels this way or if its everyone but tortured souls dont make for the best boyfriends	anger
i have not conducted a survey but it is quite likely that many of them feel as assaulted by onel s demons and other creators as i would have felt had the walls been covered only with eminent figures patriotic heroes and epic deeds	sadness
i think were on a level of understanding though i still feel hes hesitant	fear
i just feel so virtuous when we go on a fieldtrip	joy
im not gonna lie i was kinda sad and down and feeling pretty lonely	sadness
im feeling ecstatic about right now the classy ever after redesign project begins this week	joy
i feel could have been avoided with some blazes markers or cairns i was very annoyed at this point	anger
i never told my boyfriend or his parents and i do remember feeling embarrassed and maybe even a little ashamed	sadness
i feel more aggravated and annoyed by their visits	anger
im feeling completely idiotic by not being ablo to contribute	sadness
i aint happy im feeling glad i got sunshine in a bag im useless but not for long the future is coming on	joy
i feel strong is that i dont let the anger win	joy
i always feel so helpless during times of disaster but i feel a little better knowing that even a few dollars can make a difference for someone in need	sadness
i honestly feel extremely shy to ask my friends to take pictures of me how vain must they think i am	fear
ill find that elusive second wind and feel more hopeful but today i am a href http www	joy
i feel intimidated nervous and overwhelmed and i shake like a leaf	fear
i make myself feel useful by fucking a guy	joy
i feel most inspired to create and ive been thinking a lot about inspiration this week	joy
i think most interactions in person are probably fine sufficiently respectful and polite that the ladies don t feel abused	sadness
im feeling extremely fabulous with my jacket and shoes aint no bitches gonna bring me down hahah	joy
ive have chosen to walk with jesus and maybe im feeling a bit miserable im going to suck it up and think about these three dudes	sadness
i had a good day but right now im feeling pretty irritable for no real reason meaning nothing significant happened to make me feel annoyed	anger
i am feeling contented and pissed at the same time	joy
i wonder if the homeowners would feel weird if i parked to gape at their landscaping	surprise
i both feel impatience at the rate of loss and impressed at the same time	surprise
im a big guy and ive gotten into some of the rigs that weve worked with to try them out and see what they feel like and let me tell you it was less than pleasant	joy
i ran errands to buy cora a few newborn sized sleepers i had not previously made any newborn sized babies and went out to lunch to celebrate how great i was feeling i feel amazing no pain no pain meds and moving around almost completely normally at days out	surprise
i really am not feeling child friendly	joy
i feel furious with myself	anger
i think or feel but like this person i am still amazed by them	surprise
i like to think i present myself and the life and times of the working mum to a good standard and if i ever do miss a apostrophe or miss spell a particular word please feel free to call me on it	joy
i don t feel i can ask him what feels like a dumb question	sadness
i feel proud to know several people that have deserved to be advanced for a while now and finally picked it up this time around or last time in a few peoples cases	joy
i give up from my goals if i feel them boring	sadness
i was careful to make sure the characters featured you can feel sympathetic	love
i didnt make it to my weight watchers meeting feeling guilty i made sure i had a healthy breakfast consisting of museli yoghurt and fruit	sadness
i am feeling the tender spot on my foot when i flex it a certain way so it is back to wearing shoes all day for this cowboy	love
i know how that feels weird right	fear
i thought yoga was supposed to make me feel tranquil peaceful and sculpt my legs into those of a greek goddess	joy
i just feel its one of those things you dont talk about too much because then too many people come to know and then the plan doesnt taste as sweet nor does it feel like a plan	love
i left the theater i ran my hand sadly over the plush red backs of the seats in front of me feeling almost mournful that i wasnt going to be back for a long time	sadness
i asked some girls what it meant to them to be valued and for the most part the response was that they felt valued when the people around them made them feel valued and treated them in a loving and caring manner	joy
i am feeling very petty right now	anger
i wasn t the person who was helping i realized that it was i who inspired all these people to start charity work and i can t help but feel proud	joy
i feel so amazingly overwhelming thrilled for my wedding	joy
i feel shame in a strange way	surprise
i suspect much of the country feels after the tragic events of last week	sadness
i feel like that because for the most part i have accepted that this is a part of my life and that people will never changed	love
i find it relaxes me and i feel productive making food as the end product should taste nice and will satisfy myself and other people	joy
i feel that sometimes i ve been distracted and neglectful i am thankful that this is not about adding another box to check in my otherwise busy days	anger
i feel about these individuals but that opening line shows how inadequate simple words can be	sadness
ive been too deep down in the swamps swimming in muddy waters tortured by fear feeling lonely and lost	sadness
i didn t feel talented at anything i was doing and eventually wasn t putting fully into it	joy
i read her blog is that i feel that shes one person who doesnt care how people look at her and believes in being herself no matter how bitchy annoying or self centered that may seem to people	anger
i am sat here feeling mightily distracted and not wanting to write the next scene of my nano just yet rape torture bad stuff	anger
i came across something which made me feel lousy	sadness
i love rides but wasnt feeling too hot this day	love
i feel bothered by any of these things i open a door	anger
i found myself feeling nostalgic as i thought about the temporarily abandoned little bishop chronicles	love
i forgive myself that i have accepted and allowed myself to think that as i am writing this blog that someone will feel sorry for me give me some sympathy and tell me i am right	sadness
i feel irritable about the number of people that came into our office whining about their own circumstances i realize im not practicing thinking about the good things and i find it a better way to pull yourself into the present	anger
i am only too well aware of the strength of feeling that this house holds about the tragic and needless deaths of so many men women and children	sadness
i feel for all of you who have been supporting me is so extreme there would be no way to put a number value on it	joy
i feel such duties are unimportant to our profession i just am not qualified to discuss all of them	sadness
i do feel proud and happy and also very grateful to all who read me	joy
i feel shaky from the battering of emotions but im still standing	fear
i feel like being all stubborn and stingy	anger
i been that i feel like i can traipse in and out of all your lives tromping on your heel loving hearts with my stilettos	love
i reread for comfort the familiarity of a book whose plot i already know is easier to deal with when im feeling stressed than a new to me book with all its unknowns	sadness
i love it but sometimes i feel exhausted	sadness
im sorry i feel so uncertain about it	fear
im feeling crappy ill fish for compliments like any other girl	sadness
i am asleep i would feel no pain but that violent act would be completely unjustified all the same	anger
i feel burdened and stuck in the center of a dark tunnel	sadness
i know their feelings are very real and not petty but neither are mine here	anger
i would look up at the sky scrapers and feel amazed that this little girl from montana was there	surprise
i don t want to i feel irritated	anger
i feel like i look like a miserable heap	sadness
i really feel like i am useless in this world	sadness
im definitely not feeling fearful or anything right now	fear
im now on day two of the plan and im feeling positive	joy
im feeling really terrible about it because my journaling has also come to a screeching halt as well	sadness
i feel as if today was a positive gift delivered to us teachers on a very stressful week	joy
i have been feeling shaky this morning after taking them as well	fear
i feel like they rushed the relationship	anger
i maintain that these feelings should be repressed not expressed	sadness
i have found myself overwhelmed with jealousy and self contempt and i have found myself feeling this towards the lives of my sweet friends and acquaintances as portrayed on social media	love
i feel last time ure the one that feel paranoid	fear
i know how it feels to be tortured	anger
i will tell you that i am feeling quite invigorated	joy
i vented my feelings towards the pathetic excuse of a communicat	sadness
i fancied the terrains there and feel keen to go there again	joy
i feel your prescence a gentle touch	love
i am still feeling a bit dull from the loss of sleep and am trying to sleep in each morning as possible	sadness
i would feel so i don t know maybe a little resentful	anger
i first started using this i did not like it because i felt like it made my hair feel very dirty even though i had just washed my hair	sadness
i look at their situation and feel so so jealous that i almost cant bear it	anger
i am feeling triumphant today	joy
i feel like the writer wants me to think so and proclaiming he no longer liked pulsars is a petty and hilarious bit of character	love
im feeling sentimental or in need of reassurance	sadness
ive ever read that explains why i feel this way all the time and reassures me that im not just defective somehow	sadness
i come in contact on a regular basis and the sooner i can figure out how to be kind to them in all situations the sooner they will feel valued appreciated loved and the desire to learn how to pass that kindness on to others as i am learning to do	joy
i tried adding in any other type of cheese and we re talking small quantities i was right back to feeling shitty	sadness
i seem to share an equal passion for long distance touring and harley davidsons so i feel sure wed bore to tears every person within earshot	joy
i don t know if it s mostly because he s forcing himself to be distracted or if he s feeling more determined or what but i think that though he s still hurting he is learning to cope with it kame takes a breath	joy
i help my daughter when she is feeling angry	anger
i feel terrible when i hurt peoples feelings worse afterwards and i always hope never to do it again	sadness
i feel a little glamorous i wet the brush	joy
i just feel you so so dont be afraid and pray again i need you go back in time forgive my sins so so sloth	fear
i grew up feeling ugly and inadequate	sadness
i feel such a sense of accomplishment after being embarrassed by these clothes and prepared to either donate them to a charity or throw them out	sadness
i don t think we re to that point yet and i foresee a lot of traffic between my bed and the crib until he is old enough to no longer feel that i am the only acceptable answer in the dark	joy
i know that i feel awful when i ask my husband to watch audrey just long enough for me to take a shower	sadness
i hate myself to feel so bothered by the word team the word badminton	anger
i could empathize with tab because of raging hormones and the connection feeling like someone else gets you thinks youre smart pretty worth attention	joy
i feel so totally invigorated that i completely forget what it s like to have a cold	joy
i wont give you too much in case you feel greedy	anger
i tell you that i love you and my feelings are sincere my dear	joy
i feel the pain in my vein its oh so vain am i insane	sadness
i feel that i worry too much and much on petty things like	anger
i wanted to thank them all for giving jordan and myself the chance to be together without any distraction and making us feel so welcomed and loved	joy
i feel affirmed gracious sensuous and will have less self doubt when a href http generations	love
i have spent of my waking hours enjoying the freedom of not owning a cellphone feeling smug about it in situations in which a phone would have been awfully convenient and fielding incredulous questions	joy
i don t like feeling like an eager schoolboy waiting around for hours just to touch the shining alumninium	joy
i feel so greedy so needy so helpless	anger
when i heard the last regulation of the socialist govrenment concerning pensions	sadness
i feel so awful she said	sadness
i have finally cast my studio show and it feels fab	joy
i feel extremely gloomy and confused	sadness
i feel that passionate about	joy
i feel worthless and pointless and i feel like everyones third wheel not even second	sadness
i felt this emotion when my name was announced on the radio that i had been selected to come to lilongwe school for health sciences to take a training course as a medical assistat	joy
i was feeling superior to women who left their alcoholic husbands i was stronger and more godly and wasnt ever going to do that	joy
i really feel for the women who have to work with these obnoxious cretins	anger
i didnt have to drink as much last time as people who get ultrasounds at weeks or before do but it was still enough that i was feeling distinctly eager for the toilet by the end	joy
i feel it is perfectly acceptable to consume homemade chex party mix for breakfast during the holidays given the fact that it is mostly cereal	joy
i feel like they don t think it s sincere when it really is she told us exclusively	joy
i would always have this song stuck in my head after a bombing or incident and then i would feel a bit weird about it because if you dont really pay attention to the lyrics it sounds like such a happy song not the type youre supposed to hum on difficult days	fear
i feel my comments or opinion are sincere but some people get the wrong message	joy
im sorry im feeling a little bitchy tacky looking women came in and sat next to me	anger
i feel like charmed gave me the means to spend those few years when my sons were very young at home with them	joy
im really happy but i just feel exhausted	sadness
i feel a kind of dull grief over it	sadness
i feel particularly uncomfortable with how much a driver is looking down on the phone i shout eyes on the prize	fear
ive left the orange scented mixture white but feel free to color it if you wish	joy
i always appreciate them and please feel free to become a follower and come back and visit again soon	joy
i left feeling satisfied that donna knew what she was doing and i was in capable hands	joy
i started feeling uncomfortable around my straight male friends particularly after one of them drunkenly came on to me grabbing at my waist while he attempted to murmur sweet nothings in my ear at a party that same week	fear
i feel uncomfortable here	fear
i could have done more but i was feeling a pleasant tiredness and had a good sweat going so i stopped at that	joy
i don t feel the least bit unwelcome in my party and my views are not uncommon	sadness
i feel like im super rich kinda like when i could drink goldschlager haha	joy
i feel its rude to say he is better than all the other men	anger
i feel accepted because of my condition	love
i didn t and still don t feel lucky though	joy
i managed to re learn feeling insecure again	fear
i mean the idea is intoxicating of course and it feels amazing when its happening but what happens in the morning when you wake up and you have to go to work and so amp so is all up in your shit about something that is completely impractical	surprise
i am on so many social networks right now and sometimes i feel like that i am pretty talked out	joy
i feel like i should have some sort of rockstar razzle dazzle lifestyle but i would at least like to spend a third of my life doing something i feel is worthwhile	joy
i feel agitated a lot im straddling articulacy and incoherence	anger
i start to feel a little overwhelmed knowing i have to make still	surprise
i don t know about you but sometimes i feel that the world is troubled deeply pathologically troubled	sadness
i feel like they bring the characters to life completely and i m always kind of surprised what the actors do do together	surprise
i felt confused me sometimes that makes me feel useless	sadness
i am left feeling heartbroken about losing that child and then guilty because my parenting and wife ing has been so far below par for the last months	sadness
i noticed that i was feeling very stressed and anxious and i just couldnt quite put my finger on why	anger
i never been feel this ashame this humiliated in life	sadness
i exist for does my existence even mean anything to anyone apart from my family i always wonder about my existence and the fuck now i feel so dumb ive never thought about the purpose of it	sadness
i start working full time next week where i m currently at and i m feeling a bit ungrateful at the moment	sadness
i have learned how much more like a neighbourhood this place feels the humans with dogs have been very sympathetic and understand my quixotic need to walk a dog to walk period	love
i remain hopeful that the feeling i have is actually excitement a long missed friend	sadness
i want to be healthy and happy so badly that the fact that i am healing and without my leg is making me feel useless not empty	sadness
i got off the phone feeling numb	sadness
i was also feeling the ole restless leg syndrome as i shifted back and forth between legs trying to do something with my excess energy that just hit me	fear
i feel much lighter clearer and more energetic	joy
i feel heartless even though my heart hurts	anger
i feel like my efforts are all in vain and continuing to pursue them will only embarrass me down the road	sadness
i started feeling a little funny but this was not anxiety but at the time i didnt know so i started to tell my brother man i dont feel good and he said whats wrong i said i dont know but u better drive so i pulled over and let him drive	surprise
i feel so much boring with my straight hair for all over years haha	sadness
i feel rotten but no amount of suggesting that losing a sense of smell is a terribly disorientating experience for a wine person seems to convince people that i might not actually live to feel good again	sadness
i got home and told peter how i was feeling he wasnt shocked at all by what i was telling him	surprise
ive come to feel about a supporting character in one of my all time favorite films giant	joy
i could almost feel her gentle touch in the moonbeam she sent to shine over me he added touching his face dreamily	love
i either have to feel submissive and as such agree to taking pain for someone or there has to not be an option presented	sadness
i was really struggling to run with the discomfort i was feeling but was determined to continue as the crowds on the bridge are massive and i didnt want to be one of the first people they saw walking or stopping	joy
i feel like this beats out just about any popular high end foundation on the market at either ulta or sephora	joy
i just was expressing myself and her unexpected and kind gesture made me feel bad for a short moment as that was not my intent but for a larger moment which remains with me it reminded me of my blessings like having good friends that have your back	sadness
i hated that i have to work everyday with no days off for the next two weeks i dont like my jobs and i feel unsuccessful when i talk to other people about them	sadness
i have to keep fighting for my life until i truly run out of fight and i ve been close enough to that twice to know a bit about what it feels like and we re not there yet no matter how despairing all this feels	sadness
i just feel troubled	sadness
i like doing reviews and i got this from target a few days ago so i feel its acceptable to review this for all you makeup lovers	joy
i feel like i have devoted myself to doing what i can to reduce my impact on the environment she wrote in her blog babsbrisbane	love
i feel quite pleased with these little bits of news so i will celebrate tonight with a meet the brewer event hawkshead with some of my members in one of my newest pubs	joy
i woke up i feel thankful to god for giving me another day to go on	joy
i feel like it is so important for me to publicly bless my virus	joy
i feel thrilled that by the end of the month this round will be completed and i can begin to recover	joy
i wish there were more times when she just needed me to hold her and rock her to sleep because those are the moments when i feel most successful as father those times when im able to meet all of her needs just by being there for her	joy
im really not taking in information lately it could explain why ive been feeling sort of discontent lately	sadness
i exactly feel whenever i feel lonely or depressed and then i pray to him for help and guidance a href http	sadness
i must say i don t consider my family broken nor do i feel any discontent about not having a father around	sadness
im feeling a little dirty	sadness
i feel so relieved and happy to realize what is being said	joy
i mean is that when we are true to ourselves and our style and we see a reflection we like in the mirror all of the ugliness in society that is there to make us feel ugly or inadequate based on our looks suddenly becomes completely annulled	sadness
i do not feel assured	joy
i feel i m handling it well and i m enjoying it he said	joy
im not feeling the jolly this year though	joy
i feel special excitement and happiness	joy
i reckon you need to stop feeling bitter and be realistic	anger
i got a great pump and halfway through the workout i started to feel fantastic	joy
i stay the more distanced from others i feel it is strange because i sometimes feel like a new friendship is growing or forming	surprise
i leave something sometimes i throw some change in the tip jar other times i dont leave anything but i feel rude doing that haha	anger
im far ahead than the released tankouban that are sold here it just wont be the same anymore and the wait wont be as thrilling but damn me if i even feel slightly remorseful for that	sadness
i get paid too much because i get so many deliveries at work im feeling a bit shamed so will curb the spending for a bit	sadness
i feel bad knocking show down this far but i didnt see smackdown this week and i cant just assume he carried the show like he does every week daniel bryan doesnt appear on it	sadness
i feel happy about the outcome of this long election and im glad its over	joy
i just feel like im going no where and that the period of time where i was so very much enthralled with life and the options it proposed is now over	surprise
i could maybe get away with simpler folk melodies on some of the songs something fairly predictable but if its just me and a guitar it would end up feeling dull	sadness
i dont like christmas because i feel like it has lost its meaning	sadness
i feel less alone	sadness
i feel they are one of the most talented teams in the nfl but for some reason people feel like there s nothing to really fear against them	joy
i feel the hearts decision to stop caring can it be reversed	love
i have a feeling itll be a little more messy going home though	sadness
i feel welcomed into the barn like a son coming home	joy
i wish i had the right language to convey the simultaneous feelings of excitement peaceful enjoyment of country cycling but also being out of my element	joy
i feel there is no excuse for lame invitations	sadness
i did feel for him as its horrible and expensive when it happens	sadness
i also got some very nice condiment type pressies whilst at our local garden centre today so i am feeling that i have achieved something towards the festive season	joy
i am waking up in the middle of the night again with aches and pains and generally feeling grumpy	anger
i don t feel betrayed coz the backstabber had no grounds for their accusation but i m just amazed at some people s ability to do such things	surprise
i first started reading city of dark magic i thought it would be a challenge to actually enjoy it since i felt like the content about famous classical music was over my head but luckily after plowing through the first chapter i became more confident and started feeling less dumb	sadness
im not constantly horny or always feeling playful	joy
i feel more shy in swedish	fear
ill let myself shed a few tears and feel bitter confused frustrated and hurt for the last time	anger
i encourage you next time youre feeling a little uncomfortable do your best to embrace it	fear
i feel useless a href http juliemadblogger	sadness
i feel like the crows and roosters will be teamed up with the horses and go against the bulls sharks and other monsters that are trying to take over of cool ranch	joy
i am not scared to let myself feel deeply many people are too frightened to let themselves div style clearboth padding bottom	fear
i still feel too chub to wear the cute summer clothes i had dreamed of	joy
i feel rotten my feet still swell up and after i eat i feel bad and the more i eat i feel bad	sadness
i feel it is acceptable as this is not everyday food	joy
i was lucky enough to feel and squeeze myself to a win in another festive challenge which involved a box full of items that we had to identify by blindly fondling through a hole	joy
im feeling very uncertain about my future	fear
i feel like i m not pretty smart interesting enough for my boyfriend and that he would feel more stimulated or happy with someone else	joy
i feel is that the most likeable characters aren t important enough to the plot	joy
i like in this world and making a list of them always makes me feel joyful	joy
i feel very saddened that the king whom i once quite respected as far as monarchs go was ineffectual at best	joy
i feel more energetic	joy
i feel very honored in how much he has shared and expressed with me and that he trusts me	joy
i feel this strange sort of liberation	surprise
i just feel that if i end our marriage he deserves a truthful explanation	joy
i feel so weird and scattered with all wonders about a million different things	surprise
i feel as though most people will find it quite pleasant	joy
i believe that with our minds focused on the daily rat race our bodies simply forget how to feel vital and free a classic case of you lose what you dont use	joy
i still wake up feeling suspicious	fear
i feel a little hesitant to leave this time	fear
i typed up all my blood pressures for the month but i have a feeling hes not going to be too pleased with the lack of missing information	joy
i feel so disgusted when i see blood and feel like faiting and also when people eat raw meat in front of me	anger
im always feeling so agitated overly excited and impatient to those who are close to me	anger
i am now feeling delighted but daunted	joy
i feel ashamed to type all this	sadness
i just notice what i am doing that is ruining my happy moment because this feelingof discontent is my resistance to receiving love in the genuine way its being delivered	sadness
i admire her and feel like even though shes gorgeous and talented she hasnt succumbed to the hollywood pressures like a lot of a listers have	joy
i don t have a schedule or childhood friends and feel a little timid about just getting out there by myself	fear
i feel empty inside not surprising considering i havent eaten all day	sadness
at a party i met a girl who drew me to her	anger
i always make things harder which im not going to lie i sometimes have a way of complicating the very simple however a new baby is a pretty big undertaking and from this comment and many many others i feel like he sees himself as being disturbed very little	sadness
i have a feeling that its too sociable	joy
i do feel discouraged by what my supervisor said	sadness
i was sitting in class feeling somehow disturbed	sadness
i continue to write this i feel more and more distraught	fear
i start to feel lethargic about blogging	sadness
i that it feels like she is being tortured	fear
i was wasting my life away going out with one person after another to find love feeling shitty and anti social about my polytechnic life i met this guy	sadness
i get of oz is the occassional viewings of home and away and even a bit of neighbours if im feeling really tragic	sadness
i thought i would grumpily curse the world and remain angry about oh i don t even really know sometimes it feels like i m angry about absolutely everything	anger
im not condoning terrorist action but you feel so furious and powerless	anger
i just finished watching a korean drama secret garden omg and am feeling the way girls do after such shows a mixture of hope and a little tug of truth that says those romantic gestures only exist in films	love
i am feeling stronger recharged and excited to get back into my runs	joy
i do think that if a husband feels greatly respected by his wife that will draw him to her and make it much less likely that he would want to flirt with other women	joy
im feeling very disturbed by tons of things	sadness
i do feel apprehensive and nervous at times about how i am performing with my modules	fear
i feel a bit dazed but so excited i am going to be so protective she is not going to be let out until she is	surprise
im gestating one and feeling pretty thrilled about that	joy
i know it can take weeks for a book to go free on amazon and barnes amp noble and in this age where cents can buy a full length ebook i feel a little funny charging even cents for a work that is almost certain to be under pages possibly under	surprise
i feel terrific in every one of them	joy
i aspire to capture the manner in which i feel this tension is resolved and why austere and introspective training still has a place alongside study of the method at euskc	joy
i had a ton of fun at the thrift store and i feel like i got some really useful pieces and i can get in on current trends for cheap	joy
i find myself feeling anxious and unsure	fear
i honestly wish christmas was celebrated in the summer because i feel like i tend not be as jolly as i wish i could be	joy
ive blogged and i feel strange about it	surprise
i guess it comes from believing that when i was younger anger was not a feeling that was acceptable so i tried not to have it	joy
i am pleased to report that i in many ways i am feeling well	joy
i have now and feeling like people think it means im just ok and dont need to talk about jeremy anymore	joy
im also still feeling whiney as hell so its possible i could rant a bit today	sadness
i still do feel left out i do feel like the most hated kid in the asian crew	anger
i feel like a greedy pig catching up to do lt bc afterward yay im gna get my delicious chocolates and in exchange zjs gna get bai tu tang from me	anger
i know what it feels like to be scared into something	fear
i started to feel so overwhelmed	fear
i feel slytherin is my house slytherin is for those who are smart enough to know how to get the job done and at any cost	joy
i didnt react with the way that i really feel im ecstatic for your marriage to tonks	joy
im not feeling pressured to perform athletic moves in order to stay on the field	fear
i feel unfortunate that i dont have a lot of time to spend with my family	sadness
i can imagine most young people might feel resentful about the attention their sibling was getting while also feeling guilt at the same time	anger
i don t really know the oldest one very well and his mothering mother seems to feel that he is not sweet	joy
i feel as though were giving too many details about unimportant things like chriss mundane life and left out on other details like more character depth especially with secondary characters	sadness
i know she shes the only one who provides income to my family right now but it feels like shes putting it up in our face that shes supporting us	joy
i feel like i m superior to the human race rel bookmark permalink	joy
i feel more assured having made my peace with atheism	joy
i just want to feel loved by you	love
i only talk about how people make me feel and the only people i talk about are the ones that make me feel unhappy upset nervous or angry	sadness
i to feel defeated	sadness
im feeling more lively than yesterday still not sure about food though	joy
i also baked enough cookies to take to my local bbw tomorrow night i feel so bad for the employees who have to work	sadness
i feel slightly unfortunate in the sense that the calendar year wasn t a great year for the systems if i m honest	sadness
i met my ex briefly just to catch up because he was leaving for sarawak lololol it was good seeing him again and now i feel so awkward typing this	sadness
i considered jogging since it is not too cold today but decided against it as my right ankle is already feeling tender for some reason	love
im feeling so embarrassed frightened that i wouldve smashed the window and slid in dukes of hazzard style if it would get garage man to stop glaring at me	sadness
im feeling my way often blindly from the carefree days of youth into the uncharted waters of maturity aka the midlife crisis here i explore transformation via one of my favorite things the tracy anderson method	joy
i feel like the leadership training was a perfect vision of what god wants missionary work to be now	joy
i was studying i always had the feeling that the process was unpleasant but it was absolutely necessary	sadness
im feeling really outgoing and i get with a really quiet person and i try to make them feel comfortable	joy
i feel guilt that i should be more caring and im not	love
i feel that he is gazing me and giving a naughty smile encouraging me to study more	love
i was feeling fairly keen	joy
i feel threatened when other people do not believe that	fear
i feel like im better amp able to do things it comes back	joy
i am feeling currently but as with anything when it s all resolved feelings will change	joy
i am feeling the self hate going or when i find myself feeling hateful of someone else all i have to do to feel the power and compassion of spirit once more is by remembering i am a spiritual being	anger
i feel i am appreciative i take care of the baby i try to keep the apt clean as much as possible and i try not to call him a million times to find out when hell be home it varies from day to day as he is sort of self employed so its hard to plan things around his schedule	joy
im just feeling emo and bitchy atm	anger
i was afraid of water when i was young people feel afraid of death because they have never experienced it	fear
i dare myself to do the following when i m feeling brave enough	joy
i feel eager to do well and i feel like ive got more titles in me he concluded ominously	joy
im looking at the stress levels im feeling and not loving how concentrated they are because of my mindset of planning a wedding in four months	love
im feeling quite positive in what i want to achieve	joy
i have a family i can feel passionate about and completely comfortable with	joy
i feel that this is for others to decide hellip i m delighted that fans of my paintings will now be able to see a body of work of which i m very proud	joy
ive never done a detox or cleanse before and i really had no desire to i feel like cleanses cycle around and become popular every couple of years and id pretty much written them off	joy
i came to utah freaking out about not knowing what i was doing with my life feeling less worthwhile because of not going on a mission like every other girl and just being stressed by the daily stresses my life has lovingly given me	joy
i am feeling very indecisive and spontaneous	fear
i feel beaten down and i feel void	sadness
i feel like resolutions are boring and cliche	sadness
i feel pressured to do well and i fe	fear
im feeling rotten and pretending it just aint so	sadness
im feeling excited about it	joy
ive been feeling delicate this week	love
i feel it is very rude and ingorant	anger
i can begin to see a first step and suddenly life does not feel so despairing	sadness
i had a feeling that he would be the one eliminated but wasn t completely convinced his cooking skillz were da bomb yes i m whipping out the early s lingo	joy
i feel stupid enough	sadness
i begin to sense how these characters are feeling the heartbreaks theyre suffering or have suffered already	sadness
i feel completely rude with not keeping up with some of you over the course of the year but it has been a mightily busy one	anger
i walked to school he felt the bounce in his step the overjoyed feelings of youth and the thrill of excitement of coming to school and meeting his beloved friends	love
i am up and ready to read read read today even though im feeling very groggy this morning	sadness
i just cant help but feel like i must protect this innocent being	joy
i feel his gracious presence even now	joy
i was like should i feel sweet or feel offended	love
i cannot even begin to express in words the depth of sorrow that i feel having not posted any of my ludicrous rants over the passed days	surprise
this monday i took a math bs test and flunked for the second time	sadness
i still feel a little weird and uncertain	fear
i wanna feel that gorgeous body a yers underneath me next time i m fuckin ya alex took a deep breath and her eyes seemed to glow while she imagined the scenario in her mind a scene she had pictured many times before	joy
i guess its because i feel like if im too passionate about something it will get taken away from me	love
im not sure but theres nothing that will get a person feeling amorous faster than a stay in a hotel	love
i feel makes the perfect duo	joy
i feel any better	joy
im lucky enough in life to meet someone who makes me feel safe happy secure and loved i feel theres no reason to wait	joy
i would feel productive	joy
im not feeling jolly in the least	joy
i miss not feeling exhausted after being outside in the heat for minutes	sadness
i didn t think it was possible to make a cover that expressed the personality of the novel since it s a strange cross genre story but the photo that was found nails the heart of the book so closely that i feel a bit stunned	surprise
i sure would love to stop feeling so horny all the time	love
i appreciate how clean their lifestyles are even though i admit there were a few moments where the complete aversion to substances sex made me feel a little repressed	sadness
i have come from the summer time and feeling like coach hated me	anger
i find myself feeling paranoid that something is going to ruin what could only be described as my fairy tale love affair	fear
i cannot explain why but i need to say please understand my feeling i have heart and im not a heartless person	anger
i take photos of but i suppose since i feel i am least talented in the area of portraiture i most admire that ability in others	joy
i am very sad you feel distracted but i am not participating in the relationship you think we have	anger
i just keep on feeling blessed	love
i think also i have changed obviously i am making more effort to go to things and make friends i feel less shy and less bothered about peoples judgement of my appearance	fear
i can tell my arms and hands feel weaker and they feel more numb and tingly at night when i wake up	sadness
i almost feel too stubborn to come back as i said that i was leaving	anger
i feel like i am actually a creative person now	joy
i am feeling pretty excited about this	joy
i feel more optimistic about everything than i have in a long time	joy
im feeling very doubtful about the necessity of that big coat	fear
i am feeling joyful every part of me feels happy and light and whimsical	joy
i feel so relaxed and happy when im in the water	joy
i never draw on both sides of the pages and like to know i can add to drawings when i feel like it rather than feeling pressured that they have to be finished all in one go	fear
i think ive just been feeling a little bothered	anger
i wasnt very interested in it but it evoked the feeling of an earth grittily doomed by aliens quite well	sadness
i agree even though when i feel discouraged i like to go to places with lots of color because they make me feel better	sadness
i feel like i am the world for this boy and im glad that for a time i can be that for him	joy
i don t know about you but i m feeling amp blessed	joy
im feeling fab thank you so very much for asking	joy
i should pull out if i feel resentful or edgy	anger
i li pouring down in the corner under the moonlight shines on his face i saw his pale face and mouth with half closed eyes bear people feel more distressed	fear
i feel a little scared about this because it is new to me and i have a lot to learn but im sure everything is going to be fine and we can do this together	fear
i was wondering if you will focus on the problems because any way you are not care for themselves when complaining or feeling needy	sadness
i feel like im being really needy	sadness
i just feel greedy and lame making one	anger
i see the look of doubt on your face i feel the scorn in your eyes but for anyone skeptical of grits dinner grits please see this as a totally amazing sister to mashed potatoes	fear
i get the feeling that this could be dangerous	anger
i randomly heard this and ever since then watching the video has been a delight and the music just makes me feel as jolly in reference	joy
i feel satisfied that ive made the cut off you can only receive overflow money from stsm if you are over and i told myself that im just going to wait for the overflow instead of trying to hit and help my team	joy
i rarely feel happily joyful and dont walk about smiling much	joy
i hurt your feelings and for that i am sorry	sadness
i felt a stronger wish to be free from self cherishing through my refuge practice and a return to the feeling of freedom and protection from suffering which i stayed with for the rest of the meditation	sadness
i stand in front of mansoor s works i feel obviously that the artistic intention is not to raise the already raised questions of structural linguistics and the deconstructionist clamours that followed it	joy
i feel like they are more boring to paint than a bunch of fruit	sadness
i would do almost anything to have that feeling back and those days back they were carefree and wonderful and now everything in my life is just so complicated	joy
i feel anger i feel sad i feel joy and i feel other emotions too but will stick to a few	sadness
i set aside that feeling and happily helped them now that every thing was been normalized and the students had liked me they change my schedule and i am just forgotten to oblivion	love
i wonder if i feel under nurtured or needy	sadness
id ever known so i figured it was normal for me to feel ugly dumb and weird	sadness
i stopped feeling a little awkward	sadness
i guess no matter how much i think im feeling ok im as nervous as hell on the inside about the scan revealing something i dont want to know again	joy
i began to feel a little anxious about may almost being over as obviously time is running out amp to be honest im just plumb out of excuses	fear
i feel less frightened and more grounded and centered	fear
i would like to take the opportunity to describe one day this week when i was feeling particularly gloomy	sadness
i could feel how much slower i was on the treadmill but the pace was pleasant and after six days of relative inactivity i was just happy to be running again	joy
i feel so weird but i guess kind of happy	fear
im tired of feeling unhappy about things and unmotivated	sadness
im feeling generous so there you go with that golden nugget	joy
i could feel productive during his treatment	joy
i am doing this and makes me feel more determined to give it some effort and dig deep when im feeling the pain	joy
i might hold a sense of satisfaction at feeling superior and giving advice	joy
i wanted to skate fast wanted to try everything just to see the difference in feel which was amazing	surprise
i did not want to feel rushed through the program	anger
i would really love to be with him but not as a friend and not because he feels guilty or sorry for me	sadness
i do think gt that for those who desire privacy and the camp out feel they would be gt terrific	joy
i cant feel dont turn your back on me i wont be ignored time wont heal dont turn your back on me i wont be ignored	sadness
i was younger i used to feel homesick	sadness
i rarely respond to the comments made unless i have what i feel is a very important and specific reason for doing so	joy
i feel tender when i have not done anything	love
i never feel like anythings getting resolved with my counseling so i just drift away	joy
i swear and i mean this if the browns fail me tomorrow night and make me feel like an idiot for not trusting my gut feeling that they are going to lose tomorrow i m not picking them to win again all season	joy
im feeling generous this week	joy
i left the theater feeling sad and alone the sudden realization of my own fleeting mortality weighing down each and every step	sadness
i am definitely feeling the effects of the progesterone in two ways my breasts are tender and i m tired	love
i will try and stay focused in order to avoid that feeling of a reluctant finish	fear
i never know how to talk to people after shows i always feel a bit dazed so i hope they didnt think i was rude	surprise
i feel that this experience has convinced me all the more that we need prayer for our country	joy
i seek out pain to feel tortured just to feel something	fear
im feeling optimistic to finish out these last two weeks strong and probably continue with what i have been doing	joy
i already feel he is using us it feels weird because i havent even done anything there yet but i feel it coming like ministry coming at me	fear
i did not care much about the number of viewers and the viewer ratings before but as the drama iris gained huge success i began to feel greedy	anger
i realize how much my little family leans on me and it felt so overwhelming and i feel so inadequate	sadness
im feeling just a little bit pleased with myself	joy
ive also been for a run which im feeling particularly virtuous about	joy
i am no longer even remotely ok with my body and i feel ugly to the person who swore to love me	sadness
i did feel things it was often just repressed fear and anxiety and distrust	sadness
i just feel tender	love
i think one of the most important things is not to allow anything at all to make you feel fearful because fear and any of the other negative emotions pull down your vibration	fear
i made my way to class feeling a sense of fond connection with childhood only to discover i was without supplies which stirred other memories	love
i really feel and i know the devil hates that its always been something he could use against me and im determined not to let him	joy
i feel for them when things happen and i get excited when things work out well for them	joy
i am feeling ok for my biostatistics course by my physiology course will be touchy	joy
i feel that they ignored the systemic nature of a pattern of sexual abuse and mishandling of reports of sexual abuse in the service of understandably wishing to defend and protect a friend and his reputation	sadness
i feel like i am doomed to a life of sleep obsession	sadness
i have had moments of feeling silently offended by egyptian youngsters who identified as egyptian even if they were born in the us labeling me as a white person even though they were in many ways more assimilated than me	anger
i feel shocked that you d stoup to destinys child b	surprise
i feel the need to explain myself and my thoughts in ways that are clever funny or maybe even insightful	joy
i would suggest volunteering to help people in need such as at the salvation army when you help others you learn to appreciate what you still have and feel worthwhile	joy
i managed however to relax and enjoy the scenery feeling romantic and thoroughly enjoying our th anniversary cruise	love
i sometimes feel like a damaged product	sadness
i woke up feeling fine	joy
i feel impatient with brian s prolonged assertion of his alien encounter but nobody other than the victim could truly relate to repercussion of being molested	anger
i can cope with his presence without feeling distressed if i can force myself into a quiet and resigned friendship	fear
i wasn t feeling well but no specific issue	joy
i feel like an ungrateful ass a href http thisisntcuteanymore	sadness
i love how my customers leave the studio looking automatically refreshed and radiant and now with the product line everyone can feel gorgeous and confident	joy
i feel they are frightened of fats	fear
i gotta say i m feeling a little slutty here	love
i feel like this is a way i can combine all of my creative outpourings into one thing	joy
i found myself looking at the clock and starting to feel irritated	anger
im feeling just a little proud	joy
i am back to feeling determined	joy
i am off on wednesday to a postgraduate open day but there will be plenty to write about the rest of the week i feel sure	joy
i feel a little low about being in japan and i always feel pangs of guilt when i fail to appreciate my living situation and decisions	sadness
i feel dirty watching this series and you can tell how the series is trying to induce false emotions in the viewer	sadness
i just sat there in my group feeling really depressed because my book just had to go missing at this time	sadness
i already feel him kicking my ribs making it harder to breath sometimes and taking over precious space where my stomach once was	joy
i am feeling irritated anxious which is often then i dont even like my kids touching me	anger
ive been getting have been making me feel suspicious like its someone elses great work they are trying to get credit for	fear
i decide that picking the easy route would get me nowhere and i feel like other people want me tortured so i follow the blue path	fear
i feel appalled that i took advantage of my old friend s kindness	anger
ive been feeling a bit messy but im hoping this fresh look will help me figure out a better way to deal	sadness
i am really excited because i didnt really stand out a lot in high school i was just slightly above average and decently friendly and i feel like delivering this speech will be a cool legacy i can leave on the school	joy
i wish i could do that chinese bite on my finger so you feel the pain miles away thing but upon some reflection perhaps that wouldnt be very considerate	love
i also tried after all that frustration when i was feeling none too energetic for more problems to work on the respirometry stuff which is going to be a huge nightmare	joy
i feel even more determined to keep up our once per week tradition that my son started	joy
i feel the need to compensate with only the most perfect jacket as a topper to cover where my boobs do not fulfill their duties	joy
i could have expected in every way and i was feeling a bit overwhelmed at that point how quickly life changed in the past weeks	fear
i feel like it might just be ok	joy
i feel like these unfortunate events fit in with my thought quote i posted above	sadness
i am feeling so hyper and bouncy	joy
i doubt that makes any sense to any one but me when i feel emotional the metaphors come tumbling out like a rock slide see	sadness
i didnt want to feel any pain an hour later they decided to start that up and shortly after that they broke my water	sadness
i remember being appalled feeling personally insulted that they could have thought that i would listen to something as vulgar as the bee gees	anger
i look at this photo i feel gentle and calm my makeup is still soft but its warmer and i feel it harmonizes better with the warm colours of these flowers	love
i know i haven t met most of you in person but i feel so honored to be able to come together with you as we grow closer to god	joy
im feeling especially brave and tough ill have to tell the story of scattering his ashes	joy
i still feel like im being punished	sadness
i feel nervous about leaving my kid with you	fear
i feel so contented with my job	joy
i feel furious at love because i really thought it was better than that	anger
ill get mopey about what occured in the past but the frequency of that has been decreasing in a logarythmic scale and even then its only when im feeling self doubtful which is also occuring less	fear
i feel useful and valued and that is fundamental for me	joy
i actually was in a meeting last week where someone yelled at an older lady because her phone rang i felt terrible for her your boss treats you unfairly or in this case someone makes you feel you are not worth anything is only allowing those who offended to steal your joy	anger
i don t have to go around questioning broads or feeling suspicious	fear
i am feeling bitchy this evening	anger
i feel so relaxed and happy and i have discovered that i love having projects that take a few months to do but in the end i will have an actual product to show for	joy
i like the fresh feeling of sweet he gave me	joy
i feel so wiggy about everything maybe ill just drop my virtuous lib stance and join georgie porgie	joy
ive posted ive been feeling the casual vibe when it comes to dressing	joy
i ended the podcast feeling not depressed exactly but like i still didn t have a concrete answer for how to strike that balance that self help authors love to talk about	sadness
im not sure why but im just feeling delicate	love
i feel the vile rising in my throat flipping up the lid on the toilet to let it out	anger
i can feel the rebellious spirit already	anger
i feel honored to be part of the culinary community here	joy
i feel no shame whatsoever in longing for iron man at my local cineworld	love
i feel ungrateful for wanting more but the truth is	sadness
i feel sorta vain	sadness
i feel it like you target blank class di title bookmark on del	sadness
i feel like my fish might be moderately more intelligent than most fish as ive noticed they have a tendency to go to the corner of the tank closest to the container of fish food and just stare at it	joy
i was feeling clever so i changed the last line to cookies for you	joy
i will admit with the joy of cooking there are also times where you feel defeated	sadness
i am finally starting to feel like i have a real life here in san vicente and i am no longer on a strange confusing extended vacation	fear
i feel like even though things arent quite resolved with my major i have peace about it still	joy
i feel ashamed of you	sadness
i feel fucking woeful looking at the other girls	sadness
i feel really irritated when i talk about my problems and people start talking about theirs	anger
i was feeling homesick for the annual easter breakfast and service at church this morning at when we left to hike up mt precipice for the sunrise	sadness
i don t know about you but it makes me feel generous	joy
im already feeling pretty festive this year even though its only november	joy
i feel helpless to regain a safe feeling	sadness
i was still feeling hesitant last night but when i woke up i found that i had made my decision and that the slatebook somewhat to my own surprise was what i wanted	fear
i feel should be determined by me and my actions and nobody or nothing else	joy
i thought i would feel apprehensive about it i was surprisingly comfortable while he was gone	fear
i feel drained and i am physically sore from the work i did	sadness
i sure did appreciate her asking instead of just feeling mad or hurt because she thought i was	anger
i litsen to his music i feel so much pride to think i gave birth to this amazingly talented child who one day when he was in his early teens picked up a guitar and just played it like it was second nature	joy
i do not want others to feel unhappy just because they have to accommodate to me	sadness
i am a prolific writer in my fandom but do not feel that i am as highly respected from fellow writers as i once was because i do write so much and as often as most people cannot	joy
i feel lonely who make me feel special when i feel useless who are always kind and sweet to me	sadness
i have a feeling i will be dissatisfied several times	anger
i feel a gentle tap and find flower child watching me her expression grave	love
im feeling restless and frustrated right now in that way specific to people who are recovering from illness or injury	fear
i feel honoured that such a great man claims me as his friend	joy
i will burn for you feel pain for you i will twist the knife and bleed my aching heart and tear it apart i will lie for you beg and steal for you i will crawl on hands and knees until you see youre just like me	sadness
i feel uncomfortable telling others what is on the girls wish lists	fear
i cant do a simple math question and guess what i broke down in front of my tuition teacher whom i have known for almost years now feeling pressured and i feel so bad bout myself	fear
i feel doubtful in my abilities	fear
ive been feeling very listless lately	sadness
i said at the beginning i have combination oily skin but i still use this around once a week because my skin feels absolutely gorgeous the morning after applying it	joy
i have to be honest and say that the first two chapters sort of overwhelmed me and i wasnt sure that i was going to be able to follow everything and was feeling kind of dumb	sadness
i lay here typing this hate blog entry that no one would read although i want the whole world to read and praise me like dickens i feel so miserable	sadness
i can t look at for too long without feeling depressed	sadness
i am not feeling so generous and he is sent to the sofa where he glares at me for the next six hours	joy
i don t really believe because i walked through all the water stops in my first marathon and i actually don t think that walking is bad but dammit i was feeling stubborn and i wanted to get home and needed to be motivated by something	anger
i firmly believe that the only way to go about this craft is to write the book that you feel passionate about and not to worry about finding the book that the mass audience desires	joy
i always get that feeling that i got one kids more than another and it is vicious	anger
i do that i feel ashamed of	sadness
i don t want to hurt anybody s feelings and i certainly don t want to betray any amount of trust but i do want to entertain and i do want to be faithful to myself my thoughts and the topics at hand	love
i feel as though i have merely accepted what has been done and that no matter what time has gone by it will always be with me	joy
i was an year old girl who just wanted to feel important	joy
i see all my friends posting pics and status updates of where they are going or what they are doing and i feel a bit jealous knowing it s not something i can get out and enjoy	anger
i have strong feelings about being faithful	love
i suppose we all feel a little inhibited when it comes to picking up the phone and calling someone we re not very close to anymore	sadness
i used that word just to feel the energy of anticipation as people prepare their delicious meals and gather their needed tools for when they invite their loved ones into their homes	joy
i might do so simply because i couldnt keep my mouth shut makes me feel terrible	sadness
i feel just an on going dull pain for a fews hours or a day in my chest	sadness
i see people who physically resemble me i feel confident to strike up conversations with strangers	joy
im feeling a bit grouchy today	anger
i feel so damn curious with what this blond doctor plan to do this night	surprise
i sit up and i feel awful about it as miles starts feeling up whoever s pants under his back for a cigarette box	sadness
i dont know it if is the freshness of both but i feel more energetic during these seasons	joy
im feeling cranky a href http doingaone eighty	anger
i feel its sad but im okay with it im happy i had done it even though it hurts a little	sadness
i feel he is a terrific actor	joy
i feel like everythings going to happen with out me and that ive been disillusioned this whole time	sadness
i feel restless in my own pursuits	fear
i felt it had a slight bitterness in the finish that detracted from its oily mouthfeel and sweet entry	joy
i woke up and felt sad all over again but that was quickly replaced with a feeling that reassured me things will work themselves out on their own time	joy
i feel quite reluctant to pick up a dance with dragons book because once i m done with that who knows how long i d have to wait for martin to finish his next installment it took him years to release a dance with dragons after a feast for crows	fear
i was trying to demonstrate that i understood what she was feeling but she was very alarmed and worried for my safety	fear
i feel like he s a lot more playful open with me than other girls i know he s friends with	joy
i needed some space i needed to grow i was in the midst of some serious change and ok yes they had also hurt my feelings pretty badly and i was a bit spiteful	anger
i feel very cheated since i am supporting the family and doing all the other stuff while he spends hours a day gaming	joy
i continue to feel so content about our decision to move here	joy
i cant helped but to feel burdened and anxious about this	sadness
i wont lie this week has been abit of a difficult week for me ive been feeling very stressed and anxious this week plus i think im coming down with the flu but it has definately helped me to appreciate the little things	anger
i kinda get real attached and excited when i feel that way and i never handle things as well as others would	joy
i both started to feel uncomfortable and got up to leave which was met with comments of oh yeah right two girls like you wouldnt come to a bar if youre not looking for attention from guys	fear
i almost didnt even feel convinced by the way the book was written	joy
im feeling brave ill snatch him to on my lap and after a few seconds of struggling he completely relaxes and submits to mommy scratches	joy
i feel that poachers and others who kill animals for their pelts ivory or other parts should be punished severely i find hunting and fishing cruel	sadness
i feel empty after cheated in the name of friendship i was broken	sadness
i feel sure that i will go beyond that	joy
i am in the need of some extra guidance and i am feeling doubtful god seems to put the right message in my ear that i need at just the right time	fear
i just feel insulted oh oh oh to my exexbf i am so totally entirely over you	anger
im feeling really really sarcastic caustic or theres been an influx of idiots into my flists daily lives	anger
i feel i can only hope im not alone in these thoughts and im sure to all you fellow exchange students you probably have the same thoughts in mind with at least some of this listed some might say being an exchange student is unlike any other experience	sadness
i feel that anna ji is little bit stubborn on jan lokpal bill and the protests related to it	anger
i listen to it i feel all rebellious	anger
i feel like i am less of a woman less of a person less valuable because im not married and not dating	joy
i was feeling really troubled and down over what my dad said	sadness
id feel frantic	fear
i have learned how to present in front of a class without feeling nervous	fear
i also miss the old curious child within me i just feel that the curious child inside me is dying slowly upon the shock of knowing that the world is not as beautiful as we thought it was	surprise
i am feeling content and happy with myself	joy
i feel like we re getting a terrific recruiter basketball coach and person	joy
i just got back from another miler faster than yesterday and im feeling amazing	surprise
im feeling adventurous i might even make it multiple tiers too	joy
i wouldnt say that i suffer from social discomfort at the moment because ive found places where i feel comfortable and even people who have accepted me the way i am	joy
i was feeling cool that night and she got it right	joy
i am not feeling the love towards myself and that becomes somewhat of a vicious circle resulting in me just feeling lazy complacent and in general just de motivated	anger
i cant write a review for a book i adore unless i am feeling in the adoring mood at that moment	love
i am feeling very insecure and sensitive	fear
i feel so useless some days	sadness
i feel the most unloved and unlovable	sadness
i feel special a href http facsimilogos	joy
i feel pretty strongly about not doing a giveaway to gain numbers	joy
i feel really honoured to be a part of this inaugural race and you can sense how proud the local runners are to be able to show off their trails and to host this event	joy
i feel can you stop being so obnoxious and think for me at the very least	anger
i didint feel any love and caring now	love
i feel like a bit of an ungrateful fool for not having written anything about him last week	sadness
i even dare to try to explain in words how i feel about this gorgeous boy who is here at my house every other day holding my hand through lifes dismays	joy
i was feeling out of sorts restless	fear
im feeling a little dissatisfied	anger
i feel so helpless right now	fear
i feel like ive come a long way and im proud of what ive achieved not only this week but this year as well	joy
i was feeling very anxious this song came on the radio as soon as i got in the car	fear
i feel numb the end of the world as we know it and i feel numb a href http leslielandberg	sadness
i was having an awful year racing and was feeling exhausted all the time	sadness
i am going through trials or just feeling troubled about something i love to put on worship music while i am driving and really think about the words sing and pray as i go	sadness
i haven t been able to do a lot of stuff most people managed to do in various points of their lives i feel that i have missed out a lot in life and i know that my current path is my only ticket to live a live that i want to	sadness
im feeling hopeful relieved	joy
i feel i might have lost the potty training train	sadness
im afraid to call the guy from yesterday because i think hell be angry because i think my boss is angry because i dont communicate with him and i feel like im doing a shitty job and i project my fears onto him	sadness
i always feel so dull in the morning	sadness
i am lost for words to tell you of my agonising pain i feel from my own sorrowful heart my heart of darkness	sadness
i feel lashes out at me and is rude	anger
i feel groggy and out of sorts from my episode not counting the fact that i got scared last night	sadness
i know it will be no picnic and i will not feel defeated at all if i get my first contraction and immediately decide to go for the epidural or if i am induced or have to have a c section or whatever may be	sadness
i feel it is of vital importance and stress we show love towards one another and genuine love please people otherwise feel free to go cold on me i do not like being misled	joy
i feel a bit calm now	joy
i was feeling brave i would try to pick up running again	joy
i have asthma and when i can barely breathe when it s hard i feel very shaky and weak i feel like not doing anything but lie there helplessly and i feel like collapesing i did so much reseach and i got nothing	fear
i walked under the refuge feeling it was the perfect shelter from a storm	joy
i find it helps to let go of self will by saying let your will be done not mine or when i m feeling particularly impatient in god s time not my time	anger
i am again not inspired and after looking at ideas and images i feel that i dont appreciate them anymore they become useless and purely skill driven having nothing to do with thought	sadness
i become someone else and i make random awkward jokes honestly this feeling is so strange is this what it feels like to be on top of a cloud	fear
i hope i get the job cause im in desperate need of money and i feel greedy	anger
i feel like that im hated by most of the girls is it becoz im a good dancer	sadness
i feel like living in austin was really sweet in other ways	love
i think itd be easier if i had parents that argued with me about it then i could feel rebellious or something p but right now i just feel like a burden	anger
i think im making up for feeling like i missed autumn and its great colours	sadness
i blamed the people around me for making me feel less valued for being a stay at home mom	joy
i feel this weekend is going to be a slutty one	love
i get the impression that banjo was really feeling it but molly still prefers her beloved katy perry purrrr	love
i didnt get to prank anyone throughout the whole day cos i was either too busy or not feeling creative	joy
i wish him and i could go out and i could do my hair and makeup and feel cute and flirt and talk and stuff but that never occurs	joy
i am feeling particularly optimistic today and have every reason to look forward to amazing things in	joy
i feel that books are always a wonderful gift for a baby	joy
i told him that i was willing to do whatever it took for me to not have to feel this horrible every day	sadness
i was feeling cold towards to my partner although i didnt think i presented that way i felt like i had to fake my feelings for him and that i didnt love him anymore	anger
i feel ok that must be the reason why it was so outrageously priced	joy
i really do feel superior	joy
i feel like that line is so perfect	joy
i lie down he feels my belly listens to babys heartbeat gets mad at me for sitting up without rolling onto my side first and then tells me theres some protein in my urine nothing to be worried about though and asks if anything is bothering me	anger
i left feeling absoloutely devastated	sadness
i don t have to stiffen don t have to fight for myself or feel bad about behaving the way i naturally behave	sadness
i work well with almost every client ive ever been in contact with because i know what it means to feel depressed angry frustrated irritated hopeless and apathetic because i feel it daily	sadness
i hear someone say we should just let gardeners be let folks do whatever they want i feel pretty aggravated	anger
im feeling so appreciative of every experience in my life that has brought me to now to today	joy
i feel affectionate toward him	love
i feel really shitty and it s seriously like the whole thing is ruined	sadness
i always feel that love is something much vaster and if we could explore it together perhaps i should then make my life into something worthwhile before it is too late	joy
i feel useless with just a bachelors and masters	sadness
i stopped myself and began telling myself what i wanted to feel i am peaceful	joy
i acted withdrawn and cold towards others in situations that required empathy its not that i dont care i just dont always feel the feelings so i fake it	sadness
i feel like i have nailed the marriage and the house parts of my life and i am happy and content as i can possibly be in those aspects	joy
i just tell people i feel like one sweet southern mess right now	joy
i feel for folks with tender plantings that may have been set out too soon it might actually dip below freezing over the next few nights	love
i really feel pissed off as i want to spend more time with you	anger
i feel calm and okay but sometimes i just get so sad	joy
i went outside to shut in the hens then was tempted by the brilliance of the stars to walk across the frozen fields feeling very cold looking up into the sky	anger
im feeling a little lethargic	sadness
i also do feel passionate about teaching	love
i woke up about am feeling a little disturbed	sadness
i have to take jenny in to be spayed so of course im feeling nervous and guilty	fear
i received a slightly belated message back from daniel and feel a lot more reassured that im not the only one who thinks l is emotionally insensitive	joy
i had encountered before and as much as these dreams thrilled me they left me feeling even more terrified	fear
i work myself like crazy doing extra stuff around the house or volunteering and serving other people in an attempt to feel productive and useful to someone anyone pleeeeeease	joy
i started questioning god feeling worthless and even jealous of others that come by parenthood so easily	sadness
i can t help feeling curious about it	surprise
i am feeling so appreciative today	joy
i feel kinda bitchy and cranky i need to try and take a nap	anger
i declined to purchase any this time i enjoyed feeling squishing and project thinking all the divine yarn	joy
i feel like it add a little bit more shield from the cold and the fabric is great for wicking away sweat	anger
i feel much more relaxed going into this race	joy
i feel this needs a clever title but i cant think of one	joy
i feel kind of shamed about myself	sadness
i felt like id developed feelings for this guy thus explaining why id even follow this guy like a faithful puppy dog and he never knew	joy
i feel like im so distracted most days	anger
i always feel sympathetic for those that do as well because life can be really hard on you sometimes when you do have alot of pride	love
i have not had any serious injuries or setbacks other than that infection in my foot a couple of months ago but i have noticed that my knees and inner foot have started to ache and feel tender during the longer runs	love
i feel like nine times out of as long as you re determined and keen it tends to work out anyway	joy
im feeling absolutely amazing	surprise
i got a shot of terbutaline which makes you feel shaky and makes your heart race like you just drank cups of coffee	fear
i was stressed about my job search and apartment hunting and i was just feeling overwhelmed with everything that was going on	fear
ive been feeling very mad at it	anger
i havent been sick in the winter very often since i quit smoking years ago so seldom in fact that now when i do get sick i feel outraged hows that for rational thinking	anger
im feeling all romantic so i thought id show you some easy last minute presents and fashion ideas for valentines day	love
i feel so restless so bored and im in danger of giving up on being good at work	fear
i need to step up my game but im just feeling like i cant be bothered	anger
i feel like im unwelcome	sadness
i feel as uncomfortable now as if i were carrying a volvo but my belly is nice and tidy and looks not unsimilar to the beer gut my dad has nice and hard and round and i waddle just like he does	fear
im happy to report im still not feeling terribly stressed	sadness
i feel more loyal to micah	love
i feel that it is of vital importance that those who care about me know this stuff	joy
i did feel slightly weird in that costume	fear
i didnt want to be spending my days working in a job that i didnt enjoy or to come home feeling stressed and tired and not be able to give my daughter the attention she deserved	anger
i have noticed my fingers and toes get very cold and almost feel numb	sadness
i always buy a couple of pork loins when they go on sale and when i m feeling clever i cut them in half and tuck them into gallon size ziplocks with a marinade and stuff them in the freezer	joy
i feel so extremely disappointed by you you took me for granted	sadness
i feel like everything that i hope to become a piller in my life i cling to i despise myself for clinging to something like a hopeless fucking baby	sadness
i dont know but i feel virtuous so i accept the reward	joy
i feel like i can t truly get excited for this race because i have no idea whether or not i ll even be able to run it	joy
i usually end up sitting at my desk feeling like i m at work but just doing unimportant tasks or browsing the internet	sadness
i feel like a mom of a compassionate smart stable human being	love
i feel elegant in a dress	joy
i still feel like there is a lot left to keep me entertained	joy
i werent feeling crappy enough aunt flo decided to show up and im bloated like a balloon	sadness
i was feeling overwhelmingly anxious so i went into my room to read my bible and pray	fear
i write this i giggle and shake my head in humbling shame but in a way i feel somewhat triumphant	joy
i said something familiar such as i would love to be present with you now and i feel too anxious about time	fear
i write this th post i feel extremely delighted to buy myself a little corner in this blogger world	joy
i don t know how else to describe it except to say that i had the same feeling about three weeks before my beloved grandmother passed away	joy
i have been learning and re learning the lesson that no matter how i feel about myself or even how others may feel about me i am treasured by god	love
i know the feel of her losing control against me and trusting me to catch her when she comes apart	joy
i said before do feel free to contact me this is something i am interested in finding out more about	joy
i lie in bed knowing that the holy spirit has got to do the work but i feel burdened that i m not working hard enough	sadness
i feel myself about how successful my attempts are im starting to connect with the fact that people want to hear music not perfection whatever that is	joy
i feel like he has a very pleasant nearly transparent presence on lobelia though that presence was necessary nonetheless	joy
i cant feel anything like they said why does everything always hurt so bad	sadness
i have this grave feeling it will not be back until tomorrow and strangely enough i have accepted it	joy
i had been blessed to be running it for the th time how could i not be feeling anything but thankful at the many gifts this race had given me	joy
i suggest you take a look at them when you feel curious enough to know more things about specific english words related to familiar diseases	surprise
i type these words i feel like i shouldn t be surprised	surprise
i know it that sucker is overhead and i feel triumphant	joy
i plan to do so by obtaining an mba and from that mba program i feel that the most valuable outcomes i would like	joy
i feel a bit lonely just writing this because its not face to face with someone and i cant get feedback	sadness
i have some great friends and great housemates who have listened to how i feel and reminded me that its so unimportant and i should enjoy my life and be proud of myself	sadness
when i learnt that my best friend had failed the exams	anger
i had told gerry yesterday that if i feel isolated it is my own fault	sadness
i feel these days living in fears just another way of dying before your time so today i am declaring myself fearless	joy
i started to feel like i was going mad as i was sure i could see stars floating in the water but whenever i went to grab one i came up with nothing	anger
i basically spent a miserable night crying and feeling terrified and sick to my stomach	fear
i am feeling the past few days a little distressed about not writing here as much	fear
im feeling all jolly and warm inside but i just feel empty	joy
i just wanted to read books watch tv and feel miserable	sadness
i was feeling a little fearful of trying to eat this damn thing	fear
i to feel unwelcome at her apartment certainly not	sadness
i took care of myself by avoiding family events that make me feel shitty	sadness
i did a body scan and realized that everything was feeling amazing	surprise
i feel much more energized than on a gloomy rainy autumn day	sadness
im sure i will feel fine in the morning	joy
i look at others and feel jealous	anger
i feel like a moronic bastard	sadness
i don t care if any of you read this but this is just what i feel when i m around you guys i feel hated	sadness
i feel the pressure to be funny all the time	surprise
im okay with her getting married whirlwind style at the courthouse and going off to kentucky to live with him but im still feeling hurt by the betrayal and secretive style she had adopted	sadness
i feel is the most important question how would we handle this	joy
i feel so pretty in them it doesnt matter how un glamorous the task is	joy
i could feel the sincere enthusiasm of all the people who got involved in this project	joy
i feel remorseful for the crimes that were committed intentionally or unintentionally and whether or not i had known about it or not known about it	sadness
i can t quite figure out how i feel i m not devastated like i was with lucy and i m not sure if that s because it s easier to do after the first time or what	sadness
i am feeling depressed cursing my luck	sadness
i feel truly heartbroken that hyun joongs fans can be so hateful	sadness
i feel guilty i wont be able to give this little one the same amount of time with just me	sadness
i know for a fact that he treated everyone this way his love seemed boundless but he also made me feel important	joy
im feeling a little anxious about the whole thing	fear
i am sure its meant as a celebration of the various shades of red out there i feel insulted	anger
i was however totally petrified of feeling it scared to death of giving in and releasing it and afraid i wouldnt be able to cap it again	fear
i know i feel vulnerable	fear
i have been feeling so melancholy and alone	sadness
im feeling exponentially more useless on the farm as each day passes	sadness
i would point out that it really could have used a bit more attention on the writing aspect as it feels a bit dull in few places	sadness
i love a hearty chat where i mean everything that i say and laugh from the heart gut w e not because i wanna let the person feel im entertained	joy
i also know that if today i refuse to hate jews or anybody else it is because i know how it feels to be hated	sadness
i have that feeling that spark and i am not sure where it is going or if it will ever turn into that flame	joy
i roll my tongue over your labia sucking and nibbling drawing your flesh into my mouth and letting you feel the delicate pinch of my teeth	love
i feel so frustrated because i had a long weekday and i dont really have plenty of rest and right now he keeps on coming in the room	anger
i feel like ive been neglectful	sadness
i feel like a boring blogger lately	sadness
i soon realized that an initial attraction to an activity that feels playful is often followed by a desire to practice to perfect the talent that led to the original enjoyment	joy
i always feel a little jealous of my son because when i joined the church i went almost directly into young women so i didnt learn the primary songs	anger
i feel as though it is worthwhile and career wise	joy
i still feel like there are more than enough to keep me entertained while still being just a few to keep dusted	joy
i don t always feel like i have amazing style and most days i choose comfort over anything else but there is one thing that i feel makes all the difference in how i feel about myself and that is makeup	joy
i feel numb i dont experience anything because of the numbness and of me just always feels something is going to go wrong	sadness
im feeling weepy already	sadness
i look over and to my utter horror i see a man holding the elevator door open instead of feeling terrified or even telling the guy to get off the elevator i imagine the elevator chewing on him like a metallic pacman not pacquiao the other yellow guy	fear
i havent needed the pain meds maybe i will chillax with some wine feeling all elegant like	joy
i feel virtuous and tough when i wear a hat jeans and a tshirt without worrying	joy
i disagree with my parents on many issues and will sometimes let them know my feelings in unkind ways	anger
i go without a new post the more guilty i feel for leaving all my loyal readers in the dark about my progress in this crazy quest i set out on days ago	love
i feel so eager to prove to my friend that im not like that	joy
i have to admit that i feel the teensiest bit envious of my friends who live there	anger
i feel it so easily like that of a gentle rain that warms the earth and brings laughter and delight from all those that pause to take notice of such a blessing	love
i hate these feelings in my heart i hate that work stressed me out i hate that cornelius wont let me get my way im frustrated lord	sadness
im still feeling pretty low and demotivated including ups	sadness
i breathe into the feelings in my body resisting my mind s clever attempts to analyse what i m feeling	joy
ill likely post more on those later but feel free to ask if you have questions	joy
i always end up feeling unwelcome and sad	sadness
i feel so amazing musicjuzz	joy
i feel so giggly reading your comment tags	joy
i must add the crowd was similar to last night except it had a much more laid back stoner feel with supporting cast of parents escaped from their kids	love
i do that made me feel excited about life	joy
i have been feeling regretful recently that i did not know back then that the abuse was not my fault and that it did not happen because of who i was but because of who they were	sadness
i am not feeling as terrific as i have been	joy
i feel quite glamorous in this dress	joy
i feel like i wouldnt have a longing if only we could have a baby and have that new experience together	love
i am feeling a lot more positive about the future of the virtual birth unit and simulation in midwifery education	joy
i just want that feeling of not caring about unnecessary stuff like i felt before	love
i feel so very keen to leave the country atm	joy
i knowing that to this day still makes her feel not shy	fear
i decided to actually paint this piece in a common canvas because painting in canvas make me feel very artistic	joy
i really need to find my nitch up here in vt i feel very lonely and bored and it s taking it s toll a href http twitter	sadness
i felt apprehensive in regards to the party oftentimes in the past other men have made me feel resentful towards them when i attended with them	anger
i feel so peaceful and happy	joy
i was feeling pretty distracted with a few things that have been going on so it felt good to go with a clear mind	anger
i thought maybe once i started running i would feel ok	joy
i feel so dirty but after spending a day at the mk show me and a buddy decided we would get the two player starter between us luckily for us both i liked the everblight and he liked the circle maybe a tad to much so it all worked out well	sadness
i chance that difficult to accommodate with the feeling of a jehovah and benevolent lord	joy
i just say the things that i want without even thinking what the person would feel its rude right	anger
i don t have the feeling of divine vibrations	joy
i feel unimportant when he spends nights out with sara and i get no phone call	sadness
i dont know if i should let go and feel that vain or should i wait and stay in vain	sadness
i feel so lucky that i get to experience this joy at sssas every day	joy
i feel so boring all the time	sadness
im not the one who feel bothered about this	anger
i feel your frustration but it s time to calm the hell down	joy
i slowly realized that even the next day when the six hour effects had worn off i was feeling more energetic and could concentrate working through emotional crap better	joy
i was gifted one of the books but am feeling a bit intimidated to take on the intricate work	fear
i feel the presence of the divine with you when you are buried inside me smiling down at me your sweat dripping into my eager mouth	joy
i entered the office though feeling the monday blues with a joyful and serene spirit dominating	joy
i feel shy about it all and also a little concerned whether my new title will distance me away from people i care for	fear
i feel productive and active but i have the balance i need	joy
i need a break or im feeling stressed out	anger
ive taken yoga classes for years but for the past few days i was feeling very anxious abou	fear
i am sitting on the couch and im feeling rather ashamed so to get in the act of things i slap myself	sadness
i feel ashamed and so i tried my very best to help them	sadness
i feel so glad that im able to have the time to spend some time with my family now	joy
i had my carrot sticks not on the program they want you to eat super low gi veggies and carrots are relatively high in sugar however they were convenient and later another shake but i was still feeling pretty lousy	sadness
i feel watching him grow into a self assured life loving boy	joy
i had the feeling that it might not have been taken as the truthful and sincere compliment it would have been	joy
i will feel a dull pain for no reason at all	sadness
i feel like im working with half of my voice caleb and i make it through a really wonderful night at the comus inn	joy
i feel lost and then found november i have told jamie this several times	sadness
i feel like some of you have pains and you cannot imagine becoming passionate about the group or the idea that is causing pain	joy
i feel comfortable here there was a huge niche market waiting to be explored	joy
i feel at leaving work is hot and complicated and tempered with the disquiet of a future that feels out of my hands	love
i was asked to toast with champagne at the death bed and i remember feeling disgusted	anger
i can remember feeling that relaxed was last summer on the boat	joy
i dont really know why but ive also been feeling really rebellious	anger
i get scared i feel ignored i feel happy i get silly i choke on my own words i make wishes i have dreams and i still want to believe anything could happen in this world for an ordinary girl like you like me for an ordinary girl like you like me how are you	sadness
i am not sure how i feel i think because i felt like i already knew i have already sort of accepted it	joy
i remember that i moved them but i cant remember where and i feel so foolish	sadness
i have been feeling a little or a lot lost	sadness
i was stupid and said yes which made me feel idiotic because i didnt stick to my guns and do what i had set out to do	sadness
im feeling a little more hopeful about the future of my career	joy
ive got a off sale the ad says starting tomorrow but im feeling generous and started it now	love
i often feel discouraged and frustrated and i am not where i want to be in life right now	sadness
i did about nothing today and feel a little regretful	sadness
i ever recognized what it was to feel passionate about something was with music	love
im upset with myself because i really feel like i have a blank years from years old	sadness
i feel is an acceptable and significant modernization to the storyline not a detraction	joy
im feeling pretty homesick this week but i suppose thats to be expected	sadness
i dont know what has been wrong with me the past few days i almost feel homesick and i havent even left for australia yet	sadness
i feel cranky tonight so im not really updating properly	anger
i always feel stupid afterwards	sadness
i feel appalled right now	anger
i feel underappreciated and under valued	joy
im ok with that it feels a little weird	surprise
i never feel shy to call or send a billion text messages to and i wont be bugging her	fear
i feel enraged by the amount of people participating for the chance to break things or those who treat it as a tourist event	anger
i actually feel halfway benevolent	joy
i like being in church on sundays it makes me feel more virtuous how self effacing and more settled for the week ahead	joy
i am thinking is the fact because xanax slows your system down it allows you to feel very relaxed but also it might leave you with a not enough energy and motivation	joy
im crashing and i feel all irritable and estrogen ish	anger
i ignore this voice as well knowing by now it doesn t matter if i feel humiliated by what you request of me i like that feeling i welcome that flushed hot feeling of embarrassment that you can arouse in me	sadness
i feel rotten remind me that your fruit won t spoil	sadness
i guess it could be described as me just not really feeling like i m a part of the popular bands the up and comers or the growing local band	joy
i am on top of my game and my fingers feel strong and loose	joy
i realized that i would be sad to leave this plane so soon and that just because i am feeling unloved and rejected there is no need to transfer those feelings of sadness on to those of my children left behind who i know do love and appreciate me and their father	sadness
i can choose to tell the whole word what im feeling now or just fake it with some happy stories	sadness
i never dreamed i would be so busy so soon in the new year but i am loving it and feeling so very gracious and fortunate	joy
i am still feeling a tad strange in those pearly whites	surprise
i feel so pathetic and useless being unable to do anything	sadness
ive been doing hour weeks and ill get paid for the extra time but i am starting to feel a bit abused they are putting a lot of pressure on me to look after both kids and do all of the cooking and cleaning	sadness
i feel inside cause life is like a game sometimes but then you came around me the walls just disappeared nothing to surround me and keep me from my fears im unprotected see how ive opened up youve made me trust	fear
i was feeling distracted yesterday	anger
i feel so needy latley	sadness
i feel reassured by their behavior on this matter and will definitely continue to do business with them	joy
i was feeling a bit jaded that day but told myself why the hell not	sadness
i feel bouncy and i could easily run out there few hours	joy
i dont really care and i dont feel proud of myself at all	joy
ive started feeling like almost nothing is worth getting agitated about	fear
im polyamorous something im starting to feel truly accepted for being	love
i feel like my room is messy if theyre open	sadness
i feel rebellious i wish i could do things legally i cant smoke drink or drive	anger
i don t know what to feel as in i am not sure should i feel sad cause it is ending or should i feel glad that it is over and i can move on	joy
i feel so discontent so guilty so pathetic so lonley and i hate myself for it	sadness
i do not and they see that nice words keep a heart feeling wonderful	joy
i didn t feel intimidated or overwhelmed with information though	fear
i didn t mean to get angry with you bommie i just can t control my feelings hellip i just hated myself why i am like this the dara who can t get over with that b	sadness
i got into the house feeling fairly calm the photographer is weaving his way in and out of bridesmaids doing touch ups my dad is telling a story my mom is running in and out of the house i manage to go through my list before the bridesmaids start clamoring for the dress	joy
i feel that i could be gentle you light up my future	love
i feel really selfish and feel guilty when i think about hurting myself	anger
i feel so emotional today	sadness
i feel foolish when i look at your facebook page and see how many friends you have they all love you so much why would someone like you want me	sadness
im feeling good these days and my only complaints are that its getting harder and harder to move around and chase after stone and its getting harder and harder to find clothes that fit	joy
ive been feeling groggy the whole day	sadness
i feel gorgeous yes	joy
i am feeling a little apprehensive about the whole thing	fear
i feel that bassanio is sincere about wooing portia	joy
i just feel so hopeless sometimes	sadness
i was cooking my dinner feeling pretty melancholy when zane lowe gave it the first spin on his radio one show on tuesday and the song matched my mood perfectly	sadness
i was gaining weight getting a lot stronger and feeling amazing	joy
i am feeling amazing and seeing the difference	surprise
im feeling playful a href http	joy
i check you when you re sleeping feel your nose and toes to be sure you aren t too hot or cold	joy
i can send my children to a private school and i don t have to apologize explain or feel embarrassed about this choice	sadness
i remember wanting to fit in so bad and feeling like no one liked me	love
i also feel it helped the newbie bloggers connect and feel welcomed immediately	joy
i feel divine in more ways than one	joy
i was feeling disheartened when going on dates because i didn t feel i was meeting anyone i clicked with or would consider a long term relationship with	sadness
i am now and i still feel the aching loneliness of that quiet hospital room	sadness
i was feeling especially brave and asked me to take her engagement photos in hawaii	joy
i see how it turns out i ll talk more about it right now i m feeling proud and scared and a little sick i think that s adrenaline though	joy
im feeling so damn gloomy too	sadness
i can feel the warmth of the gentle sun	love
i guess as long as the table in the above is policy discussions and not working and fighting for change within the american theater which i feel im very devoted to i can get behind it though it seems slanted	love
i was feeling more optimistic with blue skies no wind and temperatures hovering at about degrees	joy
i also feel the need to mention that the animators at pixar sure outdid themselves this time	joy
i was feeling playful that day and replied with a lighthearted bit of banter unwittingly replacing her question mark with a solid check mark my voice was just right for the funny yet informational for dummies series	joy
i was feeling rather cranky cos i was thinking about the lack of sleep i had bah	anger
i feel scared anxious	fear
i feel it is really valuable to contemplate on that phrase thy will be done in all of our lives	joy
i spent last night on the couch feeling like i was suffering from hypothermia while the house remained at a balmy	sadness
i dont want to always be judgmental of particular men or scenarios that i often see in this area but with so much trafficking forced sex work and what basically amounts to slavery its hard not to feel slightly embittered and disillusioned	sadness
i have no strong feelings for this book neither hated nor loved it	anger
i blunder through my life ignoring the pain when at all possible and feeling only that dull ache like hearing only the slightest echo of a scream far away	sadness
im feeling cooped up and impatient and annoyingly bored	anger
im able to refine my poses and concepts without feeling rushed	anger
im thinking well i could be a bit smaller but for health reasons and i should see a doctor more regularly because im feeling crappy	sadness
i came out of the airport that makes me feel irritable uncomfortable and even sadder	anger
i wasnt feeling sociable i really wasnt	joy
im feeling scared and the rage filled im mad at me	fear
i have found myself fighting back as he wakes me from my sleep time and time again feeling the hurt and sting of my own abandonment to my first love	sadness
i feel defeated that i have to take advil again but i suppose to get the inflammation down inside as well as outside its necessary	sadness
i had that kinda feeling but ignored it	sadness
i really feel like they were gentle reminders that while god hasnt always promised an easy road he has promised to be with us as we travel the rough ones	love
i dont blame it all to them and im not angry at them infact i feel fairly sympathetic for them	love
i feel tortured delilahlwl am considering i had one the other day about one of my closest friends raping and killing chicks	anger
i told my fiance how i am feeling so angry and upset	anger
i can feel its suffering	sadness
i just keep feeling like someone is being unkind to me and doing me wrong and then all i can think of doing is to get back at them and the people they are close to	anger
im feeling a little cranky negative after this doctors appointment	anger
i feel that i am useful to my people and that gives me a great feeling of achievement	joy
im feeling more comfortable with derby i feel as though i can start to step out my shell	joy
i feel all weird when i have to meet w people i text but like dont talk face to face w	fear
