# Supplementary material for: Detecting rumors in social media using emotion based deep learning approach
Source: PeerJ Comput Sci. 2024 Sep 20;10:e2202. doi: 10.7717/peerj-cs.2202 (PMC11419649; doi:10.7717/peerj-cs.2202)
Supplement: Supplemental Information 4 [file peerj-cs-10-2202-s004.zip › train.txt]

i didnt feel humiliated	sadness
i can go from feeling so hopeless to so damned hopeful just from being around someone who cares and is awake	sadness
im grabbing a minute to post i feel greedy wrong	anger
i am ever feeling nostalgic about the fireplace i will know that it is still on the property	love
i am feeling grouchy	anger
ive been feeling a little burdened lately wasnt sure why that was	sadness
ive been taking or milligrams or times recommended amount and ive fallen asleep a lot faster but i also feel like so funny	surprise
i feel as confused about life as a teenager or as jaded as a year old man	fear
i have been with petronas for years i feel that petronas has performed well and made a huge profit	joy
i feel romantic too	love
i feel like i have to make the suffering i m seeing mean something	sadness
i do feel that running is a divine experience and that i can expect to have some type of spiritual encounter	joy
i think it s the easiest time of year to feel dissatisfied	anger
i feel low energy i m just thirsty	sadness
i have immense sympathy with the general point but as a possible proto writer trying to find time to write in the corners of life and with no sign of an agent let alone a publishing contract this feels a little precious	joy
i do not feel reassured anxiety is on each side	joy
i didnt really feel that embarrassed	sadness
i feel pretty pathetic most of the time	sadness
i started feeling sentimental about dolls i had as a child and so began a collection of vintage barbie dolls from the sixties	sadness
i now feel compromised and skeptical of the value of every unit of work i put in	fear
i feel irritated and rejected without anyone doing anything or saying anything	anger
i am feeling completely overwhelmed i have two strategies that help me to feel grounded pour my heart out in my journal in the form of a letter to god and then end with a list of five things i am most grateful for	fear
i have the feeling she was amused and delighted	joy
i was able to help chai lifeline with your support and encouragement is a great feeling and i am so glad you were able to help me	joy
i already feel like i fucked up though because i dont usually eat at all in the morning	anger
i still love my so and wish the best for him i can no longer tolerate the effect that bm has on our lives and the fact that is has turned my so into a bitter angry person who is not always particularly kind to the people around him when he is feeling stressed	sadness
i feel so inhibited in someone elses kitchen like im painting on someone elses picture	sadness
i become overwhelmed and feel defeated	sadness
i feel kinda appalled that she feels like she needs to explain in wide and lenghth her body measures etc pp	anger
i feel more superior dead chicken or grieving child	joy
i get giddy over feeling elegant in a perfectly fitted pencil skirt	joy
i remember feeling acutely distressed for a few days	fear
i have seen heard and read over the past couple of days i am left feeling impressed by more than a few companies	surprise
i climbed the hill feeling frustrated that id pretty much paced entirely wrong for this course and that a factor that has never ever hampered me had made such a dent in the day	anger
i can t imagine a real life scenario where i would be emotionally connected enough with someone to feel totally accepted and safe where it it morally acceptable for me to have close and prolonged physical contact and where sex won t be expected subsequently	joy
i am not sure what would make me feel content if anything	joy
i have been feeling the need to be creative	joy
i do however want you to know that if something someone is causing you to feel less then your splendid self step away from them	joy
i feel a bit rude writing to an elderly gentleman to ask for gifts because i feel a bit greedy but what is christmas about if not mild greed	anger
i need you i need someone i need to be protected and feel safe i am small now i find myself in a season of no words	joy
i plan to share my everyday life stories traveling adventures inspirations and handmade creations with you and hope you will also feel inspired	joy
i already have my christmas trees up i got two and am feeling festive which i m sure is spurring me to get started on this book	joy
ive worn it once on its own with a little concealer and for the days im feeling brave but dont want to be pale then its perfect	joy
i feel very strongly passionate about when some jerk off decides to poke and make fun of us	joy
i was feeling so discouraged we are already robbing peter to pay paul to get our cow this year but we cant afford to not get the cow this way	sadness
i was feeling listless from the need of new things something different	sadness
i lost my special mind but don t worry i m still sane i just wanted you to feel what i felt while reading this book i don t know how many times it was said that sam was special but i can guarantee you it was many more times than what i used in that paragraph did i tell you she was special	joy
i can t let go of that sad feeling that i want to be accepted here in this first home of mine	love
on a boat trip to denmark	joy
i stopped feeling cold and began feeling hot	anger
i need to feel the dough to make sure its just perfect	joy
i found myself feeling a little discouraged that morning	sadness
i feel selfish and spoiled	anger
i was stymied a little bit as i wrote feeling unsure that i might go somewhere with the story unintended	fear
i bag qaf look who s cryin now jacynthe lookin good feelin gorgeous rupaul the skins scissor sisters valentine the sun fed up kayle who s your daddy gerling awake the unkind u	joy
i feel you know basically like a fake in the realm of science fiction	sadness
i hate living under my dads roof because it gives him an excuse to be an asshole to me because hes providing for me to live here i think he feels that he needs to make me feel as unwelcome as possible so ill leave	sadness
i keep feeling pleasantly surprised at his supportiveness and also his ease in new situations	surprise
i have this feeling that if i have anymore vigorous sexual activity in the coming yes i misspelt that as cumming days parts of me will begin to fall off	joy
i feel my mom s graceful warm loving smile as i rob the time to nurture myself and heal	joy
i feel in they talk the brother in law is extremely popular the one that had no me to think is so stiff	joy
i ate i could feel a gentle tingle throughout almost as if i was feeling the healing taking place at a cellular level	love
i feel like we are pressured into being young beautiful thin and depending on the trend having the girls rejuvenated or butt implants	fear
i began having them several times a week feeling tortured by the hallucinations moving people and figures sounds and vibrations	fear
i am now nearly finished the week detox and i feel amazing	surprise
i feel selfish as i read back to my former posts how i have never asked for prayers for others how i never considered that there may be others out there that deserve their prayers answered before my own	anger
i know the pain parents feel when an enraged child becomes violent	anger
i have been on a roller coaster of emotions over these supposed feelings that something unpleasant was coming	sadness
i suppose my own truth needs to be shared i havent been feeling very faithful lately ive dwelled more in doubt and uncertainty than i have in faith	love
i was feeling brave when i bought it and clearly when i was doing my makeup	joy
i am feeling miserable but c i am also the proudest mum on earth	sadness
i figure my family loves us no matter what but around anyone else i feel embarrassed when michelle goes ballistic	sadness
i don t necessarily think f bombs and sex are necessary in all stories but i feel reassured when i see them in print journals	joy
i can feel my ovaries aching talking to me as i like to put it	sadness
i didn t feel like doing much chris and i mostly just took too many pictures of unimportant stuff	sadness
im tired of the book and ready to have it out of here and finding out that i was given unsuitable images and then feeling blamed for the result did not sit well	sadness
i did successfully manage to stretch a mxm canvas i feel that this is an achievement in itself for me and was a worthwhile usage of my money and time i will use the canvas for future briefs	joy
i think feelings are one of nay the most important things we have	joy
i feel completely honored to be an influence to this young talented fully alive beautiful girl woman	joy
i feel angered and firey	anger
i feel like a miserable piece of garbage	sadness
i feel like i need to make a list leanne would be appalled at the thought so that i dont miss anything	anger
i drove dannika to school i was feeling a little bit rushed and this is what greeted me as i turned the corner	anger
i remember feeling so hellip furious with the shooter	anger
i feel very happy and excited since i learned so many things	joy
i feel that at shows and around show horses people are trusting and relaxed because most show horses are safe and quiet and are handled frequently	joy
i only have a couple of things left to make and at the start of december i am done and feeling smug	joy
i think about how u could make me feel and realize that everything will be ok	joy
i feel so worthless during those times i was struggling finding work	sadness
i will be able to lay on my bed in the dark and not feel terrified at least for a while	fear
i was ready to meet mom in the airport and feel her ever supportive arms around me	love
im feeling bitter today my mood has been strange the entire day so i guess its that	anger
when my mums brother passed away after having been involved in a car accident he was bringing me a present as i had passed my form five exams with flying colours	sadness
i am letting go of the animosity that is towards anyone that i feel has wronged me	anger
i talk to dogs as i feel they cannot understand words but they can read emotions and know how to be supportive i decided i should go home	love
i feel like throwing away the shitty piece of shit paper	sadness
im starting to feel wryly amused at the banal comedy of errors my life is turning into	joy
i find every body beautiful and only want people to feel vital in their bodies	joy
i hear are owners who feel victimized by their associations the associations attorneys or the property manager	sadness
i say goodbye to the fam theyre all sad a crying and i feel like a heartless bitch because hey im pretty excited to be flying for the first time and you know also to spend a year in another country	anger
i wont let me child cry it out because i feel that loving her and lily when she was little was going to be opportunities that only lasted for those short few months	love
i alba i feel good and im fitting in	joy
i feel excited about what im doing again i feel like i have a ton of catching up to do	joy
i also know how good it feels to look back and see that i honored my word and that helps from the start	joy
i mean really really hard works to obtain such a high technical skill in wushu feel kinda ashamed but somehow motivated when i saw kids doing wushu performances whole heartedly despite their tiredness	sadness
i feel like things are getting a little overwhelming a few spritz of this toner really helps calm and soothe me	joy
i hope that you realize how such little effort is required to make a person feel better about themselves or their situation whether its me a family member a college or high school friend a neighbor down the street or even a complete stranger	joy
i am feeling so festive today that i m even going to put the tree up as soon as i ve finished doing this and catching up with the week s goings ons on coronation street	joy
finding out that i am not ill not seriously	joy
i did alright in class but a combination of feeling unsuccessful being man handled the stress of late and my horrible week resulted in my almost crying after i finished grappling	sadness
i feel it rarely advances any worthwhile cause and i always stick to the rule of not posting anything online that i wouldnt be prepared to say to somebodys face	joy
i am feeling all useful	joy
i feel like some of you have pains and you cannot imagine becoming passionate about the group or the idea that is causing pain	love
i feel ugly i m more inclined to wear ratty jeans and a sweatshirt than a beautiful dress though i might still wear a pair of heels around my house to boost my self esteem ever so slightly but i definitely won t bother to buy a new pair	sadness
im not feeling homesick yet so im feeling alright about this	sadness
i dance i should feel pretty	joy
i workout every morning before and feel fabulous for it	joy
i feel all of this just from her eyes not from her touch or from her words but from her eyes i know that i can assuredly return this love and know that it shall not be in vain	sadness
i was feeling fabulous until friday morning when i started to get these awful cramps at work	joy
i feel honoured to have been able to call them friends to share their brotherhood	joy
i had begun to feel apprehensive when thick black rain clouds stormed into the sky above town	fear
i had stated to her the reason i feel so fearful is because i feel unsafe	fear
i didn t feel like getting shaken down by the tsa quite yet so i pulled off to the side at creative croissants for a lunch	fear
i get into groups i feel really awkward and overcompensate by being too talkative or by getting really quiet	sadness
i am very excited to finally meet that companion that companion who will be with me at all times especially when i am lonely very lonely that companion who will never disappoint me that companion who will put his arms around me and make me feel loved	love
i feel they are pretty safe on my blog img src http s	joy
i feel pretty eager to get it done as i have a fun plan for quilting it	joy
i am feeling horny so i ask her that lets go home	love
i think if a poem doesn t put pressure on me i don t feel uncomfortable in the sense of feeling more than i can feel understanding more than i can understand loving more than i am able to be in love	fear
i too feel as if i am a stranger in a strange land and i am raising my son in a place that is not his father s ancestral home	surprise
i left to the shower questioning what i feel she was gorgeous such a fantastic body so confident in her movement effortlessly graceful	joy
i feel energetic and bouncy i m more than happy to go to the gym run around outside with my kids or take the pram for a long walk often i do all three in one day	joy
i was still feeling strong	joy
i didn t burst into tears or some other devastating release of feelings or thoughts because i seemed to know that rich also had to go through his own space without me just dumping on him	joy
i wanted to get a pumpkin spice latte this morning but it was hot and the last thing i wanted was a hot coffee maybe i am feeling a little bitter	anger
i suppose he feels badly because he was a bit skeptical of her pain over the last few months shes had a hyperchondria and exaggeration habit in the past though he never openly questioned her about it	fear
i clench to the corners of the bed to feel assured	joy
i also feel like i am being selfish in not being grateful for the life i do have and the amazing things in it	anger
i called it god because i d seen god in a book and figured god was the right name for feeling so utterly affirmed and accepted without question	love
i don t know why perhaps because other girls in the office had nice short hair or perhaps i was just feeling rebellious	anger
i do not feel miserable at all because my family is not the type that celebrates eid	sadness
i might go get a car wash if i am feeling really generous my car needs it	joy
i still feel sleep deprived she is almost sleeping through the night giving us	sadness
i just feel really violent right now	anger
i am bloging again i am sitting here feeling content with my dogs amp cat etc and i know that how lucky we are the truth is we	joy
i started feeling funny and then friday i woke up sick as a dog	surprise
i feel a need to protect my parents against the witch hunt that repressed memory therapy can be	sadness
i feel disgusted to even be associated with this woman by my race and nationality	anger
i laughed then bitterly again but i wasnt feeling bitter	anger
i couldn t know what he was feeling then i thought that he wished he could have been there with us too for each of us knew that however much we hated it at first it was an experience we would remember forever	sadness
i was feeling quite mellow and i wanted a soft easy look to wear with my beginning of a cold	joy
i told him that maybe i just need time to think how ive been feeling indecisive about things lately	fear
i still feel it does the genre a disservice when stories are resolved artifically	joy
i always know when i am feeling artistic when i write my name while i am in an artistic mood the i in manitz i draw a circle not a dot the bigger the dot the more artistic i am feeling and if it is just a line like an accent mark in spanish im pissed	joy
i remember feeling really terrified when i was in brazil on a bus that was going up steep mountain hills on the side of the mountain in the middle of a big storm wondering if we were going to fall off	fear
i could feel her whimper to the thought of being unloved and uncared for	sadness
im certainly not going to sit and tell you whats going on in my personal life but i feel that if you were ever curious about whats going in my life all youd have to do is watch the show	surprise
im sorry that there wasnt more humor in this post but im not feeling all that funny	surprise
i feel ive got my foot in the door of the fantastic world of walking and running the trails fells and mountains	joy
i say whatever comes in my mind tell you directly what i feel a jealous girl not because i m insecure but because i just love that person a trust worthy friend sweet to the one i love	anger
i feel strange coming back to work after my one day holiday	fear
im clearly influenced by the dash happiness of emily dickinson for example and i use dashes instead of colons or semi colons to enhance the feelings of rushed enjambment in the sonnet	anger
i am fatter because the only thing in my life that can remain under my control is whether or not i get to eat peanut butter on bread when i get home from an impossible day of to first world looking yet third world feeling hell of needy and neglected little girls	sadness
i could claim to redeem the genre but it didn t leave me feeling as entirely frustrated to the point of beating my head against a wall either	anger
i feel so sad and hopeless	sadness
im getting the feeling that my classes are a little intimidated by the concept of a lit	fear
i still feel groggy but i have to get up to do the routine for my son	sadness
i have a feeling my view isnt going to be very popular and thats fine	joy
i want to hold this feeling of shocked awe and wonder forever	surprise
when i heard a rumour that the st year exam results were out i had fear that i might be one of the failures	fear
i want to feel valued i do and appreciated i do and know the people who love me arent going anywhere even if the nature of the relationship changes	joy
i know there are days in which you feel distracted	anger
i use it regularly with relaxing music and always feel invigorated afterward	joy
im feeling distracted i tend to practice with my eyes shut as much as possible	anger
i feel like its perfect a w see youtube has its influences i even know trends	joy
i specifically wanted tango was feeling shy and maks quite the opposite hard to get far enough away from him to get good pics lol	fear
i also didn t feel very weird sleeping in my bed while the two of them slept in hers	fear
i just wish okay so i was thinking about it earlier today and heres the thing being all cooped up amp restless has made me feel so needy	sadness
ive lost some weight such that i could fit into a tiny skirt that ive been unable to wear because i didnt feel confident in it until now	joy
i hope to feel a bit more creative again soon and miss its presence in my life blog	joy
i am no fan of the current president i am a conservative and it made me feel unwelcome	sadness
i will enclose her verses on her could not weigh much more thinking and feeling curious to hear the odd couple	surprise
i begin to feel complacent with my life here	joy
i feel vulnerable and alone	fear
i remember feeling inspired and thinking that it was a fine example of parenting	joy
i feel like i m always the one getting punished for stupid things and i feel like i m being chastised for behaving	sadness
i really feel that my life is perfect right now and if it isnt too much to ask for i just hope that everything would stay the same	joy
im there i simply feel contented	joy
im not saying cut everyone out of your life but i feel its important to find comfort in solitude meditation or working on projects alone	joy
i think im just being stupid feeling nervous	fear
i feel honored by it	joy
i was feeling an act of god at work in my life and it was an amazing feeling	surprise
i feel im like a bird flying in the air in a very carefree manner	joy
i have to revise my replies over and over again in my mind just to make sure that the reply sounds appropriate enough and that the person who receive the reply will not feel offended	anger
i felt sad when a friend of mine died and i felt that something had irrevocably gone away from me	sadness
i died would alex and matt feel regretful for not coming to visit	sadness
i feel that educating families and supporting and educationg mamas and papas is key	joy
im sure its because when i am lost i feel like everyone is being hostile toward me and i hate that feeling	anger
i feel like these are very boring sewing makes since they are so easy and there is nothing else to say about them than my fabric usage	sadness
i have always liked to use the original fragrance to freshen up and lightly scent my underwear drawer to feel gorgeously glamorous and girly	joy
i feel like i talented young man i don t feel talented then i don t to work with	joy
i feel curious about all this things around	surprise
i feel the reason were apart of each others lives is because im in his to help him become something to push him to succeed and be successful and happy	joy
i feel now so uncomfortable with all of them i guess is me	fear
i feel pretty mellow so far about whatever healing wounding process may be getting underway	joy
i wonder sometimes whether i have just added to the antagonism and misunderstanding that many people have towards those of us who feel reluctant to wholeheartedly support the traditional armistice day remembrances	fear
i legs would feel shitty for a few miles but would come around like they always do	sadness
i know its an unfair reaction but i have run out of ways to explain how i feel shaken is the best i can come up with right now	fear
i seriously feel so blessed for the support that i have at home it s amazing	love
i feel abused and maligned but mostly tired of the nervous feeling anticipating danger	sadness
i am feeling pretty restless right now while typing this	fear
i know gosman s is a touristy place to go if you are in the montauk area but infrequent visitors to this area want to head there for the harbor feel the gentle cawing of the seagulls lapping water against the wood pilings and relaxing breeze coming in off the water	love
i have to admit these hilarious e cards are seriously exactly how i feel i am so stressed out i feel at any moment i could start hy	sadness
i wrote last year when i was feeling more dull and inarticulate than normal	sadness
id kick myself into gear but i just feel irritable with no motivation what so ever	anger
i feel as a child innocent feelings illustrating a	joy
i have the satisfaction of feeling that i m no longer supporting or contributing to the looter driven consumerism that has made a walking corpse out of the america i so revered when i was younger	love
i will start to feel resentful	anger
i will spend my vacation on me no obligations no headaches no feeling like i am being emotional blackmailed into being three places at once	sadness
i feel herpes coming i would be very surprised at this point if i make it out again after my checkup at the clinic on wednesday	surprise
i feel so fucked like everyday of my life	anger
ive worked really hard all year to try to make each child in the class feel like they are valued	joy
i am feeling disheartened with my words as of late	sadness
i didn t feel like i was being bitchy at the time but upon retrospect why wouldn t he think that i was trying to shake him off	anger
i still second guess myself and still have a terrible time making definitive decisions but there are certain truths that i do know about myself and i feel assured by those truths	joy
i don t feel like eggs benedict i ll have something equally delicious	joy
im feeling my way through and trusting myself	joy
im feeling inspired by all the summery elements of my favorite past time beach bummin	joy
i can feel that she smiled i love you even more gorgeous	joy
i continue to define and discover what home can mean here in amsterdam whenever i feel a pang of blank sickness it is more in line with missing the cultural mindset of american city life which is much different from the cultural mindset of amsterdam	sadness
i make an arcade i have a very simple purpose and that is to try to make it feel absolutely comfortable physically emotionally practically and absolutely	joy
i can t say i feel all that sympathetic	love
i was feeling over eager and hopped on to the tube to ride the eye of london	joy
i go online and i see a friend talking to another one and is not talking to me i feel ignored i feel unloved	sadness
i am not monitoring what i have to say about anything if you ever come across any of my blogs and feel offended please dont stop by here again	anger
i feel like that s so weird that i had cancer that one time	surprise
i want to feel safe and well and that maybe just maybe theres a small chance my i can feel joy and my dreams can come true	joy
im feeling cranky	anger
i also think it is puzzling that after this particular administrator has singled me out for praise on my ability to get my students to read that he feels that ssr time is not a productive use of class time	joy
i tried to fill it by befriending people that i knew were only using me but i didnt care because i needed to feel accepted even if it was by some complete loser	love
i feel stressed always	sadness
i remember feeling another cramp but i also ignored it	sadness
i hope i feel mellow well fed well slept at peace with myself within this external world	joy
i have also learned it takes a lot of effort and positive thinking for me not to break down in tears over feeling exhausted and guilty for not being a better mom	sadness
im feeling awful because we hung out with my friend and her new baby the day before	sadness
i feel very relaxed and fine	joy
i feel the suffering and i really feel the pain	sadness
i go to sleep i feel as if i m giving up precious time to do something else with my life	joy
i feel like i ve been neglecting my beloved mom blog	joy
i shalt say we did cos i din feel a thing when he wrote hw he is keen on xxx	joy
i just feel terrified like im on the edge of a precipice staring ahead	fear
i feel totally listless exams have come and gone and now i have a whole five or so months in front of me with no uni and free time	sadness
i feel furious that right to life advocates can and do tell me how to live and die through lobbying and supporting those politicians sympathic to their views	anger
i feel as if i was abused in some way	sadness
im still paying attention but i feel distracted	anger
i started the third block feeling hot and cold and tingly all at the same time knowing that i still had five hours of examination ahead of me having no idea if any of it would do any good	love
im hesitant to make suggestions because i feel as if the outcome would not be sincere	joy
i feel not too terribly fond of the majority at this precise time	love
i can feel myself gaining control over the damaged goods aspects of my personal security	sadness
i was that i bombed that first interview i left the second interview feeling pretty fan freaking tastic	joy
i think its kind of taken us this long to build up a good inventory of sauces oils spices and other non perishables to feel like we have a chance at making something delicious without having to specifically go out and buy every single item in a recipe	joy
i now feel i can advise other dads whose children will soon become teenagers it s not cool to pull up to your kid s high school to pick them up in a smelly jalopy with plants coming out the windows	joy
i feel victimized by the drag on our country with heads in the sand traditionalists i hesitate to call them conservatives for fear of offending real honest to god conservatives who still think the world was created years ago and that stuff like skeletal remains are some kind of hoax	sadness
i would feel lucky to call any of the materials and kits on your site mine they are just beautifully curated	joy
i have been for my bloods which proved the reason i was feeling so lethargic and rubbish was that i am low on iron so i have now been prescribed iron tablets	sadness
i have my own mind and i feel like my mind is dangerous to my life	anger
i feel like i love everyone or at least i am compassionate toward others	love
i feel as if i should be punished for neglecting you	sadness
i feel like it just doesnt capture the beauty of this lovely polish	love
i feel like i ve lost some of my main roots i feel less secure emotionally financially and socially	sadness
i feel like i should just bite the bullet and do it but every time i think about it i feel stressed because im not fully supported on my decisions	sadness
i know i have some obnoxiously immature sounding verbal tics and my voice is kind of nasal and i don t always come across like the sharpest tool in the shed especially when i m feeling awkward but there s knowing and there s knowing you know	sadness
id just had a terrible nightmare and was feeling a little disturbed	sadness
i didnt want to walk passed there just in case the customers feel disturbed	sadness
i want other sufferers to be able to find me in the hope that my battle can help them to feel that they are not alone	sadness
i am feeling exceptionally reluctant to go to school tomorrow even though its monday and the timetable is pretty good	fear
i am so festive this feels so delicious wheeeeee what a great night	joy
i am not looking forward to being beaten down to feeling like a disappointment to my husband or to the emotional pain	sadness
im sick of feeling crappy	sadness
i feel like i almost convinced myself this is going to be the pattern	joy
i also wear them when im wearing a dress that makes me feel slutty feels like those antique underwears but obviously a little bit more edgy or maybe a little bit more than a little bit	love
i feel a perverse pride in my self control that i managed to stay where i was ordered and not reach for the tempting human flesh so close before us	sadness
i feel so impatient so easily annoyed so outraged by the blatant defiance that seems to be olivias most prominent characteristic these days	anger
i was positively giddy when the kids left this morning after our very last official class of the year but now im feeling a little sad	sadness
i feel supportive of him i also cant help but feel jealous	love
i mainly like to text because i feel like i am so much more clever with the written word rather than the spoken	joy
i seriouly feel i am not being respected i dont have my privacy i am being ordered around	joy
i said in the words of a devotee that i feel relieved when i hear the your title as deen bandhu as i am the most fallen person but i become afraid at your title of uplifter of devotees as i don t consider myself to be a true devotee and hence unworthy to benefit from the aspect of your personality	joy
i personalities that can feel pain and suffering	sadness
i guess i would feel more like joseph with walt trusting me to care for mother and over the finances which he did six months before he died there are times i want to defend my self but god makes me be quiet	joy
i was warming up starting feeling a little lethargic	sadness
i feel excelent but sometimes theres just nothing to do especially since im not really keen on video games anymore i watch a bit of anime and some movies but theres just got to be more in my life	joy
i wonder if this is what master is feeling i am r wanting and eager to please and i am master who could very much enjoy his my attentions but won t because it is wrong as i he has no desire to return his my affections	joy
im feeling a little bit more positive now as things were quite hard at first as my savings were eaten up quickly with costs and i didnt want to become a burden to my boyfriend but weve come out the other end and im feeling brighter and more inspired about things to come	joy
im just feeling rather sentimental right now and just have to say i feel so lucky to be maxs mom	sadness
i make myself show up and feel isolated in the crowd ill know i was wrong about the anti social feeling	sadness
ive learned how to turn off all my emotions more and more and i often find myself feeling completely blank while my mother is crying continuously over my suicidalness	sadness
i feel loyal to style	love
i can understand that you may feel youd rather not do your bit for the vulnerable and homeless in london in that precise way	fear
i can finally stop feeling listless and like a waste of space	sadness
i know im feeling agitated as it is from a side effect of the too high dose	fear
i do feel a shift in me to being more positive	joy
i am feeling brave enough	joy
fear of thief	fear
i feel clever nov	joy
i always spend more money there than i mean to and feel dissatisfied when i exit the store	anger
im feeling really quite angry	anger
i feel kerry didnt do by supporting civil unions and gay equality	love
i feel really ashamed	sadness
i feel to have these amazing people in my life	surprise
i finally left feeling judged and ridiculed because i am intelligent	joy
i is starting to feel a bit insulted by this stranger	anger
i have many days where i feel hopeless today the light at the end of my yellow brick road was shining just a little brighter	sadness
i actually feel sorrowful	sadness
i see women wearing boots i feel envious that i want to curse them	anger
i will feel what i feel and tell you and together we will apologize and make up and keep loving each other to bits and bits	love
i go up to her and i say feeling very impressed with myself youre naomi klein right	surprise
i began to feel each of my senses dull until the cold black unconsciousness over came me	sadness
i suspect feel less than fond in private	love
i was so honoured that this young woman felt comfortable enough to ask me i had kind of a faux hawk thing going on back then so i must have looked dykey enough for her to feel safe talking to me	joy
i do have to wonder when you re cast as a caveman and you re told you re perfect for the part do you feel insulted or complimented	anger
i feel convinced plus so many diverse price tags that i feel sure everyone should come up with the funds to have their plot to be lighted up relatively economically	joy
i feel empty when the baby isnt there	sadness
i stopped feeling so exhausted a href http provokingbeauty	sadness
im feeling font friendly	joy
i had my hand on my beads consciously breathing consciously working to feel calm about my list of things to accomplish that afternoon	joy
i always feel intimidated by other people especially when they always compare me to other people ever since i was young	fear
i be made to feel rotten	sadness
i started feeling hostile and i am checking my hemorrhoids	anger
i love wearing new shoes i just feel so glamourous and when i get a pair of designer shoes i love the box and all the trimmings that come with them	joy
i know about have to do largely with the fact that any feelings romantic or sexual i have successfully hidden from myself	love
i just love the feeling of something warmly hugging you and feeling so precious and small precious to someone something	joy
im feeling far more mellow than normal	joy
i became more dismayed as i studied what people were wearing and started feeling like though some of the outfits were gorgeous they were bought that way	joy
i dont want to wax them off and draw them in or anything i just need to not have a unibrow and maybe get rid of the few spare hairs creeping down toward my eyelid if im feeling brave	joy
im feeling lucky width li style border px list style outside margin px px	joy
i recall those high school feelings and the longing with which i watched the olympic runners i feel st	love
i woke up feeling confident and watched the bodypump dvd to gather some coaching tips and compulsory cues	joy
i didnt say was that strong feelings always make me skeptical at first	fear
i want to talk to you about but with the limited time we have on the phone and with our current arrangment i feel hesitant to bring it up	fear
i am beginning to feel that theres a good chance i might pass	joy
i feel like i have a little more control and can help sweet pea better if i know what is ahead	joy
i feel like i m on the receiving end of a violent attack	anger
i feel it is worthwhile to document it for people who are not familiar with batch files	joy
i and i are feeling especially thankful for so many small blessings in our life right now	joy
i am hoping the weatherman is right with his forecast of stay at home dont venture out rain for tomorrow i am feeling all kind of creative	joy
i feel like im just on the edge in this microcosm one more awkward moment or missed party and id be on the outside	sadness
i feel a bit funny actually	surprise
i have learnt nothing else in the last two years it is that it s best to feel my way by trusting my instincts	joy
i am feeling is also a blossoming eager anxiety	joy
i feel burdened to share it	sadness
i always want nemo by my side and sleeping without her now feels weird even though it doesnt happen often that i get to	surprise
im not feeling the outfit but the heels are gorgeous	joy
i feel confused after that	fear
i feel that the session was useful and gave me tools i need to move forward in my life	joy
i feel selfish bringing up our loneliness for a child when i know parents out in newtown are grieving their lost babies	anger
i took away all the disappointed feeling all the paining i gave my heart to be heal by lord because he s the only one love who never betrayed never lose loyalty even i didn t loyal to him	love
i feel envious and embarrassed	anger
i could feel the frantic need in him the need to make me his	fear
i am feeling overwhelmed with the responsibilities of being a teacher that someone is trusting me with their most precious gift and it is an honor	surprise
i feel so tranquil right now its great	joy
i feel frustrated when i have new music and new lyrics that clearly have nothing to do with each other	anger
i thought we were going to talk and try and work at things so i was shocked to find out steve had decided he wanted to be on his own the thing that broke me was the feeling of been unloved	sadness
i wouldnt have beared witness to the incredibly well spoken bouncer making an emo kid feel completely unwelcome	sadness
i tend to stop breathing when i m feeling stressed	sadness
i was a smoker for years and quit weeks ago right after i finished your book and i cant believe how free i feel i knew that i had to quit but i was terrified of my life without cigarettes	fear
i will go to my mailbox and talk to the mailman then the grocery clerk etc but no matter how small the step or how limited the risk a complete and total willingness to experience whatever thoughts feelings and sensations emerge is important	joy
i am already feeling frantic	fear
i feel like this insecurity is a good thing when i first started writing i pictured it all	joy
i should feel complimented or insulted	anger
i crave as i fall into submission and i did not feel submissive in the least	sadness
i feel tender just now and i am fine with that	love
i feel irritated pissed even like when someone wakes me up at that moment when i m on the edge of falling into a deep slumber	anger
i made it to work but i am feeling a little groggy	sadness
i want to love you but i feel like there some sort of hindrance thats keeping me from loving you	love
i feel is that they are fond of themselves and ok second thought really sensitive to spelled everything here	love
ill get round to it this quarter im feeling hopeful about this one	joy
im starting to feel unwelcome in life and some people can already tell this	sadness
i feel absolutely fantastic and i hope baby does too	joy
i watched the snow fall and accumulate on the conifer trees while i was shoveling in my shirt sleeves and feeling vigorous	joy
i feel bitter and just honkerblonked off in general	anger
i have a feeling that your father already convinced him of that	joy
i love and feel passionate about i m living my dream and now that i ve gotten a taste of what that feels like nothing can stop me	love
i play in the rain squeal with glee at the feeling of mud squishing between my toes and enjoy pretty much anything that takes place outdoors	joy
i am feeling humorous i put cold callers on hold	joy
i just busy myself with other stuffs but never with blogs or threads that will only make me feel miserable	sadness
i feel energized and curious again about life about god about my potential to give something back to society and about finding someone after my heart	surprise
i feel very privileged but it is also a lot of work	joy
im pretty happy but a little on the nauseated side to feel thrilled	joy
i close my eyes i can hear the pitiful wailing sounds of my own cries taste the salty taste of my tears and feel that anger and hurt saturating my heart	sadness
i bought a virtually fat free thousand islands and feeling very impressed with myself hold large quantities of this substance on the leaves of lettuce and cucumber with my friend but it will be total sugar becomes if you do not burn fat	surprise
im sure that the folks in virginia florida and the other handful of swing states agree feel not only put upon but insulted by the constant barrage	anger
i feel like im putting an innocent man on death row	joy
i wasn t sure what else to do to help her feel smart	joy
i begin to feel that every waking moment is devoted to work	love
i feel is thankful for the lessons i m learning	joy
i feel such a longing and sadness when i see families with more children than i have	love
i feel distinctly called in clermont to focus on these little ones that seem naughty	love
i hope you can feel glad that she gave you so many things including memories that you can cherish	joy
i am feeling pretty worthless right now	sadness
i feel some of my projects are clever and useful enough i figured i would start sharing them on instructables so i wrote my first one this weekend	joy
i had continued to think along those lines i probably would have done the dishes in anger and when he got up wed have had a fight about that with me feeling completely abused	sadness
i didnt feel especially nervous in finland but when we landed in paris i was a little unsure about what would be ahead of us thought st grade student janne suominen	fear
i do feel envious of those with kids at certain moments	anger
i was feeling like a pretty crappy mom	sadness
im feeling pissed off about my aac or feeling kind of miserable and frustrated with life this whole week	anger
im not scared at all anymore im fine i feel terrific about the surgery	joy
i still feel vulnerable around him	fear
i honestly am not sure how i feel stunned	surprise
i feel when you are a caring person you attract other caring people into your life	love
im then left feeling quite embarrassed as i say that nothings new	sadness
i feel unwelcome and out of place buti cant decide if i am just too scared to do anything about this ok situation or if i am staying here in this dead end situation because i am afraid things will get worse	sadness
i may or may not have cried when thanking them for making my children feel so special and loved	joy
i really want to go buy some yardage of art gallery just to play with because it feels so amazing	surprise
i feel like shes losing her sense of self to adapt to what she thinks he will be loyal to	love
i feel burdened for several loved ones and i miss my big kid whom i havent seen since friday	sadness
i feel is still really low in my abdomen	sadness
i feel like i ve been welcomed a tight knit family who ll make sure i won t feel alone ever	joy
i feel this is doubtful	fear
i usually use smaller legos however this year i have a few students with fine motor delays and i want all my students to feel successful	joy
i get some exercise and feel like im doing something worthwhile in the meantime	joy
i feel like my life is very rich and fulfilling but i know people look at the way i live and feel some misplaced pity for me	joy
i feel blessed amazed and yes very excited	love
i feel hesitant about talking about this	fear
i try to get in at least minutes a day five days a week though i have been known to skip a workout if i m feeling particularly lethargic or lazy	sadness
i have been feeling beaten down sick and utterly devoid of hope that i will ever have the life i want	sadness
i feel hesitant to comment because i don t want to add to a pileon but it seems clear to me that those involved haven t learned from their past experiences nor are they interested in applying that learning to future projects	fear
i feel quite passionate about as communion is of tremendous importance to me personally and theologically	love
im feeling happy and well	joy
i find myself having much more time to think about myself without feeling depressed to actually be able to write and imagine without feeling trapped or like i am missing out on something a near constant feeling i have in cities	sadness
i got the feeling brig is sincere and has a very strong desire to help others become successful both financially and also through building strengthening relationships through christianity	joy
i feel like ive had to fake my feelings a lot more often then i would have liked to	sadness
i were feeling energetic so we decided we were going to bike to the rest of the temples	joy
im really like she said only you can understand the way i feel toni ight she blamed excesses on the merican dream so seldom witnessed never er seen hah hah hah hah hah	sadness
i am happpy when i get good results in the field of academics or athletics	joy
i dont know where i want to work because there will always be something that makes me feel stressed or anxious at work whatever the job may be as all jobs require some sort of rules or pressure	sadness
id pop out of the chair feeling like i should be doing something more worthwhile	joy
i was really hoping that theyd get far enough ahead of us that we could feel like we were doing our own navigating so i was delighted when after punching the second control they headed off onto a trail through the woods	joy
i feel like normally i would be angry because thats what i actually think that i could never be beautiful at my size	anger
i wonder how many people are against my do it only when you feel like it perspective but i think if you do it for the sake of doing it without wanting to do it then it will turn out to be the result of crappy work	sadness
i feel indecisive on whether or not i feel the book huckleberry finn should be censored	fear
i should have known she likes kamiki kun he laughs nozomi feels an unpleasant knot in her stomach you must think i m a fool don t you nonchan	sadness
i made the choice to start recognizing when that feeling of being unloved kicks in and to choose to keep my persistence at the same level not allowing that old reaction to shut me down	sadness
i feel like im more hated than celebrated and i cant wait till the day i can say i made it	anger
i still feel funny writing that like maybe i should call her my spirit guide or really observant cheerleader or something	surprise
i would rather feel nothing than feel this then do not be surprised if you find your life very depressing and grey and unrewarding	surprise
i feel very comfortable with this decision	joy
i get really sweaty during these episodes and my stomach will feel really funny like i m free falling	surprise
i have been feeling so overwhelmed lately	fear
i learnt so much about the wonderful world of beaubronz and feel this lovely tanning brand fits perfectly with my latest mantra stolen from my boudoir lashes mother asma docrat	love
i feel rebellious because i don t particularly like watching romcoms but i get the feeling that i may be pretty good at writing them	anger
i didnt feel that welcomed when i first entered morris quickly changed that and i left feeling very happy	joy
im contemplating and feeling skeptical	fear
ive become anxious about in recent times is this there is certainly a feeling amongst some people of belief that they are under siege that they are often disadvantaged that they are looked at and considered in some way different and their faith makes them less worthy of regard he said	sadness
i feel like i should care that im a bit heartless not to	anger
i hate chemo and the thought of having toxins washing through every single cell and making me feel horrible makes me cringe	sadness
i feel so honoured to have hosted this series to have such talented a	joy
i love him but i feel threatened with him around a little	fear
i feel after reading allthingsbucks blog which brought tears to my eyes and a lump in my throat and a feeling of not having a worthwhile thing to be upset about that i shouldnt write such a lame blog	joy
i was feeling determined it didnt take long for me to start nomming on naughty stuff again	joy
i feel honored to be with many wonderful artists and to display my work for the public to see	joy
i just remember being so fully stressed out and while i had fun i feel it could have been more lively	joy
i feel so dazed a href http twitter	surprise
i feel bitchy because i am hurting too	anger
i always feel like ive been assaulted by his pics	sadness
im not only thankful that everything seems to be working out as i wrap week at my new job but also feeling pretty lucky to have the people we do in our lives	joy
i feel incredibly isolated and lonely	sadness
i feel too selfish to talk about you to anyone else thyroid for i do not want them to think i am just dramatic and whiny when really it is just hard for them to understand that yes someone can look fine and still feel terrible	anger
i had to have a blood test yesterday so perhaps im feeling particularly fond of it right now because of the doctors needle that was inside of me and the time spent with the dizzy head of a non meat eating nineteen year old female	love
i was i admit very worried about feeling isolated i work in a cubicle pretty much on my own unless someone needs me	sadness
im feeling like life is fairly sweet	love
i am going to clean the slate by unilaterally forgiving those i feel have wronged me or someone i love intentionally or through carelessness so that i thereby in time can forget the perceived insults and abuses	anger
i feel like each year i teach i get more passionate about my job find more love for my kids and want to try even harder	love
im not one of those people who can bury all their feelings and anger just in a second giving out a sweet smile even when in pain and anger	love
i knew it was the holy spirit at work plus it feels divine in the gooooood way like a massage reassuring me	joy
i feel as though ive reached a point in my career where im highly respected there	joy
i make light of it but sometimes i feel really awkward in small groups and in one on one conversations	sadness
ive had a lot of good days where i feel fabulous and have lots of energy but lately ive also had some bad days where i feel gigantic and slow and clumsy	joy
i also feel like if google hated seo we d know it	sadness
i didnt get a wink of sleep that night and continued feeling not so fabulous the next morning	joy
i feel like you feel this is a mistake but time is fucked up sleep won t take	anger
i love sliding down on a nice big throbbing cock and feeling what my gorgeous body does to a man	joy
i found myself in the novel position of feeling a bit uncertain about the stock market rally	fear
i feel like she s judging me and he s not here and i don t want to seem like the needy girl so i don t know	sadness
im definitely feeling festive	joy
i feel burdened by her presence	sadness
i still feel a little dazed and have that sort of disbelieving feeling of oh my god	surprise
i am feeling super excited as the weeks seem to be flying by and we are getting closer and closer to our due date	joy
i have turned that page i feel like there is no way of getting back my irresponcible years of carefree college	joy
i have a few favourites of my own but the choice of book is up to you or you can have a dvd if you are us or uk im feeling generous so the limit is up to which is about something like that	love
i am feeling more energetic more alive happier than i have in a long time	joy
i feel really pathetic confronted with some	sadness
i feel there are dangerous games or activities	anger
i feel a world class player in the benzema mould would be fantastic	joy
i am feeling terribly burdened by impending anxiety i am trying to just keep my eyes on the prize	sadness
i feel could be unpleasant is layered with love healing forgiveness and the expectation that things will turn out well	sadness
im feeling gloomy as i have completed nothing though im supposed to complete many things	sadness
i am not working out the amount i would like to i feel like my lifestyle change has been successful so far	joy
i love the porn industry and i feel satisfied and fulfilled working in it i have to say that it doesn t really bring in the big bucks	joy
i overhear the victory tune on some geeks ringtone i feel triumphant	joy
i love children s literature authors who don t feel the need to dumb down things for kids	sadness
i was soo quiet it was a mixture of not sleeping well and feeling a bit isolated from the big group	sadness
i do feel that they are greedy and money hungry absolutely	anger
i feel so fucked up now i want to shut myself up	anger
i feel very passionate about a certain topic i love backing up my position with actual knowledge and facts instead of relying solely on opinions	joy
i feel like today is way suffering than the exam day which we have to open books everytime we went home	sadness
i feel surprised by how down it makes me	surprise
i woke up the morning of our hike feeling jubilant	joy
i feel like a little kid whose mom is proud that they touched the soccer ball once during the game	joy
i feel miserable on the inside but on the outside i just like i	sadness
i must find a way to accept these limitations until they are older without feeling held back or resentful	anger
i feel incredibly charmed that i have these people in my life and that i am at such an exciting amazing chapter of things	joy
i feel wronged but the judges people make at times however i also found out that actually in life we just need to be responsible to our own actions and and the people around us	anger
i know those feelings stem from this part of me that is not accepted mainstream more importantly in the communities to which i seek belongingness	joy
i really like how the special edition really does feel special with songs on it	joy
i feel as if i must blog constantly for all my loyal fans the baker thia sandwich the scruncher and of course mini t rex	love
im currently feeling way fucked up with the mother tongue paper	anger
i feel your innocent love	joy
i feel like having that sweet carby yet low glycemic meal not just at breakfast but often for dessert	joy
i feel safe encoding utf locale en isprivate false ismobile false mobileclass isprivateblog false languagedirection ltr feedlinks link rel alternate type application atom xml title i could use a standing ovation could you	joy
i really lose a lot of my nesting homemaking instinct and desire when i am pregnant and the longer im pregnant the worse it gets though i do get about a month reprieve where i feel creative again around the six month mark and youll notice that is when i did a post for halloween	joy
i feel as if this opportunity to return to moz is gods gracious gracious way of giving me that heat desire despite my own self doubt and uncertainty in the past	joy
i feel really lucky to have found you as a resource and have always felt the answers i needed were there for the asking	joy
i keep running up the hill and fitness wise feel fine but along with my foot my calves are starting to now hurt also as they begin to tire	joy
i am always so sensitive and my every sense feels like it is being assaulted as i drag myself away from the darkness	fear
i supposed i ought to feel thankful for that adding with a sarcastic edge at my age	joy
i couldnt help but feel totally distraught and utterly helpless when lorena was kidnapped and tortured almost to death by a band of enemies i was desperate for her freedom	fear
i feel i was unfortunate with both mister magnum and sounds of cheers travelling well for long periods of the race	sadness
i feel tortured and tragic enough as it is without having any importance or sparkle	anger
i feel selfish thinking this way but i feel so lonely at times	anger
i feel drained of energy	sadness
i just think about all the day i chatted with my mom amp also feeling horny and masturbate myself	love
i am feeling pretty stinkin shitty for being such a horrible reviewer	sadness
i feel helpless about it	sadness
i was feeling awful on sunday	sadness
i dont know why but i had started to feel the weird pressure of a largely silent audience and with it a falsely inflated sense of importance in expressing myself and my ever so articulate opinions to said audience	surprise
i just woke up from my nap and i feel extremely agitated and grumpy	fear
ive been studying really hard for it and discovering pretty words that never crossed my mind and how they portray the exact meaning and i feel like ive missed out a lot	sadness
i feel lonely at work im not a social bird as i usually am when i was in school	sadness
i love comments so feel free to post one	joy
i feel intimidated by the great women in my family tree	fear
i truly feel that they do a lot of positive things to help the conditions for the workers and their families kids	joy
i think this may be the reason i would want to fly back to uae because there i can be oblivious of these conflicts that plague me conflicts that i feel helpless resolving	sadness
i saw the video of cena kissing maria and surprisingly i didnt feel like i hated her	sadness
i feel like i have been rather unkind to it	anger
i was not feeling submissive	sadness
i do feel a bit obnoxious it is definately the weather	anger
i says pressing his torso against siwons and bringing their faces close enough that he can feel siwons agitated breath	anger
i had been indifferent to tell the feelings and words i had treasured ever since the feeling start to bloom are one of the moments i want to keep	love
i feel hes being very casual with my entire future	joy
i was still feeling strong but i missed a couple lifts	joy
i sat on my couch for several hours feeling pretty low	sadness
i checked on you was a long time ago i can say you were happy way back then feeling contented with everyone and everything around you	joy
i write him when something big has happened like a fun trip or milestone and other times i just write him to tell him how im feeling about his sweet baby snuggles or growing personality	joy
i hate the expectation that i must need a man in my life to feel worthwhile or valued	joy
i did feel that loving kindness allow us to think and feel how our conscious and how we interact with various things in the body and mind	love
i feel completely blessed to be a part of this group	love
im the type who doesnt use a moisturizer as my skin is too oily so this product is designed to contain a ton of moisturizing ingredients that will make my skin feel lovely without oils	love
im afraid im in an environment that makes me feel more relaxed cause	joy
i am feeling overwhelmed i want to physically shake everything off me the way i would if there was a spider in my shirt	surprise
i will say that a little piece of me feels agitated when i watch discussions on race and there will i style color font family georgia serif font size px line height	fear
i can feel but i cant touch you said my love was a bit too much i wont deny it broke my heart cant find no crush so why dont you come on back home	sadness
i feel a little frustrated an ache of longing has settled into my heart the weariness of life his slipped around my shoulders like an unwelcome friend	anger
i even remember trying them on last year and feeling crappy because i was nowhere near closing them	sadness
i broke my uncles radio player accidentally and so i feared that he was going to cut me off from going to his house as well as playing it again	fear
i have been feeling conflicted on whether or not i as a follower of christ should celebrate the ever popular pagan originated modern day holidays	joy
i was feeling impatient and took pills	anger
i feel carefree and weightless and yet worried and grounded all at the same time	joy
i feel he is sincere and repentant for his past opposition to civil rights	joy
i did at one point put my son in daycare but my mom constantly made me feel like a terrible parent because of it	sadness
i only have a few things on my list i feel super guilty and can t relax	joy
i feel uncertain about his motives and feel an inbalance in our committment to the process of counselling for reconciliation	fear
i feel like i am really valuable to him	joy
i feel like my go to emotion is angry	anger
ive had too much training in grammar and language and reading something written like this kind of feels like im being assaulted	sadness
i is feeling insulted because everyone is comparing sneha with her	anger
i still wake up every morning feeling so blessed to be here and unable to believe im lucky enough to be able to call this amazing family mine for life	joy
i feel as if the leaders of countries do not depict the people of their countries because for the love of god i hope no one thought at all i was in any way supportive or like george w	love
i was feeling really horny all afternoon with no one to fulfill ma sexual desire and only had my bed and creative thoughts to help me out and not forgetting my handss which aahhh work like magic	love
i know scones are not a must have food but i am determined to live a frugal lifestyle without feeling deprived	sadness
i giggle nervously when i feel threatened	fear
i feel that horrible helplessness to make things better for them and that feels like it will kill me inside	sadness
i have a few more of these but after taking pictures of my house i feel it is far too messy to post photos online so ill clean up a bit before i post those	sadness
i feel hated loathed	sadness
i picked up feeling a little apprehensive	fear
ive been feeling very numb	sadness
im feeling every bit the spiteful vindictive bitch i can be at times	anger
i got a feeling by the look in her eyes that she was sincere	joy
i feel assured that my mind is not one	joy
i feel that is very unfortunate that i dont own the soundtrack	sadness
i can t believe it i feel so nervous but my father reassures me that there is nothing to be nervous about which only makes me more nervous	fear
i feel uptight my day is complete when hes around i feel so right a little nervs i dream about what we can do date and all the things we can pursue wedding i always dream that your mine very day min	fear
i didn t think that it would come that fast or would come at all but i suppose it is because i feel cranky today	anger
i have the feeling that im going to be stubborn about it	anger
i feel lonely and lost	sadness
i would feel empty	sadness
i start to feel agitated lacking in patience and just down right cranky	anger
i know its easy to twist things to create an explanation and im still not sure i have one but it did help me to feel a little less mad	anger
i am so feeling so rich and yup i know i am so blessed	joy
i didnt tell you because i didnt want you to feel afraid	fear
i love some of it the media coverage but sometime i feel they put an ugly picture	sadness
i feel as though i am being a little neglectful of my fellow bloggers	sadness
i sort of hate glasses because they make my eyes look small and since huge eyes is all i have going for me it was quite an upset but im hoping these bigger frames will make me feel less paranoid	fear
i cant believe the moment where i feel the most useful is when im washing the dishes	joy
i feel distressed music on my mind rewrite fma op	fear
im feeling quite lonely here now and its only monday of half term	sadness
i feel really socially awkward and dont like to get out and meet new people and do things in groups and be adventurous	sadness
i admire athleticism i feel like i would be more entertained if i got to watch severely out of shape people participate in olympic events	joy
i feel horrible because i feel horrible made worse by the fact that i havent gotten to workout	sadness
i would hate to be bit imagine if the secretary is feeling irritable that day eh	anger
i feel it and im unhappy	sadness
i feel like they take time to care for their flowers and are wonderfully loyal to their hive	love
i remember feeling amazed	surprise
i know that i will never see this place again and that would break my heart had not a thick layer of moss encased it in a thick shell muffling all other sharper feelings pleasant or painful	joy
i am a nameless mid s bottom law school graduate who finds himself marginally attached and awash in a sea of overeducated but underpaid indentured peers who feel and were duped by the promise of a better life through debt and modern chemistry	joy
i truly feel what you all contribute to the blog world especially with regard to educating writers is so valuable	joy
i feel like it would be too clever and get into a ton of things all the time	joy
i know shes right because i feel more energetic awake patient and happy when im running daily but i still feel a little bad too because i believe breast milk is so much better for babies than formula	joy
i quickly trotted off he added i feel embarrassed to ask hoping i would enter into some kind of conversation with him	sadness
i hated that when i got drunk the whole next day was spent sleeping and feeling groggy	sadness
i love the discussions in the class and feel passionate about feminist issues but when i go to write it down it feels as though i am faking it	love
i would want to welcome into my home if i end up feeling my mommyhood threatened by my inability to breastfeed my baby	fear
i feel agitated and the result is not pleasant the opposite of calm and peaceful	anger
i feel so honored that students come to my classes	joy
i often tell him that i want attention from him especially when i feel horny and want to have good sex for hours	love
i get an anxious feeling i feel xox soon itll be the real thing already so i need to be flawless	joy
i feel very rich very blessed very joyful	joy
i had horrible anxiety dreams every night last week and it made me feel really paranoid and of course all of that reading about conspiracy theories and unsolved crimes online didnt hugely help matters	fear
i truly feel but its somehow not enough for me to hate him or to get mad	anger
i remember feeling uncertain about myself when i was young and especially when i became a teenager	fear
i feel is that i cant get far enough away from what feeds melancholy for long enough that it would just wither and die off	sadness
i want to enter in defiance but coming from a different culture i feel offended that i am not allowed	anger
i was feeling rebellious so i ate it	anger
i do feel agitated restless or on edge quite often	anger
i feel uncomfortable using the word awesome but this idea actually is	fear
im feeling rather pleased with myself tonight because i did that	joy
i feel like this leads me to be not as gentle and kind as i should be	love
i feel like i should have actively hated every single second rather than just borne it all	anger
im feeling indecisive and it scares me	fear
i feel a violent tug at my eye socket	anger
i feel so carefree nowwwwww	joy
i believe that what was displayed is a deep emotional yearning for semblance of normality peace since it appears the dancing arabs did not feel threatened by a fully armed soldier	fear
i was left feeling discouraged and hopeless once again	sadness
i feel that this is going to get very messy to get fixed and back on the road again	sadness
i feel frustrated that its not easier other days i remember that the blessing of research learning trial and error hard won success and patience will give me a far better garden in the long run	anger
i was sick with a cold amp not feeling well wondering if i would even be able to have the patience to go to whitleys month photo shoot	joy
i was tempted to feel a little bitter but then i saw this	anger
i feel kind of insecure here anyways back to doha	fear
i am grateful that i no longer feel a frantic urge to fix the emotional upsets of those around me	fear
i feel about strange brew	surprise
i feel quite strongly that students should be punished due to how well or badly they have faired compared to a completely unrelated group of people	sadness
i want to have a job where i am permanent and where i feel like i am valued	joy
i care about someones emotional spiritual and intellectual progress to the point where i feel like i should exert myself in that progress and its important to me that is love	joy
i will actually feel comfortable speaking to others in just japanese i feel pretty happy about my current progress	joy
i learned about different things like how family plan the arrangements and even how real the pain can feel when a loved one passes on	love
i feel at least dating them would not be in vain	sadness
i like keeping a record of my life in written form and pictures and i feel like that is even more important now that i have baby	joy
i do not feel unhappy miserable wretched glum gloomy forelorn or heartbroken	sadness
i really am feeling horribly irritable and a little bit depressed	anger
i feel more than honoured to be part of this series and join all these wonderful and talented ladies in a celebration of the womanhood	joy
i feel more confident about this team right now than i did four hours ago	joy
i simply said how sorry i am and just got out from her car and got into my house feeling restless	fear
ive been feeling a bit paranoid like its really noticable that im off and that everyone can see that	fear
i feel have a fabulous birding weekend everyone	joy
i am at the bus stop and i hear the squeak of a baachan trolley i feel a little paranoid	fear
im feeling rushed and like i should have planned certain things this summer that i can no longer do	anger
i feel that cold breeze	anger
i try to breathe in when i feel frustrated and breathe out the calm that i desire	anger
i feel the language of the warning is pretty benign but i am open to your suggestions on how to improve it	joy
i knew where things was headed but that didnt really prepare me for the heartbreak even i would feel my heart broke for danielle and all other military wives that have had to go thru losing their husband trying to protect our country	sadness
i suddenly feel a lot smarter and more talented than i did last night	joy
i get into what it actually does i feel like everyone should buy it just because it smells amazing	joy
i feel as though i cant bear the motion of quilting it even though the idea of it delighted me so only a few days ago	joy
i feel heartless now feeling bored and not believe in love anymore	anger
i ended up shoeless making me feel even more vulnerable and slowing me down further	fear
i have been highly critical of dennis covingtons book in this article i must admit that he did say something that has merit in this discussion when he noted in his closing chapters this feeling after god is a dangerous business	anger
i refers of course though i cant help feeling somehow ironically in retrospect to loudons son with kate mcgarrigle the rather talented himself rufus wainwright	joy
i feel lonely few days before my birthday	sadness
i feel like i captured all his sweet looks	joy
i had envisioned and intended im just feeling unsure whether i got that vision and intention right	fear
i feel like i need cute pictures to share	joy
i was feeling so low about myself	sadness
i feel really angry sometimes because for the love of god havent we been through enough	anger
i feel sorry for rafael bosch	sadness
i hope for is that those certain people can attend to more important things in their lives but still come back to blogging if they feel they missed blogging	sadness
i do not feel comfortable staying in my house i feel relentless when im asked to do something tired almost all the time and bored without my own money	joy
i guess im feeling generous today and so i have decided to offer a fabulous deal on of my most popular prints at the moment	joy
i begin to feel unpleasant about anime fandom in general	sadness
i feel tender and disoriented	love
i am feeling really carefree and today was really carefree	joy
i am feeling miserable and sick but hoping that with the amount of sleep i am getting i havent had much choice i have had zero energy cold meds vitamins and lots of fluids i have high hopes to feel better tomorrow	sadness
im feeling cranky and horrible	anger
im more comfortable in a relationship because i wont feel as slutty being with one person having the same amount as i would if i were single or not	love
i feel troubled because of the ongoing relocation of our front door	sadness
i asked him what was making him feel so fabulous and he said i m healthy my family is healthy and we live in a free country	joy
i woke up feeling incredibly content amp optimistic today however i woke up with a terrible cold and a complete lack of energy	joy
im feeling a combination of terrified and relieved	fear
i really feel i was wronged as a patient	anger
i feel that gulam ali is even more talented than many other classical singers	joy
i be the go to guy for someone who wants a genuine guy who would treat them right and spend quality time with them and make them feel special	joy
i think we all feel very passionate about our favorite workout gear and i love seeing what other people love need have to have can t live without so i am hoping you will share your favorites in the comments	love
i feel strange with it because it started to be sale	surprise
i always notice even though she is fabulous at hiding it according to the rest of the world and feel it keenly and am greatly distressed	fear
i feel so shaken and guilty for not being a better mother and shielding my offspring from this health problem	fear
i feel like a greedy little traitor i m looking looking among these covers hey little snotface take me	anger
i feel like i was a rude ass hole at hookah	anger
i feel for my beloved that is reciprocated	love
i feel heartbroken for bryan	sadness
i feel like i had fake everything	sadness
i would feel differently if i believed that the leaders were perfectly truthful	joy
i cant help but feel a longing to be outside more to feel the rain on my skin and sticky tree droppings on my feet	love
i was made to feel like it was my fault that i couldn t control my husband and his violent behavior if they even believed it existed	anger
i feel like its important to reveal lessons youve learned in tough times along with ones youve learned in awesome times when you are endeavoring to build an audience through honesty and authenticity	joy
i feel disgusted when need to act cute like the actions of gwiyomi	anger
i said i feel incredibly thankful on the whole	joy
i feel inspired and eager to press on when the sun shines	joy
im just hoping i can walk by then because my thighs are not feeling at all friendly today	joy
i was feeling nervous sure just like anyone else would be in my position	fear
i was older i might not feel as frightened about spending the time i have left alone	fear
i must say that i feel that i accepted something of a poisoned chalice	love
im an introvert by which i mean i get re energized being alone and preferably in a quiet place so times in the crew galley when there are a lot of people in a relatively small place all talking at once can leave me feeling drained and in need of a dark room with nothing but whale noises	sadness
im feeling generous ill give you a story as well	love
i find this scent pretty generic i actually feel like bath amp bodyworks didnt invest much time in this collection like they created sweet on paris then decided to throw together two other predictable scents	joy
i like the person i have become because i feel so much more carefree and liberated but at the same time i dont recognize myself	joy
i feel numb right now i thought i was feeling angry but now i dont know i dont feel anything should i be sad should i be happy or angry i dont know how to feel anymore	sadness
i just feel so discontent about my life these days	sadness
im starting to not buy the whole everything happens for a reason bit or god has a plan b c i feel that god is love and theres no way that he would torture me and other women like weve been tortured dealing w fertility issues	anger
i feel truly impatient that this is taking so long	anger
i want to say how i want to feel just come out so bitter and angry	anger
i know what it feels like to face irate customers	anger
i have always had people in my life who have gone out of their way to put me down trip me up or make me feel as if i were completely moronic or not worthy enough	sadness
im feeling fine	joy
i prep myself for another sleepless night i can t help but feel ashamed of myself for feeling this way	sadness
im feeling quite pleased this week	joy
i still feel shaky is because in the worst hit areas the damage and destruction is so complete	fear
i wouldn t throw it in the ocean but i don t feel i would have missed something in my career if i don t win an oscar	sadness
i feel privileged to have narrated erik princes autobiography civilian warriors the inside story of blackwater and the unsung heroes of the war on terror which will be released this monday nov th	joy
im not used to feeling the dependency or the neediness for being needy is not me or at least wasnt prior to recently	sadness
i am feeling hopeful and looking forward once again	joy
i feel it is because mccarthy isn t at that place yet in her career where she can really consistently humanize a character while balancing out the fact they are supposed to be funny	surprise
i feel uncertain and uneasy	fear
i feel so comfortable around him	joy
i feel privileged having the opportunity to be a part of it all	joy
i feel nervous about going back to america not knowing what to expect the transition to be like	fear
i started to feel kind of skeptical about this myself	fear
i love this little boy and sometimes i feel how inadequate i am as a parent to him	sadness
i keep these things predominantly for fix functions and will not arranged right now to create a style applying twelve months previous ingredients until i m feeling much more perverse than usual	sadness
i havent worked out today but i feel like im just not going to feel it ive been so stressed at work and just in life that this week is just bad	anger
i feel sad and discouraged	sadness
i thought having a well respected and recognized mother of autistic boys would be the perfect guest blogger with a message i feel passionate about	love
ive been coursing through cycles of happiness to a feeling of being mellow to a feeling of being really depressed to being mellow again and then back to the beginning	joy
im feeling amazed with my california ness at the moment currently sitting by the pool drinking a wine spritzer out of nagalene connecting via google wifi and using stellarium to figure out the stars	surprise
i probably couldn t go back to washington permanently once the baby is here at least not for a while although i have been torn for a while about whether i want to yes bleu i know how you feel about this but i m still not completely convinced	joy
i also feel a strange sense of guilt about all the people who arent similarly situated to move to a different neighborhood	surprise
i have a feeling hell be a casual favorite if blue or red are heavy colors at your casual tables otherwise i could see it in tournament decks while red is popular and possibly when if blue steps in its place one zendikar block rotates out	joy
im feeling agitated and pour more brandy on my coffee	fear
i feel that way considering most people are pretending to be the way they are and very very few are being sincere	joy
i feel it gives even more period feel and detail than sharpe and is certainly good enough to read cover to cover	joy
i feel like i have reached a plateau where im not buying as much as i use to and feeling more satisfied with my wardrobe and personal style	joy
i learned the hard way and after being here for about three hours you ll feel like you ve been here for months from all the friendly people you ll stop and talk to	joy
i feel like i shouldn t be that amazed with a degree in biology i was blown away	surprise
is that you feel it more than hear it and the vibrations are so gentle that it doesnt bother me	love
i feel very unhappy and incomplete	sadness
i am pretty certain we will use this name as a middle name if its a girl as it has such a special feeling to it and the connection with his her poppy is so lovely to me	love
i feel that something wonderful is going to happen	joy
i feel rejected and unwanted	sadness
im getting is that since i feel that i accepted the mark of the beast when they shot me up and i thought they where going to kill me and i screamed so loud that i didnt want to die	joy
i try not to let their ignorance get to me if i have the energy and it feels important sometimes ill engage them in a little light debate and try and to broaden their view of the world	joy
im feeling lousy i may dismiss a gorgeous day if im feeling bright and cheerful then the most dreary of days becomes tolerable	sadness
i am going to assume a moral obligation to find a way to make sure i feel pretty damn rich every day	joy
i thought i would very sweetly cover over what i was really feeling and say something pleasant about all the bad things he had done whatever they were	joy
i have an ironic feel i dont feel anything special but i still smile broadly whenever he tells me something	joy
i really like him he has good morals and is very nice to me and respectful but its like i feel like i still belong to brad and i couldnt picture myself with eric because hes too innocent	joy
i sense this is wat has let you feeling unsure	fear
i am feeling very apprehensive about the future at the moment	fear
i am not a very extremely good friend of someone of course i feel reluctant to some extent if i have to do favours for that someone	fear
i was sleeping in my room but woke in the middle of the night to think i could hear noises and see shadows moving i felt that someone was in the house	fear
i sometimes feel resentful that this has come into our lives at this time	anger
i began feeling amorous towards everyone on stage towards the people around me as i experienced the moment with them	love
i sometimes feel disheartened when i realise just how far from my own culture i am	sadness
im so overwhelmed with feeling blessed by you i have to pray the fears of this being the last time i say happy birthday to you	joy
i feel very popular and also a little pressure to keep it up which is exactly what i need	joy
i feel hopeless and out of control	sadness
i feel horrible that i had to cancel on one of my best guy friends but the trip was stressing me out because my babysitting hours got cut and i couldn t afford it	sadness
i climbed a mountain and made my way to a village where the people stared at me the children looked frightened and ran away and everyone i came across asked me why i was there in such a way as to make me feel unwelcome	sadness
i dont feel inhibited and i can work out my problems	sadness
i took a chance and kept crying in hopes she might feel benevolent	joy
i have done so in hopes of being inspiring while at the same time looking for solace from people rather than god and for proof that maybe i can do something good while i feel so horrible	sadness
im feeling melancholy with all the back to school stuff today	sadness
i begin to have these doubts my stomach clenches my heart races and i feel fearful	fear
i liked that ros is not intimidated by anna s wealth and that anna doesn t feel guilt or superior about her wealth and that she enjoys it	joy
i feel like i have been really cranky at school these days	anger
i watch her gather her little blocks and tuck them under her belly like a little red hen coo and cuddle her soft baby doll and look with interest at other babies i can t help but feel thrilled that she s our firstborn	joy
i feel like him try to stay as faithful as possible to what he perceives as the real events that happened in that mountain	joy
i walia feels suspicious about tarun and bani	fear
i do not feel like i am hostile toward others just that i fail to be nice to them	anger
i feel glad to have my little blog to share with you the dangers i see on the path ahead	joy
i wake up feeling cranky and out of sorts	anger
i say that i feel like im being tortured by him	anger
i cant help looking back on the child i was and feeling rather jealous but i am also delighted to be living in a time when a nine year old child in some parts of the world can read a thousand books a year if she he wishes and is able to	anger
im feeling a bit cranky today	anger
i even dare to say that some of the biggest stiller and or vaughn haters still could get some enjoyment out of this movie and not feel annoyed by their performances and characters	anger
i make punjabi lobia masala mostly during winters as i feel the protein punch and spice rich recipe is a winter warmer one	joy
i had then these were truly terrifying and still feel shaken and uneasy because of them	fear
i begin to feel burdened by things amp long to be empty again	sadness
i write on this space i feel quite nostalgic and my mind races back to the good old days when i used this as a daily haven to park my learnings and memories	love
i feel so numb f	sadness
i sit here tonight i m pensive tense and feeling a little fearful	fear
i want someone i know to know all my thoughts and feelings or do i want to keep all my loyal and faithful readers	love
i feel more joy and anticipation of all that is my divine right	joy
i was feeling so overwhelmed that i asked my bqff to keep of them at her house until theyre ready to be loaded so i dont feel so behind	surprise
i feel thrilled to be able to investigate my own personal mythology around this subject	joy
i feel creative right now and it makes me happy	joy
i could wear on a casual shopping trip to feel fabulous without even trying	joy
i want others to be happy but does that mean i step back yet again it feels like and allow them to be happy because they deserve it or do they even deserve it or do i	joy
i am limiting myself to what i can reasonably do without causing greater injury but i have to do some sort of physical exercise or i start to feel horrible about myself	sadness
i would always feel amazed at how impacted these and year olds were by this subject	surprise
i feel so lucky to live in portland land of delicious food	joy
i was feeling pretty cranky this morning and stopping in here really made me feel a lot better	anger
i didnt feel the cold up there because we had a fire every night	anger
im also feeling cranky about it because the main characters scientist brother observing the moon mentions that there is zero gravity there	anger
i folk if im feeling sociable	joy
i feel these divine forces so strongly sometimes i wonder if agnostics atheists and judeo christian fundamentalists have any feeling or excitement in their hearts	joy
i started to feel discouraged at the thought of being there more than one day	sadness
i feel like maybe he is going to stop loving me or maybe its true and im a terrible wife	love
im already feeling sentimental about his time as a newborn as he was so wee and has sadly outgrown some fave thrifted outfits	sadness
i feel like ive been in a more innocent version of a one night stand	joy
i finish typing this post i realise i m ok no longer do i feel annoyed angry or even sad	anger
i refuse to rate the book but if she and her publisher feel snobbish then take it from me when i say jeanette winterson cannot write and essentially does not do wish to do anything with the scope to explore	anger
i feel petty even though the thoughts arent real fleshed out thoughts just these fluttering i should feel like this kind of thoughts	anger
i felt sad and apprehensive and angry that i d had vertigo and that it had left me feeling uncertain	fear
i feel like ive got a handle on trusting my instincts	joy
i feel so complacent and start thinking that i am so smart	joy
i have admitted defeat and asked the other half to come back from the lake coz i just feel so uptight already	fear
i feel if journalists then blamed me	sadness
i missed about a month combined of classes and was pretty much bed ridden for months of the semester i feel really amazed that i was able to pass	surprise
i put my leg around yours and wrap my arms under yours for me to feel safe again	joy
i feel more loyal to lucy	love
i feel like im not pretty enough like my personality is too boring and obnoxious	sadness
i am so relieved and excited and i feel confident again	joy
im proud of but having crafted something that other people care about even just enough to click through to makes me feel so wonderful	joy
i have switched songs as that one was beginning to make me feel a little melancholy and who the fuck needs that	sadness
i feel embarrassed to talk to him at times because i feel very small in those moments like he is doing me a favor and i do not deserve to be given attention	sadness
i sound so entitled but you cant help but to feel disappointed even though you already knew you were going to be	sadness
i remember feeling how my husband felt when i would see people being rude to my mom and mom just being her sweet self to them	anger
i feel more clever	joy
i was feeling remorseful about my breakfast and so i took a diet pill	sadness
i feel as though the concept of lifestyle change rather than weight loss has been beaten to death but it really is something that i believe in and am currently experiencing	sadness
i do not know what my next steps are but i no longer feel lost	sadness
i have been feeling awful	sadness
i believe just imagining what it would be like to act live in front of an audience will make me feel joyful	joy
i thought maybe it was just my hands feeling funny but i touched my hair with my totally clean forearm and it became sticky	surprise
i hate the moment when i completely feel perfect with people around me whom i love the most suddenly disappear	joy
i remember feeling a little jealous and realized that our time together wasnt solely about me but that he has a larger network of social interactions all ready in progress before i got there	anger
im known to feel affectionate toward those who adore leonard cohen is what makes me like him quite a lot	love
i feel really tranquil where i am right now	joy
i feel impatient yet i am not fully sure what i am searching for	anger
i was on my own tearful and feeling unloved even though i know that i am	sadness
i feel like after everything ive been nothing but sincere what bothers me the most is that you wanted to hurt me you even told me	joy
i feel like i had so much to write then got distracted by my home on a wednesday evening challenge and have therefore lost my train of thought	anger
i was starting to feel a little stressed	sadness
i have to admit i am feeling a bit intimidated by the challenge of	fear
i think i was feeling vulnerable due to the stress of having to buy a new sewing machine and printer	fear
i feel ashamed to have not read it yet	sadness
i hear about a teenaged girl devastated by the pimple on her face the morning of prom i feel devastated for her	sadness
i woke up on a beautiful sunday morning feeling restless and miserable	fear
i feel unwelcome at work sometimes and think people might be talking about me rel bookmark i feel unwelcome at work sometimes and think people might be talking about me april a class url fn n href http www	sadness
i dont need to wear a mask because at this moment i can show all my feelings to my beloved without missgivings	love
i couldn t turn my head away even when i feel frightened	fear
i feel like i should go to the supermarket and buy something totally delicious for dinner with the money my mother put in my account today	joy
i feel fine e terminando com eight days a week um ano depois	joy
i feel the most uncertain about the project	fear
i feel vital full of energy every day and super positive	joy
i feel i am completely dissatisfied with the whole world and all human characters are inconsistent	anger
i mean how would you feel if euan got hauled in for murder but you knew he was innocent	joy
i have experimented lots of the experiences she mentions and sadly this made me realize that most women feel that their career paths are somehow going to be determined by their partners if they support them or not their children ther co workers etc	joy
i knew from high school and he s pretty fuckin chill says that the girl feels insulted and threatened by the blog that i wrote and would like me to apologize and if i offended her i m sorry	anger
i don t feel that talented at impacting how things end up at the moment	joy
i find myself feeling happy more and more and it feels so very good	joy
i feel a bit nostalgic as i wonder where my passion for writing a blog times a week has gone	love
im feeling particularly dangerous a chocolate cookie	anger
im feeling ok and always has a hand on me or sits very close	joy
im feeling quite mellow now in spite of having raging pms the past few days which means im likely to erupt with little or no warning	joy
i feel like an innocent victim i feel that i just can t win	joy
i actually thought i would feel bothered being their since ehb and the other woman ow spent quite a bit of time together there but i didnt feel much of anything	anger
i feel they are sincere in wanting to resolve these grievances	joy
i also have to attire my regular moisturizer and an oil based primer below it yet with all those points along my skin color feels and looks tender and great all time of day something thats normally not attainable to me	love
i feel apprehensive about the ride ahead	fear
i feel bothered	anger
i feel a hint of my beloved art nouveau era in this bracelet	love
i mostly take the stairs there are of them but occasionally when i am feeling particularly lethargic because of a number of consecutive late nights i bow down to ease and convenience	sadness
i do not feel insecure or unsafe	fear
i feel sort of pathetic saying that my iphone internet and tv are my must haves but lets be honest they are	sadness
i guess while i can understand their concern i can t help but feel a little rejected	sadness
i laced my shoes and pounded out those feelings on the hot black pavement before me	love
i male are stupid first for woman cry babies and should get over it and you feel really cool for putting the stupid men in their place	joy
i think that our favorite activities as a child are often very telling and if someone is feeling a little unsure about their life s direction going back to those childhood favorite past times holds many rich clues	fear
i took to be his son joined elihu and me at christmastime inside a fine home with lovely mill work darkly lit and with a large stately christmas tree in the living room the feeling was gentle it was one of long lost friends meeting for the first time as adults as people	love
i have been praying everyday about it and i just feel more and more convinced that this is what god has called me to so we will see	joy
i love everything that were learning about and feel really passionate about design	joy
i feel my brain damaged are getting worst for dis moment	sadness
im not feeling terribly adventurous plus i have family visiting so i cant completely neglect them meaning its going to be business as usual for me	joy
the funeral of a friend who was killed in a car accident she was of my own age	sadness
i feel fearful of being near them	fear
i was wondering why i was feeling so ecstatic	joy
i out of all people really dont have many proplems talking about how i feel that being said i am in love so after all i have bitched about the last months was in vain	sadness
i didn t think the writing really expressed the intensity of emotion one would feel at losing a beloved spouse	love
i cant imagine the agony those folks feel waiting for news about their own sentimental things	sadness
i feel that will make you even more caring	love
i feel all messy	sadness
i do this i feel lethargic uninspired and the next morning have a go at myself	sadness
i feel just insulted	anger
i feel we need a little romantic boost in the relationship	love
when a very close friend with whom i have a very intimate and bodily relationship he had a girlfriend started to avoid me and didnt want to talk to me any more	anger
i use an elevated lexicon to feel more intelligent	joy
i feel wronged by the world	anger
i feel lethargic and lazy and completely uncomposed if i m not dressed in something like that	sadness
i feel that the director editor missed a teachable moment when tiphany makes her comments about it being nice to feel like everyone else	sadness
i will write anything if i feel passionate about it or at the very least if it genuinely interests me	joy
i have been working hard to shake these feelings because being popular or a genre novel or non literary fiction does not make a book any less legitimate or any less something to read and enjoy and analyze	joy
i feel agitated and empty and missing something	anger
i have realized that by ignoring it i am no better and it is heartbreaking to feel so helpless against it	sadness
i still feel a little dazed and high which is alarming since its been hours or so	surprise
i would feel joyful	joy
i feel like i was there to feed them food touch love caring and compassion	love
i feel so terribly that i have ignored her sweet email up until now	sadness
i am feeling deeply offended big hurt feelings in fact	anger
i do not feel overwhelmed nor rushed	fear
i feel the most romantic of all is when i finally finish my blog post	love
i kinda did steal joshua s customer i feel amused	joy
i feel thrilled with your presence in your eyes i feel the belief in peace in sincerity	joy
i dontknow why but i never feel this way with anyone else i really cant be without linus i love him which i never thought i could ever love anyone after went through few fucked up relationship	anger
i don t feel successful if that makes sense	joy
im feeling low and forgotten	sadness
i feel like my life is practically perfect in every way right now and i am every so happy	joy
i just feel like if i don t suffer to produce something then it s not worthwhile	joy
i was feeling creative i see you alternate version of me	joy
i am feeling a bit nostalgic today	love
i feel like this shows the change that many countries have taken and that many countries are on the way to making this decision that includes supporting and increasing women in all areas of life	joy
i feel like i m that dirty trash bin on the streets that nobody really sought	sadness
i make new friends in the process i dont feel too slutty lol	love
i feel a bit reluctant to turn to other people	fear
i wake up and i feel absolutely worthless	sadness
i feel like it looks gorgeous with curls so instead of making the full transition i ended up getting extremely natural red lowlights on the bottom section of my hair	joy
i feel its gonna start aching again when the rainy season comes again next year	sadness
i am glad to know the reason for my recent lapse of sanity but i still feel like i want to go on a very violent rampage at the slightest inconvenience to me	anger
i for one sit and stare at a blank computer screen for a while scratch my head a few times drink a couple pots of coffee and then feel triumphant once i write my first sentence and that first sentence usually consists of a poop joke	joy
i feel highs so ecstatic that just being normal feels like a thousand mile drop and being unhappy is excruciating	joy
i read in one horrific sitting made me feel ashamed of the world we live in	sadness
i could feel his sweet spirit and i was happy to be helping him	joy
i really love eating fresh figs because they feel so delicate and look so much prettier than the ugly dried figs	love
id feel better	joy
i watch hgtv and i feel like im not that talented	joy
i never feel brave and nor do i want to be as i believe that in order to be brave you have to make a conscious choice as to whether you want to be brave or not	joy
i feel like offended with such question	anger
i probably love a handful of friends too but i always feel a bit strange when describing this as love	fear
i feel hated and not wanted but just be an ignored	sadness
i express the gene of this dominant voice it feels rather wonderful as if i were really this writer this poet who was so carefree and crazy	joy
i wonder are you jealous or feeling of discontent or covetousnes	sadness
i am feeling so low lately just feeling of hopelessness is very disturbing making me tired and sick entire of living this kind of life	sadness
i will put my hand on his scar covered chest and feel that half of a heart beating oh its in there beating and feel the sweet rhythm and remind him that we are not alone	love
i guess im just feeling a little rebellious	anger
i feel very resolved yet somehow very depressed	joy
i do feel tender	love
im feeling a little stressed over it already	sadness
i feel like that s an acceptable favourite to have and yet nowhere can i see a terpene responsible for its flavour	joy
i am feeling a bit strange never felt that ever but should i really stop writing blogs now	fear
i a href http feeling groggy	sadness
ive gained wieght but i really would like to lose pounds to just feel like ive finally gotten to an acceptable happy place	joy
i feel this book explains things well and is easy to use	joy
i feel resigned to what i have brought myself to and docile	sadness
i still feel so alone i just cant give you anything for you to call your own and i can feel you breathing and its keeping me awake can you feel it beating	sadness
i feel the loving presence of my parents daily even though they have both been physically dead for almost two decades now	love
i feel pretty jolly	joy
i read cases of sons ignoring their old and helpless parents i feel very unhappy and sad	sadness
i feel humiliated by what my body can t do but when my husband makes advances towards me it reminds me that despite all that ra tries to take from my life he still finds me not only sexually attractive but beautiful	sadness
i feel kind of alone and helpless in	sadness
i feel totally ignored and excluded	sadness
im just feeling seriously pissed off at myself for doing something fantabulous but utterly stupid	anger
i wish i could say hey you know if i died tomorrow i wouldnt feel cheated on life or regretful that i didnt accomplish something	sadness
i could look it up and act like i know what it is and lie to you about it and feel smug in my know it all ness but frankly i m way too lazy for all that	joy
i go home i feel so empty	sadness
i have something to tell you girls i finally feel brave enough to share the news	joy
i feel defeated like a lion s prey	sadness
i like him for who he is or i just like the feeling to be liked	love
i am excited i hope they will be a it more personal with us and i wont feel like i am being rushed in and out	anger
i surround myself with bible verses that help me to transcend to a space where i feel safe and secure	joy
i don t know why it is that i feel awkwardly hesitant to return to melbourne	fear
i feel a little less gloomy a little more optimistic or a little better prepared to face what life throws my way	sadness
i wont lie im a little worried and nervous and i feel inadequate for the job but ill just do my best thats all my heavenly father wants of me	sadness
i slough off the carapace of crud that has enveloped me for the past thirty odd hours i feel invigorated and finally ready to face the day	joy
ive been a busy girl but it has been a very good type of busy and im feeling really happy about things right now and i am loving my new start in glasgow	joy
when my mother kept me in leadingstrings	anger
i set my mind to wanting a specific item needing it for a specific event or at a specific time i find ill end up spending more than i want to because i feel pressured by constraints	fear
i had written a prayer in my journal that morning after meditating on the greatness of our lord in psalm and had written in closing may we feel your tender care today	love
i should have been depressed but i was actually feeling inspired	joy
i feel like not enough people my age actually think that most are pretty devastated that their s have come and gone	sadness
i get home i laze around in my pajamas feeling grouchy	anger
i am feeling pretty homesick this weekend	sadness
i started out feeling really optimistic and driven for this paper coz it was gonna teach me the meaning and ways of being a leader	joy
i need to do the best i possibly can do and even when i get out at i feel too listless to study like right now	sadness
i drove us to the car parts place and terry feels like im safe to drive again so yippee	joy
i am thankful for feeling useful	joy
i feel like even though i dont buy into societys ideas about what a woman should look like i am still constantly unhappy with myself	sadness
i have no idea how i feel beyond wanting to be with my beloved	love
i don t want to tell people how my first was with you and how you made me feel i don t want to think that you re the most gorgeous guy i ve ever seen and i love how other people disagree because i don t want them to see how truly wonderful you are to me	joy
i still feel like the admission that i don t like this popular show puts me in a category with people who kick puppies or people who or who steal the ratty clothes off the backs of dickensian orphans	joy
i feel the character im doing is a little more beaten down and the comedy is a little bit smaller	sadness
i feel everything around me is fucked everyone around me is falling to pieces	anger
i anyone another lovely day today weather am running late with life generally and not done any art today yet feel deprived bit of	sadness
i feel extremely insulted	anger
i blanked a little on a lesson and she seamlessly jumped in to support me without making me feel stupid or inferring it to the kids	sadness
i feel like i smell this scent all over taiwan quite frequently in cute coffee shop bathrooms	joy
i feel like im the one to be blamed for all things	sadness
i cant help feeling mad at this man	anger
i guess it all just depends on my mood whether im feeling sociable or not	joy
i think of how much time we spent just doing fun childhood stuff together as a family i feel amazed	surprise
i continued to feel very submissive and continued to be aroused as well	sadness
i told im i didnt want him to feel uncomfortable	fear
i feel constantly at battle like i need to continuously improve myself but then feel like nothing i do will ever be enough and that makes me feel chronically exhausted	sadness
i feel like im a shy enormous pink flamingo man	fear
i feel like as much as it was an unfortunate situation that i wasnt with my father i was in a great place	sadness
i just want to show them that i can take care of myself and i feel wronged by staying with them	anger
i went ahead and did the shooting afterwards a few of the guys asked me to go out for drinks and i agreed i knew i should have rang you tried to work things out with you but i was angry and feeling stubborn	anger
im listening to right now because i feel like i need it and i want to share it with you little ones despite my convinced atheism somehow it never fails to make me feel better	joy
ive been comfort eating because im still feeling rubbish and i havent bothered to log most of it so theres no point checking on my food log yeah i know some of you do that	anger
i feel so honored to be nominated for this award	joy
im feeling quite joyful today	joy
when i received the first year results as the first year had involved a lot of work and i was very pleased when i got the results	joy
i feel like ive isolated myself from regular relationships	sadness
i am also not a perfect girl friend and im always a disappointment always feeling so doubtful and always putting you through a hard time with my mood swings and sudden outburst of low emo mood	fear
i feel assured the world around me seems brighter	joy
i cant hide my feeling when i feel so glad	joy
i feel like how i m pissed that i have to spend an entire extra year in school because of stupid biochem	anger
i am ready to cry because i feel such a sweet presence of the ruach hakodesh the holy spirit in my room with me right now	joy
i feel confused too	fear
i attempted to call my mom to talk to her but she answered the phone with suck fake regard for my feelings she had her jolly voice on and i just told her nevermind and she said okay i have a couple guests walking through the door so i have to go and feed them some pie	joy
i feel for this little pound lovely is truly a gift	love
i posted on here and i m feeling very neglectful	sadness
i woke up monday feeling like crap and blamed it on the weather	sadness
i zoom into those difficulties into feeling like having to give up everything and feeling more then helpless alone in a desert cast out by the ways voices and actions of others that is another story when i zoom into it i also temporarily loose the view of the full picture	sadness
i didnt feel like anyone really hated me or noone new anyway and i managed to just not think about those who do	sadness
i have these random moments where i feel suddenly very creative and would love to sit down and hear the tick tick tick of the keyboard keys as my thoughts spilled out onto the screen	joy
i feel nostalgic to travel away from my country my family and my friends not because i dont like them	love
i found these emails from scott dale and just reading them frusterated me so much that i feel the need to post them and show the world what a neurotic freak he was is	fear
i smoothly hand her a twenty feeling smug that they are both interested	joy
i did see some things that i would never have done myself for the movie adaption but feel that if i did not read the book it would not have bothered me	anger
ive had to harden my heart to toughen my skin in order to truly protect myelf from feeling utterly devastated	sadness
i feel like its the perfect time to enlist some extra help	joy
i somehow feel more vulnerable without it	fear
i don t know how i feel about today because part of me is convinced that i am making this so much more difficult than it actually is or as mehow casually remarks in the april infield insider getting out of the box you are in that was never there in the first place	joy
i was feeling a bit casual and put on a plain tank top with loose bottoms i got from zara	joy
i think we i can get caught up in the nature of being busy of feeling the need to fill each moment with industry of some sort of occupying blank spaces with effort and chores	sadness
i am feeling very fearful that things arent going to go the way i want them to with my ex	fear
i honestly feel kind of embarrassed and a bit guilty	sadness
i said i wanted to give you a little sample of the writing i denied you then but i m feeling a little more generous today i suppose because i just have to share one little taste	joy
i feel a bit rotten putting a post about teaching into the stones tag list for this blog its not really a grumble or groan subject for me to be honest	sadness
ive learned in this short journey thus far is i know when my body has had enough of sugar and fast food and junk even though those days are far and few between i start to feel lethargic	sadness
i felt better on thursday and today friday felt good enough to come into work though i still feel kind of shitty and foggy	sadness
i just feel disappointed for losing he said	sadness
i need to get in touch with what i want and how i want to feel did i mention how much i hate people caring for me	love
i feel like a failure of a parent which add that to the emotional rollercoaster of having to have an unplanned c section and well some days i feel like i have just failed from the beginning	sadness
i feel rather intimidated by my re his impressive background and the clinic in general	fear
i secretly well i guess not secretly anymore feel insecure about this but at the same time want them to learn how to come up with common ground by themselves	fear
i need to feel assured i need to feel secure	joy
i could genuinely feel loving toward someone without them ever knowing it if i dont act like it	love
i feel like the people that disliked it the most	sadness
i can never seem to get on the good foot and i feel so crappy	sadness
i want something that gives me a major orgasm that will make me feel so horny ill screw anything that moves	love
i drove home i was aware of feeling not like myself and then she called to ask if i was ok	joy
i feel guilty for complaining about my life knowing that there are people out there who have it much worse than i do	sadness
id feel completely lost without him	sadness
im feeling discouraged i can look at that and remember i can achieve the goals i set for myself and i can always surprise myself with successes	sadness
i tried to explain what my lyme and coinfections feel like i guess i could say it is a horrible painful nightmare that just won t end	sadness
i cherish that feeling of babies asleep on my chest their amazingly sweet breath and the feeling they give me of i am needed	love
i can feel it weighing on me filling my thoughts as i try to do homework or help out at special olympics	joy
i love the rainbow look that i have going on and think that it feels really festive i just hope the kids don t feel like it s suppose to be a constant party in our classroom thanks to the tissue paper balls	joy
i feel incredibly idiotic but i was also embarrassed because it hadnt been their fault at all and i had yelled at one of the workers on the phone out of frustration about needing to call them a million times sending so many emails and still the problem was not solved	sadness
i feel so uncomfortable about the word hero	fear
i can do to that would truly express the utter gratitude and thankfulness i feel for your sincere gesture and i am very grateful	joy
i feel energized and eager to write tomorrow	joy
i feel respected so his notions of feeling good or thinking good about someone become my notions of ensuring respect	joy
i feel so ecstatic that i survived my comprehensive exams because i was never sure if i would survive not just pass but survive	joy
i feel honoured to wear this one	joy
i remember feeling very very violent and very disgusted the oscar winner tells access hollywood	anger
i woke up on the sofa feeling extremely agitated around pm	fear
i honestly don t think it s possible for me to feel romantic love at this point	love
i like build quality and how the button layout changes according to the phone s function i also like that the haptic feedback really feels like the phone has buttons herrman is still convinced there aren t haptics	joy
i like listening to hardcore sxe music its the one thing that lets me feel rebellious while not chocolating out or spending till its gone	anger
i feel the time at hand my beloved signals his agreement	love
i don t even feel particularly loyal to shell	love
i feel its casual and straight up	joy
i feel ashamed that i so readily turn it aside	sadness
i guess they cant help but at least feel remorseful that she died so horribly and im pretty sure matt wasnt crying because he cared	sadness
i feel so annoyed	anger
i just feel like a smarter more well rounded person because of it	joy
i was bopping around the house yesterday singing to myself and possibly out loud just a bit i feel charming oh so charming	joy
i am feeling very unsure of my future	fear
i came across the exchange point feeling strong	joy
i really remember is feeling wonderful in the oatmeal bath	joy
i got separated from the man i loved	sadness
i feel todays schedule was an aching am to pm backed up by a mere hours of sleep one sandwich and tall espresso	sadness
i could feel the delicate pressure of her fingers searching to feel my arm beneath the course fabric	love
ive clawed time back and i still feel strong	joy
i didn t walk the whole distance just sampled four or five stretches but i came home feel charmed by the experience	joy
i love feeling brave	joy
i wake up in the morning and have my voice and my throat feels ok but by the afternoon its all scratchy again and i sound like marge simpson until the night when its so bad and my throat is so sore i just have to whisper	joy
im going to sleep now while i still feel triumphant	joy
i have one of the guest rooms in our current house that was supposed to be my craft office closet but i honestly never use it since it is up stairs in a cold or hot room that i feel i can t get messy	sadness
i also have a niggling feeling that im getting complacent in my abilities	joy
i feel at ease after sweet communing teach me it is far too little i know and do	love
i feel combination slightly superior sitting in on virtual event you ll feel as if it s another day office	joy
i remember feeling the most terrified i had ever felt in my entire life and that its still affecting me now but ive never thought it accounted to trauma	fear
i put up my christmas tree and im feeling fairly festive	joy
i feel numb the way a wound does before it really starts to hurt	sadness
i didnt want others negative energy weighing us down and influencing my feelings and thought process during this special time	joy
i feel glad and proud myself i could answer some complicated questions that i can t ever been done before	joy
im just feeling very uncertain and	fear
i tell people it feels like i am trying to convince people i am innocent but no one believes me	joy
i feel very very burdened by so many situations around me right now	sadness
im not sure i relish the feeling of squelching mud between my toes when its contents are uncertain	fear
i do not always find myself feeling thankful but over the years i ve gathered a few tricks that allow me to feel grateful in the face of moments when the last thing i want to do is say thanks	joy
im constantly feeling alone	sadness
im taking advantage of feeling artistic incase it runs away again bell had her baby the other day yay	joy
i still feel ashamed that i live in a world of people who dont know how	sadness
i don t want you to feel pressured into making love	fear
i feel like im actually supporting myself by making use of what i know and love	joy
i ask her what shed like to do and she just says she doesnt mind so i am always making suggestions and just feel like im having to try every day to keep her entertained	joy
i like feeling suspicious and paranoid about everyone around me including my cat spending way too much time on self loathing thoughts sinking into unwarranted and unnecessary depression and then feeling supremely guilty for acting like such a bitch	fear
i honestly believe those darker days are the reason i push so hard to be someone of worth in my future i feel it is my duty to make up for all the time i lost	sadness
i still want to be a lady who likes ladies who does not feel inhibited to kiss another woman in public but i guess i will just have to disregard societal views that pertain to my sexual preferences and how i portray them	sadness
i done something that i didn t feel inspired or challenged by	joy
i feel that everyone has the ability to be artistic in his or her own special way and find that the most attractive art is unleashed fromthe virgin artists	joy
i think the energy in our jobs and in our writing should not always be spent on what we think will sell but rather on our pet projects we truly feel invigorated about	joy
im even starting to feel more sociable	joy
i actually feel quite scared to get back to exercising because i feel like ive lost so much strength and condition and put on so much weight	fear
i find it hard to feel jolly when throngs of people around me are so lost in the fervor of getting stuff that they cant see their heart for the green in their wallet encouraged by the constant barrage and pressure from every angle to shop here and buy more	joy
i think he feels pretty cute in this	joy
i wanted to go and ask him about my batting but was feeling hesitant about approaching such a big player	fear
i got a bit caught up in the moment and forgot that at the core of the rude comments and silly songs were the real feelings of a beloved and brilliant comic actor and a very sweet and big hearted young woman	joy
ive been feeling a bit overwhelmed with the whole marathon idea lately	fear
i know i would feel weird about that and probably act strangely for a few days	surprise
i feel like an impostor in my work as i smile and talk about behavior contracts positive reinforcement cognitive reframing physical activity and other means for diminishing dissolving or deferring the pain of reality	joy
i feel suspicious if there is no one outside like the rapture has happened or something	fear
i feel so deeply shocked and saddened	surprise
i did manage two short runs and a walk but today im back to feeling just shy of awful	fear
im told by horsey people that they are a rare find so i feel quite lucky	joy
i have not spent that much time with them but i just don t feel that comfortable there	joy
i think i brag and it feels strange because i still see myself as a little fattie pre teen unworthy of any male attention	surprise
i cant help but feel a little humiliated	sadness
i don t feel depressed for lack of a husband all the time	sadness
i feel really lucky to be part of what looks like an active and friendly homeschooling group here in dubai	joy
i kicked you in the throat and now i feel terrific	joy
im feeling much more positive about the impending move	joy
i want her to still feel appreciative of things i do for her	joy
i am feeling mellow excited about it partly because i know annie will churn all kinds of emotions inside of me esp	joy
i want her to be able to trust me with everything i want her to feel like she is the most valuable thing on the face of the earth i want her to feel like there is nothing that i could ever even consider thinking about because of how amazing she is	joy
im glad i have a god with whom i can feel safe	joy
i doubles victory over brown struff we went back on sunday feeling really optimistic and looking forward to another day filled with more fedtastic tennis	joy
i face turn red and feel shy emm no	fear
i hoped to get from her this weekend in an attempt to not feel so utterly isolated inside ambleside with the curtains firmly closed on what was the warmest sunniest day of the year so far	sadness
i felt the sadness and remorse we are supposed to feel when we realize we have wronged someone corinthians	anger
i really feel that we are progressing towards a society that is more fearless incrementally throwing away seemingly rigid boundaries like paranoia over security of one s belongings a href http www	joy
i feel so unimportant insignificant like im slipping through the gaps between his fingers and he doesnt care	sadness
i am feeling a tad smug right now	joy
i think browsers are more comfortable in my booth if all my attention is not focused on them and they don t feel pressured to make a purchase	fear
i did develop unknown feelings for him i think thats the reason why i feel like ive been settling for all the other guys who liked me	love
i wasnt feeling that hot prior to vineman but with a little racin and a lot of self talk im now in a better spot mentally and physically	love
i visit m ller in my country and go to the expensive make up stands the sales assistants are always standing right next to me and looking at me like im going to steal something so i feel really uncomfortable shopping there	fear
i was eager to know why i was feeling unhappy and unsatisfied	sadness
i feel crappy actually	sadness
i feel so invigorated so focused about what im being led to pursue right now and in the future	joy
i feel i am shy and i am afraid of keeping my point of view	fear
i feel like i get a lot of questions in my list of search phrases that point people here and sometimes i m awfully disturbed at the things that somehow bring my blog up in a search engine	sadness
i couldn t help but feel sympathetic for netflix as an army of the misinformed denounced netflix for the recent price hike	love
im not going to lie i feel a little insulted	anger
i feel peaceful and unafraid certain that my god has my best interests at heart	joy
i feel awful and have had chills on and off day and night	sadness
i was feeling at the start didnt want to move much at all was really glad to experience this glimpse into the sort of vibrant energy i will gain through out the year	joy
i feel virtuous for going to spin class then driving all the way to blackburn in the manual unsupervised and sucessfully handbrake starting	joy
i feel like nothing can stop me and sometimes i feel like so defeated	sadness
i email authors about interviews i feel a little intimidated	fear
i believe people who use fulsome manners only for social reasons they aren t on the top of the scale of human evolution and i feel hurt by their fake behavior	sadness
im not necessarily sure what but something in the education system must change or students can feel anxiety and pressure with needing to be flawless with their vast knowledge of the world	joy
i dont think my desire level is too much to bear but i feel unwelcome	sadness
i am feeling a lil bit gloomy	sadness
i find that i never stop feeling excited for our company s future	joy
i am grateful for every single thing i have maybe then ill start feeling dismayed when i don t have more	sadness
i feel so stupid to think they will trust me	sadness
i feel awful everytime ac	sadness
i like the feeling of making some difference this time i was really reluctant to change at first however get used to it after a while	fear
i feel like life was so flawless for so very long and now i am stressed out and wanting to cry half the time	joy
i feel shafted or greedy	anger
i stop feeling so depressed and	sadness
i feel so emotional reaching three finals in four years	sadness
i wasnt feeling well yesterday and today has been randomly busy	joy
i the ultimate place to restore the peace to feel divine to kneel for worship and to attain hapiness	joy
im feeling really positive desp	joy
i feel when i read your words and realize one more time just how very good of a writer you are the feeling of shared sympathies	joy
i feel pity for gatsby because the longing he feels for the past is so evident	love
i met you i used to want to lock myself into a vault just to feel precious	joy
i really hate that feeling when youre unsure about something	fear
i feel like those rich people all fall into the category of don t belong when i see them on the bus	joy
i write which is what i consider my real profession even though by teaching poetry to troubled and poor kids i feel i m doing something useful	joy
i feel honored to be witness to another s process	joy
i had a horrible tragedy something that i was terribly ashamed of or something that was causing me great pain or that was making me feel vulnerable i have more than just one or two very trusted people who i know i could call for help	fear
i feel stupid and incapable and i dont know what i want to do and work is stupid and only for the next two weeks and i m questioning everything	sadness
i am writing this at a time when i have also had an upset with the only real parent i have had almost constantly in my life and when theres no brothers and sisters around either i am an only child it feels kinda lonely	sadness
i feel like this concert was much more successful than the previous one	joy
i was just feeling needy	sadness
i also feel so awful feeling this way	sadness
i always intended on achieving just so i could be with everyone else and feel like i was an intelligent productive and successful person	joy
i feel like i have been beaten hard with a baseball bat under my arm which the doctor said was a very apt description	sadness
i feel overwhelmingly remorseful and guilty when i watch too much news or too many sad movies or television dramas	sadness
i feel completely drained physically and mentally worn out	sadness
i feel wonderful im tipping over backwards im so ambitious im looking back im running a race and youre the books i read so feel my fingers as they touch you arms im spinning around and i feel alright the book i read was in your eyes	joy
im feeling so broke right now but i loved every minute of it	sadness
i want to say that i feel vulnerable writing and sharing this info	fear
i was using it to vent out ugly feelings and be vicious and nasty rather then deal with them like an adult	anger
i always thought that if i contracted something from one of those people and passed it on to him that i d feel awful but after i got the sti test i thought i was basically in the clear	sadness
i didnt feel that there were enough strong smart and funny female main characters in fiction and since thats what i imagine myself to be i started writing	joy
i would just go to the straight point rather than doing a defination of such as what is romance feeling or anger feeling or suspicious feelings	fear
i wasnt feeling casual much	joy
i feel slightly emotional watching it	sadness
i feel like i ve regained another vital part of my life which is living	joy
i went up to the teacher and said im gonna step outside for a second im really not feeling too well	joy
i pray that each of you who is hurting or feeling afraid tonight finds peace and soon	fear
i could feel myself getting that shaky feeling	fear
i feel more crucified heartbroken tortured and forsaken than i have ever before felt but not at the hands of my enemy at the hands of those i love	sadness
i feel like he was more important to me than i thought he was	joy
i believe its possible to be joyful and full of thanks while feeling overwhelmed and exhausted by life	surprise
i want people to feel brave and i want society to accept us as disabled people amongst us who deserve dignity and respect not to be shunned and laughed at	joy
im feeling awfully spiteful right now	anger
i feel more of a sense of longing than of loss	love
i guess you cant see how wed feel a bit unwelcome	sadness
i stay up and feel foolish	sadness
i think people born in the s and s hold the key to opening many doors for us we just need to make them feel treasured enough to share it	love
i would like to reduce the amount of jealousy i feel god commands us not to be jealous and i feel that every jew religious or not should obey that prohibition	anger
i feel so highly intimidated that i get flustered and cant form my words not even in english with her	fear
i feel reluctant talking about myself and my current situation to you as i don t know how you ll feel but i guess its important you know all about me and the situation i am in so that we ll know if we can go further	fear
i learned in the foundry of my own childhood that humor made a perfect shield for keeping people at bay for helping me conceal my true feelings for lending the appearance of truth to all the lies i would tell about how happy i was and for providing me with the wherewithal to get through each day	joy
id never do but i woke feeling stressed	sadness
i feel i need to put my beloved uggs to one side and get back on the ballet pump bandwagon	love
i feel terrible about the lady driver though	sadness
i had a pretty trying adolescence and any time im put into a situation where im made to feel inadequate it makes me revert right back into the shy awkward teenager with low self esteem that i was in high school	sadness
i am being told i should feel satisfied because i am in good standing with the powers that be	joy
i actually just feel really eager	joy
im sitting here in the belmont library listening to hold on tight by electric light orchestra feeling a bit of discontent	sadness
i feel really bless to have a very supportive family who appreciate everything that i do	love
i feel so welcomed	joy
i shut the door but i didn t feel triumphant	joy
i was feeling pretty wiped out mentally amp physically i was determined to get some oxygen to my brain	joy
i said in some recent interviews we will have two guests on the next alcest album and today i feel glad to reveal the first one	joy
my roommate was rude to me	anger
i feel so weird not saying goodnight to mike	surprise
i feel lighter and more compassionate after i have these little talks with myself	love
i was impressed with how dunham portrayed hannahs whole experience from trying to deny that its happening to feeling offended when you feel like someone is trying to minimise the distress its causing you	anger
i watched his face contort in sadness i began to feel regretful of my actions	sadness
i have been stumbling into quote after quote urging me because i really do feel they are meant for me to do away with my hated day job and dedicate my efforts to what matters most	sadness
i prayed to trust god with my desire to feel a divine sense of home	joy
i found is that feeling worthless is a waste of time	sadness
i feel totally carefree with them around	joy
i will not go into details from that long night but i woke up for our am bus feeling like i could barely stand and not trusting the pit in my stomach	joy
i feel so incredibly graceful and sexy in this pose i have to say	joy
i feel unimportant but even if i am in some way its still not my place to be making any decisions or voicing my opinions and its certainly not my place to be sharing my feelings	sadness
i am learning to step back and call it out to not be too proud to admit that yes i am feeling annoyed and yes i should tell you why	anger
i want to avoid feeling disliked	sadness
i feel pretty lame typing that but my upper body is so weak	sadness
i feel very needy	sadness
i feel and i think that should be respected	joy
i was feeling a little like a cold was coming on	anger
i just wanna say that the last three months i feel so happy about my blog	joy
i left feeling defeated like nothing had been accomplished the day a complete waste of time amp energy	sadness
i had ritz crackers in my desk drawer because theyre something ill eat even when i feel crappy and or dont feel like eating	sadness
i feel that tenure protects a lot of teachers that r innocent	joy
i always feel i always understand that the people who are being the most hateful and harmful towards me are hurting themselves and taught wrongly and i hurt for them because i want to go back and undo the pain and childhood bigotry that binds their lives into this path	anger
i did wake up this morning feeling more like myself so after days of sloth i was keen to get geared up and head to higher altitudes	joy
i feel like the character precious	joy
i feel in love with the weight watchers program and was faithful to count my points	love
i feel like one of those girls in school that i hated because their outfits were perfect everyday because they went shopping once a week	sadness
i fought i could feel myself trusting this man who was so patient and had a cool confidence more and more	joy
i feel like my very essence is no more and work has drained my soul hopefully soon i will find my escape from work into a better path as i seem to be stuck only the cliquey get to move on and i do not want to roll like that	sadness
i feel surprised because i didnt expect it	surprise
i feel tortured by something	anger
i feel suffocated yet charmed my brain pauses logic	joy
i was feeling groggy and super tired during most of the fall we ended up staying home for thanksgiving instead of making the hour trip to see jimmys family	sadness
i had coped for barely twenty four hours before i was feeling wrung out and distraught	fear
i feel that the father wants to tell you that he is pleased with you	joy
i uploaded and put the link to in my previous post is only good for six more days or until i feel gracious enough to upload it again	joy
im pretty sure it had to do with the fact that im dealing with hyperemesis not enough sleep and feeling irritable	anger
i wanted to feel assured	joy
i feel like copying the handsome boy say yay so fun	joy
i am sorry that you feel i deserve to be blamed for the friends i pick all of which are better then some of the friends i could be hanging out with getting high and drunk while underage	sadness
i feel that it is dangerous to portray angels as walking the earth and intermarrying with humans	anger
i am feeling a bit nostalgic so decided to take a tour through my memory lane	love
i feel excited about something that is soley for me here is the video about it	joy
i feel like i m a doomed gladiator in a stadium constructed of cardboard and copies of romeo and juliet and the outsiders are screaming for my blood	sadness
i think she just rolled out i guess she s over it already i m kinda feeling that but no one has performed yet and word on the street is there is supposed to be a surprised performance by lil wayne nikki minaj and drake that would be dope	surprise
i feel a tender compassion glancing at her huge and heavy rucksack	love
i feel romantic and passionate toward my partner	love
i hated the day job and after a few months of feeling like i was being cosmically punished for doing a good deed i was getting ready to quit when i met the woman that would become my wife	sadness
i feel ashamed that i again let it come that far	sadness
i feel a little ashamed that i had such low expectations in the first place	sadness
i started feeling very gentle contractions about minutes apart	love
i feel like im being a terrible person and that hes going to hate me for thinking these things	sadness
i feel like a post might be devoted to dealing with emotions caused by situations vs	love
i flung into my suitcase at the last minute didn t break on the crossing over or explode in the pressurized cabin so thus far i m feeling pretty splendid about things	joy
i need to listen to a song where i can be angry and feel accepted at the same time	joy
i find myself seeking and yearning for love and acceptance from people that can not provide it and then being disappointed when i am alone and feeling unloved and unworthy	sadness
i feel accepted and appreciated by my teammates and peers	love
i know that feeling for sure	joy
i was left feeling bothered by it for a long time afterwards	anger
i feel like hopeless helpless worthless scum	sadness
i feel so blessed to have both lisa and god as friends in this life	joy
i stopped feeling bitter and sorry for myself and lost myself in the work my work started getting better or rather continued to get better	anger
i am still feeling a little remorseful that we didnt just break down and buy it	sadness
i feel more and more stressed	anger
i do not feel like i am intelligent enough to be a teacher	joy
i feel naughty just being this girls friend	love
i would stay in charge thereby helping z to feel safe yet at the same time be nurturing and loving	joy
i fully enjoy music when i feel afraid using headphones	fear
i feel so cranky right now	anger
i feel all festive sitting down with my address book and list christmas songs in the background and writing a personal message in each one congratulations on your exam results	joy
ive had so much more energy no more slugging around feeling lethargic after massive takeaways and choccy binges and my skin started to clear up instantly	sadness
i feel pretty insecure about my current relationship	fear
i enjoy hearing the faith stories of other believers sometimes these stories leave me feeling inadequate and guilty	sadness
i feel like ending my life like some song from damaged or something	sadness
i feel totally rejected	sadness
i say no i feel guilty begins by giving you the reasons for and benefits of being assertive without being aggressive	sadness
i feel more jaded	sadness
i feel a little strange chasing after them since im so disappointed in the brand as a whole	fear
i didn t feel too hot from the swim	love
i was to her in fact so i m taking that as she feels regretful for what she has done	sadness
i feel embarrassed by it	sadness
i perceive you feel the dint of pity these are gracious drops	joy
i always feel slightly worthless almost self condemning like i should be doing more amounting more saving the world one day at a time a preacher on a podium a counselor for teen single struggling mom s a writer a motivational speaker a super mom to my baby boy	sadness
i chose to live my life as a normal person who has feelings wants and desires i have talked up for myself been faithful to myself and i have been determined to be treated with dignity and respect	love
i feel this violence is petty and impractical	anger
im feeling a bit more sociable now although i dont think ill be able to express everything i want to say	joy
i try not to laugh because sometimes it hurts vellas feelings but some of the things he does are so funny	surprise
i love tall guys they make me feel so little and innocent however innocent was the last thing that i was that night	joy
i feel strongly about or a line that i want to draw in the sand so to speak i shouldn t be afraid especially at this point to bring up how i feel about what my conclusion should entail etc	fear
i feel civilly disturbed class delicious title share this on del	sadness
i still feel its a little shaky at times and can move into the slightly odd jades hair in particular seems prone to this but generally it works well with spencers writing	fear
i feel is a dumb plot idea	sadness
im doing things that make me feel brave and strong i have a a href http derfwadmanor	joy
i just feel cold and drained all the time im either hungry or tired or cold at the moment and it sort of sucks	anger
i have to leave my hair alone now if im feeling impatient	anger
i feel not surprised by where i ended up i m happy with a lot of what i ve achieved the positions i ve put myself in	surprise
i just love the colors and the way the yarns feel i also love supporting small businesses and it allows me to provide quality products in my own shop	joy
i am not normally the kind of person who gets emotional upon meeting a public figure but as strange as it sounds seeing you yesterday for the first time ever the feeling came over me was the feeling one might feel upon seeing a beloved favorite loving aunt lol	love
i am reliving all of the feelings of being rejected less than and not good enough from years ago	sadness
i love a movie with a good feel to it that really keeps you enthralled and the road has just that	surprise
i was feeling quite casual that day	joy
i should feel like successful independent woman a la destinys child no	joy
i feel funny telling you about my name change anyway gracias por todo	surprise
i feel guilty to my family my friends who made the introduction for me to that job and somehow i even feel guilty to my boss even though he fooled and lied to me	sadness
i feel lovely	love
i remember feeling more amused than sensing that i was in any real danger however i must have been experiencing a little bit of shock	joy
i feel greedy but too idealistic what is it to expect she would want you to talk to me your proported best friend that she might be happy you have me	anger
im feeling a little gun shy about this	fear
i feel a bit stressed so i get up and take two rescue tablets	sadness
i feel im being hated	sadness
i am feeling so morose right now i hate how little things like this have enough power to distract me from my day to day life	sadness
i also like to knit but dont do it as intensely as when i was nowadays i mostly knit socks which gives me the feeling that watching tv isnt that useless because i can knit while watching a film or series	sadness
i was afraid to clean nicos ears but after his doctor showed me how then i didnt feel like i could hurt him	sadness
i feel that now i am a lot less irritable than i was before	anger
i tend to think that it kinda contributed to my medium intelligence and made me understand and feel things in a clever and sensible way in the visual arts field especially but i m always feeling that i m losing that more and more	joy
i think a lot of the fun there is in meeting the players expectation and making the player feel clever making it seem like they re not just clicking on an option you know	joy
ive had that vomity shocked feeling from jealousy before and its not something you want to keep feeling and its definitely something you want to get resolved as soon as possible	joy
i like to read this when i am feeling inadequate i know mistakes happen and sometimes they are the perfect mistake	sadness
i am sure at least i hope so that the woman who responded by saying so that he could help out with the kids also feel this way but what surprised me was that all the reasons i listed above were second	surprise
i loved the feeling i got during an amazing slalom run whether it was in training or in a race	surprise
i felt out of control i hated myself for feeling it then felt more out of control hated myself for hating that i hated it and it just got worse until i was walking to work in a haze trying to not curl up on the pavement and just	anger
i have a feeling if he balks at the soup it will be divine enough for me to finish all by myself	joy
i feel festive	joy
ill smoke a few cigarettes because im feeling a little nervous	fear
i may not feel hopeful and many days i do not but these truths i must call to mind the lord is my portion therefore i will hope in him	joy
i just feel heartbroken vunerable and sick tonight	sadness
im feeling very indecisive about turning eighteen but hey the age does come with its own ups and downs right	fear
i stop feeling so mad i ll stop behaving like this	anger
i invite him to send me an email detailing all the ways he feels that ive wronged him and i promise to post it unedited outside of names or what not in this blog	anger
i was feeling so reluctant the whole day today the only thing that i feel like doing is just sticking my ass on the benches ground having heart to heart talks with my favs staring into space and nothing	fear
im feeling hot already after tackling the front hedge	love
im feeling confused but ill keep trudging through	fear
im feeling quite cold actually	anger
this happened when i could not get into the school i had initially wanted	anger
i feel that is why she suddenly got mad at mom	anger
i could also feel very bad about myself for not being able to keep up	sadness
i feel scared and stupid	fear
i feel like our relationship revovles around sex and when we do he wants it to be really adventurous trying new things using toys etc ansi just find it exhausting trying to keep up	joy
i try to feel confident about it but when ever our eyes meet i feel strong like in gym we have the exercise machines and i could only do lbs on average and i always wanted to do	joy
i feel about them i still end up nervous and have those naughty butterflies flying around my stomach	fear
i am feeling very anxious about going to therapy w	fear
i feel angry thinking how much the government has gulped away over money	anger
i am feeling a bit adventurous i put on red lipstick rouge artist and intense from make up for ever	joy
i have no idea why this particular region seems to lack a visibly necessary outer carniola as well and i feel actually somewhat bothered by this possible evidence of lack of suburban spirit	anger
im putting it in my palm and blowing on it hoping it gets to the ears of the universe and its feeling a little generous the day it reaches them	joy
i am feeling generous so you can pick any reason you like but make sure you take your wise mothers advice so i dont feel the need to drag all this to court	joy
i feel like telling these horny devils to find a site more suited to that sort of interest the playboy if there is one forum perhaps	love
i used to get the worthless feeling like i said previously my gear was going on ebay but now catch or not i m not bothered it is all about having a go i think a little more when fish are thin on the ground but not dejected or angry	anger
i understand the logic of having a student congress but i cant help but feel thats its really really really boring	sadness
i am feeling unsure about my words but it also means i am writing which is good	fear
i want to be someone that people can approach and feel accepted by and not judged because i do feel that people feel judged by me	joy
i has for this other woman she feels greedy and wants kairi all for herself	anger
i can admit that even though i feel horrible now	sadness
i feel almost angry that i have been fed like a lab rat for so many years	anger
i feel totally drained emotionally and physically the holy spirit never ceases to fill me up and speak to me	sadness
i feel very nostalgic because i have enjoyed this essence	love
i feel myself getting agitated over something insignificant or feeling bored i m going to remember this quote	anger
im waiting in my paper gown and plastic slippers for them to call me feeling very apprehensive but a bit dopey in the head due to lack of food	fear
i also intended to study but that didn t happen either so here i am feeling a little less virtuous amp holier than thou than i would if i had actually done something constructive over the past week	joy
i notice a lump or feel pain in any part of my body i will somehow become fearful or scared	fear
i came away feeling that i should have felt unfortunate or cheated	sadness
i was feeling so regretful i didnt get it the other time	sadness
i will usually tell him that i was feeling frustrated for whatever reason and ask him to help me fix it	anger
i always feel so delighted to know that there are so many other people who are just as inspired and in love with the old fashioned graphics and illustrations as i am	joy
i went into the movie i was feeling skeptical and slightly nervous that i was going to be disappointed	fear
i feel without being disturbed by it	sadness
i feel like im so fucking loyal i would never do that to my boyfriend so why am i settling for someone who doesnt have the same values	love
i cant feel them loving me back	love
im feeling a little saddened and troubled too sorry for a couple of friends who i wish i could give big hugs to	sadness
i hate all shopping when i feel rushed by hoards of people	anger
id feel like a heartless bitch if i didnt share these with anybody	anger
i understand that students must pass the mcas and fulfill other tasks but as idealized in freedom writers students will respond better learn and understand faster if they feel respected and valued and if they are excited about their education	joy
i always forgive and am still feeling hurt	sadness
i feel frustrated and upset and demotivated when i dont see a whole picture of the curriculum that im studying for example english class	anger
im trying to focus on not feeling sorry for myself and not being upset over the loss of a material possession	sadness
im feeling so disillusioned with it all right now	sadness
i am beginning to feel startled by how little of last week i remember	fear
i feel superior because i actually know who their president is	joy
i feel like other books i pick up are going to be dull and boring in comparison	sadness
i took steps and immediately remembered the feeling i had when my water broke with jack	sadness
i feel most passionate and artistic and settled into my craft	joy
i cant let all these feeling in one blink im not a heartless person like you i give you a lot of change i give you a lot of change to come and change your decisions i give you a lot of change to find me but you threw it like a crap	anger
im feeling a little stressed about it	sadness
i was also feeling really pleased that i decided well cajoled bullied and ordered to go out running this evening	joy
i am slowly paying off my debts and i feel generally happy about where i am and what im doing	joy
i need to take my own advice and the advice of many many writers who i admire get the butt in the chair every day even if youre feeling distracted or stressed or whatever	anger
i feel fearless janelle mon e elle canada february img width height src http www	joy
i need to tell someone how i feel you are gorgeous	joy
i feel rude for ignoring your plea for help and its all your fault	anger
i never have it feels insincere and a little nosy you get a hint that something might be wrong and want to jump in and get all the details	anger
i love the museums there and although i love art i feel very dumb not knowing all of these paintings	sadness
ive to admit im feeling excited yet so unprepared for the surgery	joy
i feel like im so enraged	anger
i feel dumb for even liking you	sadness
im sure ill also feel a bit nervous	fear
i can feel myself getting triggered by my emotional eating when i am sick with either a cold virus or just plain old stomach flu	sadness
i could listen for hours without feeling either threatened or the slightest bit shocked	fear
i feel the divine envelope me when i watch literally hundreds of faithful at mass in line for eucharist hundreds of people who include professors homeless bankers students rich poor mentally ill healthy conservatives liberals gay straight sweet rude arrogant kind	joy
im feeling a little uptight and pinched today	fear
i like this so much but i feel like somehow this will be a term that becomes more popular in the future	joy
im also feeling more energetic and able to keep going for a better part of the day	joy
i feel generous this evening and id like to share a pie crust recipe to help those who have struggled with trying to make a pie	joy
i am writing this i remember between feeling assured i wasnt dead and checking the window that me and my mom started fighting	joy
i am already feeling homesick for a country that isnt mine own	sadness
i feel so selfish but i just want to keep my baby close for awhile and not let the rest of the world in unless i feel like it	anger
i liked my keyboard being kicked in my teeth and feeling lousy about myself as a writer but because i want to know how i can improve and wonder what i did wrong to earn only one star	sadness
i feel the less successful pieces were my two front covers as the images i used here were taken from movie stills	joy
i have the emotions but have learned that to feel them to let myself become agitated or excited means that my heart and heat jumps the regulated limits of what can be sustained	fear
i feel confident that we will be blessed with other children in the lords timing	joy
i am pleased and a little disturbed i guess that these feelings of melancholy lead me right back to the thing that brings them on	sadness
i feel like it is conor at his most sincere	joy
i know i should just let the words flow like how they do when i blog but still i feel the pressure and that is making me unsure of my skills	fear
i may be feeling more generous than normal but i really think a lot of teams did well in drafting good players at good spots and filling needs	joy
ill let you in on a few more huge dieting secrets just because im feeling very festive and giving right now	joy
i feel as though you are determined to annoy me you know i dont want you listening to the radio	joy
i feel like i ll never be as graceful an	joy
i am feeling stressed	sadness
i don t feel super strongly about it	joy
i can feel the cold of winter	anger
i feel and look gorgeous beautiful and sexy	joy
im feeling all triumphant you may high five me if you choose mind you ill laugh at you but	joy
i can no longer wear my t shirts without feeling like i m supporting a totally different band	joy
ive been without a home without somewhere that i feel truly welcomed and safe	joy
i feel more in control and less frightened about my headaches and migraine attacks excellent service	fear
i am feeling extremely contented with our decision to home educate	joy
i guess the trick is i need to go in strong and get what i want and not feel bashful over it	fear
i was a bit too nervous to focus on the faces and the feeling was not unpleasant i wanted to put in a joke to start with especially since it involved the key note speaker and i thought it was funny	sadness
im starting to dislike the feeling of not caring about whats going to happen tomorrow	love
i really dont like the whole harvest y time feel im not keen on spending my time in the morning attempting to style my hair only to have it completely ruined within a minute of walking outside into the damp air	joy
i feel we have a wonderful thing called a minute breathing space you can stop any time in the day even when you are driving along the motorway or in the middle of an important telephone call	joy
i then said i dont know what you believe the most important day you have ever lived is but i want to share with you what i feel the most important day of your life is	joy
i feel that time frame is going properly i m keen on you plenty probably we could repeat this once more and then the lady may possibly grin at you as well as claim the girl loves as well	joy
i feel so bitchy suddenly	anger
i feel like she has taken on the role of a grandmother to me since my beloved grandma is no longer with me	joy
i like to finish on a positive note that whenever i feel a bit fearful or down i can just remember something nice about me and rich and it cheers me up	fear
i feel defective or something	sadness
i feel really petty at the moment because i am extremely angry because im broke at the moment and it sort of pisses me off	anger
i feel so lucky to have the opportunity to be here	joy
i enjoy my life and wish to help as many people as possible to feel fabulous about themselves but i can only show the way	joy
i was failing to perform my expected duties and worrying about things i may have forgotten yesterday when i was starting to feel rather crappy	sadness
i sit here looking at the sentence i just typed i feel quite shocked	surprise
i understand the feeling so i wouldnt be shocked	surprise
ive been really angry with r and i feel like an idiot for trusting him in the first place	joy
i sighed feeling like she was doomed to fail at this sort of thing	sadness
i said quietly too tired to feel anguished anything but resigned	sadness
i know you do not have time to read a long email but i truly feel blessed to be a part of your remarkable journey	love
i feel most apprehensive about each week probably because it is the one most likely to unavoidably show me my shortcomings as a runner	fear
i feel what the law states suggestions is optimistic and beneficial for employees specially all those who wish to rapidly through ramadan he or she said	joy
i feel on the verge of tears from weariness i look at your sweet face and cant help but tenderly kiss your cheeks	love
i hope you can feel the presence of loved ones right by your side cheering you on and wanting the best for you cos youre not on your own you never are d	love
i was feeling brave tonight so i decided to go for my nd attempt at a vlog	joy
i was feeling melancholy on a cloudy rainy lonely easter sunday	sadness
i now feel like i look really ugly some people think i look retarted	sadness
i already feel it is for the bursts and hesitations of last year to mellow into engaged and rhythmic hops forward like his	joy
i feel petty for saying shes fucked up because technically she doesnt have to get me a gift	anger
i feel like it here are ten of the many sites that keep me entertained on a daily basis	joy
i don t care what sort of bs lifestyle you think you live everyone wants to fit in and feel accepted	joy
i was having a horrible day and decided i would only feel better if i didnt have red hair anymore so i immedietly went to wal mart and found a box of hair color with the description soft dark brown	joy
i go to little tiny andover and take a walk at night i feel absolutely terrified	fear
i really like it a lot and think its a great fit for me and i love talking to the patients and trying to help them feel less nervous or at least that someone cares about them for a few minutes	fear
i love that she doesnt always feel brave	joy
i live out number two definition which is that i have already had trouble engaging in the evening so now i am feeling as if the reason the aim for which i did this was not achieved and i am now unsuccessful	sadness
i was feeling pretty impressed with myself	surprise
i feel whos work is worthwhile in this world and actually makes me cry	joy
i love autumn and everything that comes with it although i feel i am getting excited for christmas way too early this year me and my friends including a href http andthenwear	joy
my girlfriend sent me a letter with a shiny picture in it	joy
i worked today on writing and making sure the rest of the house was as perfect as i could make it to feel our own peaceful sense of order pm linda writing always makes you feel better and accomplished too	joy
im not feeling joyful or spiritually fit	joy
i do feel jaded very often	sadness
i feel grouchy or short tempered then the guilt kicks in	anger
i feel like any time anyone gets into the ring with him they are so intimidated by his arms and legs they dont even really try	fear
i feel hateful of myself for being alone	anger
i feel highly burdened and incapacitated by my stupid flaring legs	sadness
i feel fabulous	joy
i would watch him and feel frustrated he didn t realize that fifteen feet away was the ocean the freaking wave crashing covering the majority of the earth ocean	anger
i find them downright amusing but other times i feel slugged in that vulnerable spot knowing that i ll never have a daughter	fear
i feel there is really no point in me loving him after getting to know his true color	love
i can wear anything and not feel bad	sadness
i definitely feel like hot stuff strutting down the road in it a href http	love
i feel style of charming creepy macabre drinks the fountain	joy
i feel abit hopeless at times man darn itttt	sadness
i feel some control over caring for the little ones finances future decisions family tensions tough friendships you name it	love
i definitely recommend this for anyone who is feeling depressed or anxious	sadness
i feel like im still just caught in the rat race living a morally acceptable life without actually doing anything to serve you or live from a fire consuming heart	joy
i feel awfully blessed	joy
i am feeling a little less delicate i will attempt to clean up this hovel	love
when my beloved grandfather died	sadness
i feel my heart is in your hands your love is all that i demand so give me a chance to show you sweet romance a href http creativecommons	love
im happy to have this in my kitchen but it feels like someone rushed this out and cut corners	anger
i feel tat all of us in this world are clever just depending on how u are born if u are born to be errrr not good but it will still would have some good things that u have it just that u dun realise it lol i noe its quite lame hope no one have read it img src http shared	joy
i do not believe there is any child that deep in the depths of their soul does not feel a longing for their mother	love
i feel like this another one of the more underrated records on the album not going to be the most popular but an amazing record nonetheless	joy
i feel doubtful even when i am struggling a bit with my faith even when times seem dark or i feel alone i know that god is with me	fear
i feel awful that these thoughts are running around in my head but i can t help it	sadness
i feel inside of me that it was not in vain	sadness
i feel overwhelmed and humbled but i am alive to keep slugging and i m grateful for the chance	surprise
i keep feeling that sometimes one just has to fake it till they make it	sadness
i didn t feel smug as i added the hardships of the last five years and rounded off the sum to a nice even number	joy
i normally associate with a tough workout moving from side to side in bed has become more of an effort my sleep is pretty interrupted and uncomfortable in general although much better with the aid of a benadryl and there are times when i feel like i could never be energetic again	joy
i just naturally feel like i m a better player	joy
i feel angered by this	anger
i go into work when im feeling low ill only feel worse all or nothing thinking e	sadness
i feel fantastic and i find that i have a renewed sense of strength and endurance	joy
i know someone who needs to feel respected above all else who maybe deep down worries hes not worthy of that respect because hes insecure about where he comes from	joy
i have found this site to be a huge help to keep my in the moment when im feeling stressed or missing drinking	sadness
i feel that there is something valuable about herzog s study particularly as it relates to the idea of art and media influencing society and culture	joy
i can sit out on my deck and soak up warmth and sun and sometimes it feels ok that the world is still standing even though i am not	joy
i think i might be lacking in judgment about what matters and what doesnt but why do i feel like this is just going to go away in the most unfortunate regretful way possible	sadness
i turn feeling ridiculously awkward and very self conscious to face zayne	sadness
i want to feel energetic again and when i do just that bit of exercise every day be it minutes i feel more awake energized and more focused	joy
i feel fucked is available to pre order from a href http churchoffuck	anger
i already feel myself becoming more casual in my fandom	joy
i kept doing research on bathroom renovations and all that research just resulted in me feeling more confused than ever about to how to go about tackling what to me felt like a mammoth task	fear
i can be as kind as an angel but sometimes i can also be as mean as a devil i used to use harsh words when i feel irritated	anger
i want to feel and maybe something i am feeling convinced myself of the nvm state of mind i am in after due deliberations	joy
im a firm believer that nothing makes a woman feel much more terrific than a great trip to the salon to lift her spirits a bit	joy
i always feel invigorated while listening to her that we can win this war against predatory school deform	joy
i an asylum seeker who i don t know how they live in this country without feeling assaulted	fear
i often feel that i m being submissive by not being open and honest about my desires and needs on a regular basis	sadness
i feel the calm	joy
ive been feeling reluctant intermittent and lacklustre to pen my thoughts down	fear
i feel very numb at the moment	sadness
i think i am still feeling a little groggy from that	sadness
i feel like im a violent mother	anger
i sure feel sorry for what happened to your friend diego he was your friend right	sadness
i write this i still have that vaguely spacy feeling and im not sure ill be an effective human being	joy
i were to ever get married i d have everything ready to offer to him because i ve got it together and when i do go out to clubs even the perfect good looking guys feel intimated after talking to me about my clever self	joy
i feel like i cant take it anymore i told my boyfriend and he is furious	anger
ive found myself feeling low and at other times sad	sadness
i woke up feeling pretty rotten from the weekend this morning even though yesterday i felt fine	sadness
i am nauseous and dizzy and feel all gloomy or at least not attached to my body anymore	sadness
i have been struggling with this feeling of being damaged	sadness
i am not in general feeling particularly virtuous this month	joy
im feeling adventurous and my laundry hamper	joy
i feel blessed to have had years with him and i am thankful for all i learned from him	joy
i still pretty much feel ashamed and i m certain i m disappointed in my weaknesses i know for fact i am angry and upset and that s just for one situation	sadness
i feel less valued cause i dont look good	joy
i can feel their joy and excitement for the opportunity to receive these vital ordinances	joy
i feel that phrase implies a calm orderly procession in which i would remove the refuse from my	joy
i can eat but allow myself one naughty item of my choice to avoid feeling deprived	sadness
i proclaim to have lost a bit of my sanity and feel so shaky	fear
i am feeling rather delicate due to alot of white wine and a considerable amount of dancing one of my best friends ended up in a amp e due to a fractured wrist caused by excessive dancing	love
i was told to do it continues and the fact i feel fear frightened correction terrified of what is next	fear
i feel uncomfortable with the fact i am so powerless at the moment	fear
as a child i suffered of nightmares even since than	fear
i feel resentful and really work that resentment until i blow up	anger
i just feel so fucked up these days	anger
i worked out monday and tuesday but i was feeling so crappy on wednesday that i went home and decided to make it a rest day	sadness
i feel that each point is equally important than each	joy
i spent all day the other day feeling very morose because every once in awhile it would hit me that hilmari is dead	sadness
i feel so gloomy this independence day	sadness
i feel almost embarrassed at my own contribution because its ridiculously unsophisticated and it is pretty much immune to alteration by any of the things that are happening here	sadness
i am in no way complaining or whining or feeling ungrateful	sadness
i am very fascinated by it and don t feel so uptight by the many challenges life has because of it	fear
i feel better now	joy
i dont know what crazy girl i think her name was katja does for a living i feel like she should just do what i do in real life and be some sort of disheartened disallusioned clerk	sadness
i want to feel like i m reading something worthwhile	joy
i felt low at this point with missing people i know and i love but feeling helpless to do it	fear
i remember that beauty truly is in the eye of the beholder people see the beautiful compliment as a statement of how valuable they find that person and people don t want to kick someone when they are feeling vulnerable	fear
i am thinking about everyones future and not my own i feel so alone useless and am wondering what the hell am i doing wrong that i only feel like a roommate and nothing else	sadness
i know they mean no harm but i cant help but feel offended	anger
i feel i was intimidated by the college and people at home	fear
i feel like i m in a band that broke up without telling me and now i am fighting to keep everyone together even though they want no part in it	sadness
ive been having trouble sleeping my anxiety is causing my social life to suffer i lack the motivation that used to drive me work is quickly becoming a chore where i was once satisfied and i feel dull and uninteresting	sadness
i feel like reading anansi boys again its gorgeous	joy
i feel so violent but im a paper tiger	anger
i feel a bit ashamed that its taken us nearly a month to build this thing but with nathans crazy work schedule and my limited abilities with power tools we were only able to work on it for short spurts at a time	sadness
i feel useless standing on the sidelines like a wet lettuce while someone does something i am quite capable of	sadness
im feeling the need to mellow out i find something on the ipod that suits me or when im ready to pump it up ive always got a go to tune or two to get me reved up	joy
i feel like i have been emotionally beaten to a pulp	sadness
i go to my son s conference next week and i am already feeling nervous and apprehensive	fear
i feel disgusted at him and at myself for having been with him and continuing to be something he wants in his life	anger
i was intensely conscious of how much cash i had left in my gas and food envelope and i still have what i intended to save for next week which helps me not feel so stressed and scared	anger
i feel all mellow and calm	joy
im feeling a little more adventurous	joy
i just feel really lame	sadness
i leave them i feel invigorated	joy
i have made a few sets of his and hers wedding rings recently and i always feel so honored to be asked to make what is probably the most personal piece of jewellery that anyone ever buys	joy
i was pregnant with my first i remember thinking a lot that i didn t have to feel so sentimental about the time passing so quickly because there would be another pregnancy yes i am one of those crazy people that loves being pregnant	sadness
i needed supportive caring understanding loving he made me feel i broke up with him because despite it all i could tell he was stressed and whatever place i held in his heart before i no longer kept	sadness
i like that these type of assumptions because it makes me feels a bit more positive	joy
i just sort of feel lame in comparison to other bloggers	sadness
i chose to share that little personal snippet in my phone because i know i m not the only one that feels this way and i know i m not the only one that was petrified to face it	fear
i remember a totally different feel having been a faithful dukes watcher growing up	joy
ive found myself at the other end of it all i feel like i missed out on winter	sadness
i have been feeling discouraged lately but a quick visit from my sister and nephew this weekend definitely cheered me up	sadness
i am feeling sorry for myself because someone made fun of my outfit	sadness
i feel uncertain and not entirely safe	fear
i feel like the audience is smart enough and knows the characters well enough to figure out who were reading	joy
im feeling so sally field like these days surprised by all the love and always with a brown mop of hair atop my head	surprise
i feel so regretful for things i cannot remember because i was so drunk	sadness
i feel like im not being the joyful me maybe its the hormones just act like how you feel never lie to yourself	joy
i feel the moment that i know im real they judge without supporting facts ive cut there is no going back	love
i feel are chased away by the friendly hand that clutched mine	joy
i am feeling a little grumpy but that could be pms too	anger
i bore my testimony that listening is one of the most important things we can do and if we feel impressed to do something even if we are unsure about it by learning to follow those impressions we will learn whether it is of ourselves or of the spirit	surprise
im feeling brave this would be nice with black tips	joy
i feel it needs to be respected for its own sake	joy
i do however feel a lot more isolated and distant to many of those i call friends	sadness
i felt that aching feeling anymore and i had to think about it but no i dont have that aching feeling unless i am missing my family	sadness
i feel like the sequel was ok but overrated not as great as so many deem it to be	joy
i feel im pretty spot on in this instance but im just guessing	joy
i know thats not true but thats how i feel i get scared	fear
im feeling generous again here it is in its entirety for free consumption	joy
i feel that i can answer in a completely un sarcastic way	anger
i feel so cute	joy
i have had my first visitor to my live journal and that makes me feel very pleasant	joy
i was feeling eager to press on	joy
i wish we could have a huge collective book club about it because i think these conversations are critical during a time when people are feeling increasingly fearful unsettled and disconnected	fear
i feel a little more relaxed	joy
i do feel like less of a person when i constantly hear family members use hateful language every time anything even remotely related to homosexuality comes up	anger
i havent been feeling fantastic this week so i thought id do something different and easier to write that i thought could be fun	joy
i was feeling frustrated	anger
i feel devastated that this occured but it was for a good cause hopefully no more dogs run around acting like that so they too dont get shot down	sadness
i created a new profile before and i feel ok cuz i already know who i added	joy
i feel very lonely but thats alright nothing a little tv or music cant fix	sadness
i feel a bit shamed but here it is dr	sadness
i feel so thankful to be in a part of the country where i can train outdoors this late in the year and not have to bundle up or wear several layers	joy
i feel like i m uncertain about things i was once so certain	fear
i feel energetic and fresh and the great things is my eye sight has improved a lot	joy
i get an upset stomach afterward complete with feeling like i want to throw up and i still have that pleasant memory of the first one i had that did make me throw up	joy
i have a million untrieds to get through so ive decided to make a list and im using a random number generator when im feeling indecisive	fear
i am also feeling awful	sadness
i was already feeling burdened to write write write	sadness
i really am a hard worker and feel quite loyal to places i work	love
i feel sorry for john boehner his copious tears running over and blurring his spray tanned face until its the same color as his nicotine stained fingers all the while eric cantor is waiting to push him out of the speakership	sadness
i feel times less bitchy	anger
i do not feel rejected anymore for i decide what my value is	sadness
i felt such a resonance with your words i feel so ashamed that my feelings seem to have gotten the better of me	sadness
i just feel so irritable which i guess is a classic symptom of depression	anger
i sat on a windy beach feeling thoroughly annoyed i vowed id be back and i would climb scafell	anger
i see myself starting to feel the emotional dependence on my parents i stop and breathe	sadness
i feel passionate about sharing it with you	love
i feel like i am alone in this world other days i feel like i am surrounded or being closed in on and just want to be alone	sadness
i feel so blessed as i ve said numerous times before that i have met so many nice and caring people through the blogging world	love
i like when im feeling productive even though i sometimes grumble about not having time to scratch my butt	joy
i feel useless and helpless and broken	sadness
im not feeling quite so adventurous i might just find a quiet spot to read	joy
i feel like my beloved mixer is an extension of my body	love
i have said this before being a mom has made me feel more vulnerable than i have ever felt before	fear
i feel very amused at that pic	joy
i do feel apprehensive before meeting someone new particularly in a group situation but i just sign up for everything i can and hope that i ll have found the courage to do it by the time it comes round and i always have so far	fear
i feel valuable a href http idreamculture	joy
i love my job and know that the surgeries were doing are emergencies i always feel resentful especially when it is am and i was sleeping	anger
i feel enormously honoured to be included in this list	joy
i was actually feeling somewhat listless and unmotivated earlier this afternoon but then i had a cup of coffee medium strength coffee at that and now im bursting at the seams	sadness
i may attempt a hair coloring session later if i m feeling brave crazy saturday nights over here	joy
i am feeling optimistic about doing as much as possible in the next to hours before the kids come home	joy
im not feeling absolutely terrified of more pain and more trauma to my already battered body	fear
i got off in my previous post about how much the app maker leeches upset me at this conference and so i feel like i should mention who i was most impressed with there	surprise
i went with one of those because honestly i was feeling very sentimental about family that morning	sadness
i landed at the reagan airport feeling pretty good	joy
i can see changes on my legs they have slimmed down a bit but i feel a little disheartened that its not that visible	sadness
i can look at a stack of twenty five term papers and not feel overwhelmed	surprise
my cat died from an illness it had been with us for years it was a lovely cat it had been ill for one or two weeks and the veterinary surgeon had told us that it was dying	sadness
i just feel that the roster looks messy with characters on there from to new members it might look as though we cant be bothered to housekeep it and there is a risk albeit very small that we might get an ebayed toon turning up in guild on an old members toon	sadness
i feel a worthless maid	sadness
i feel lousy and seem to have a frown i remember all the funny times and you just turn it upside down	sadness
i could say that will make anyone feel better than actually reaching their goal themselves	joy
i feel agitated she said and we continued on to the corner of main and hastings where we saw three or four cops in the middle of a take down and my friend who has an anxiety disorder insisted we get on the wrong bus just to get away	fear
i almost fall asleep but i feel so awkward sleeping beside her	sadness
i feel blank and at a loss but hey that s old hat	sadness
when people harrass me i feel oppressed by their behavior	anger
i am going to be a little selective about who i let read just for privacys sake but if you can relate to me why you want to read and if i feel your motivations are safe and okay then i will send you an invite	joy
i dream i feel like i am finally not burdened by all of the things that i feel just crushing me when im awake	sadness
im lulled into a fantasy of walking hand in hand in some remote location preferably the beach at sunset its cliched i know and feeling love and loving in return	love
i am feeling incredibly restless	fear
i feel so enraged that i want to punch him but i don t because he s only years old	anger
i feel all submissive	sadness
ive been feeling really pumped about running again this is very strange	fear
i didnt feel discouraged or depressed though there are always challenges to be sure	sadness
i landed in dubai that i started to feel ok about coming here	joy
i feel more useful	joy
i could just feel the joy rage coming at me for that one but i m glad you re feeling back at it and i m also glad we went to yoga tonight because sometimes you just need to know that you re better than your crossfit coach at side plank img src http s	joy
i tell the people closest to me things that i am feeling and its as if they arent surprised because theyd known it all along	surprise
i feel contented small old rich tired and happy	joy
i hate to have to clear my voice i hate to stammer i hate to feel the way i do now humiliated and frightened to the bones what do you want of me	sadness
i wish i could help take the pain and anguish these families must be feeling innocent children killed while in school where they should be safe	joy
i grappled with was guilt that relatives and friends who usually communicate with me there would feel like i was ignoring them and i felt selfish still posting my burlesque and blog updates there without liking their photos and links	anger
i tired of hearing of these unique communications special feelings and how sincere you are	joy
i feel so blessed to have been able to help	joy
i used to feel from your music is now gone and it has been replaced by a bitter taste in my mouth and a lot of sadness	anger
i even get jealous when my bf speaks to his best friend who is a girl and also friend of mine but i listen and understand their friendship because my trust towards my bf is higher than me feeling jealous	anger
i feel really discouraged and hope is the only thing i have to hold onto	sadness
i feel surprised and disturbed actually	surprise
i also feel vulnerable being left on the bed in virtual silence	fear
i feel like im pretty weird and open about liking a lot of things i doubt any of my interests would surprise anyone	surprise
i really feel for these innocent kids because not only are they taught unconscious racism but then they are taught overt racism and they have no choice but to follow	joy
i feel intimidated by the wide open design and therefore find it hard to write	fear
i feel like the awkward year old i was and some days i really feel like a grown up	sadness
i really just want someone to hold me and kiss me to make me feel loved and safe	love
i wanted to feel convinced that she had truly found herself and her place in the world without a man but considering that the book started and ended with a relationship i was not thoroughly convinced	joy
i have faith but don t feel convinced that its if i am on here asking questions	joy
i feel that i want what i need and know that i just need to bleed in this fucked up world of my own	anger
i got a little bit of help from my brother at the beginning and lots of lucks near the end of the game which might make you feel dumb at least it did that to me hahaha and at the end you have to decide nikos and the worlds fate to save niko or to save the world	sadness
i do feel rather nostalgic for the days gone by which will never return	love
i could soon feel quite rejected	sadness
i just can feel so pain but nothing to do blank and speechless	sadness
i feel honored or insulted	joy
i felt a little bit of cramping and the same feelings i had been feeling for weeks so was not bothered by it	anger
id always been proud of where im coming from but now sometimes i feel im too dorky boring hipster in the wrong way awkward and then i wonder why dont people feel close to me	sadness
i feel like a useless bastard	sadness
i feel that the students in this classroom are very hostile towards any display of intellect just like the rest of society	anger
i feel kinda strange too cause i didnt encountered with such feelings last year	surprise
i feel like garbage i am wonderful though i feel weak i am strong though i feel like a failure i succeed and though i feel unworthy i will live out my dream it ends and begins now	joy
i feel like this never get impatient around sharp objects as it will inevitably lead to tears	anger
i don t think i could feel more idiotic if i tried	sadness
i was sipping my diet coke watching my the swimming lessons and feeling aggravated that my mousekins were not being better listeners the thought crossed my mind	anger
i think guys who feel need to compensate do it by being obnoxious	anger
i feel shitty as fuck	sadness
i feel so invigorated by the sunshine	joy
i am not sure why i feel the need to share this experience with the world maybe its just that now that its over its actually pretty funny	surprise
i don t know if he knew about buffy but i for one was feeling nervous about how the whole multiple dogs on a flight thing was going to pan out	fear
i feel like i m accomplishing something and when i feel passionate about life	joy
i feel a strong connection with another human being and i want to spend more time with her	joy
waiting for my girlfriend to come from her apt to mine she was very late and i thought something awful had happened	fear
i feel all glamorous	joy
ive been feeling jealous lately of bloggers going off to author readings and book si	anger
i feel so doomed for my botany lec finals later	sadness
im re reading that sentence and feeling foolish	sadness
i feel glad to be teaching nursery children who have special needs and know that the study of art has better helped me to use art in the curriculum to make lessons more enjoyable and interesting for the pupils	joy
i came away from this evening feeling very rich that i have a friend down the street that is so very close to me	joy
i came back and for some reason my mind feels blank	sadness
i feel like i want to punch him in his handsome face	joy
i do when i feel guilty a href http douevenlift	sadness
i had an incredible feeling of frantic despair	fear
i have struggled to fit all the work in for this module and have felt frustrated at times feeling that my blogs were rushed and although i have read with great interested fellow students blogs i feel i havent interacted as much as i could have done this is a definite area for development	anger
i feel like i have gotten rejected by him over and over again from the time i have met him	sadness
i feel optimistic that he ll settle in before too long once we ve arrived	joy
i am feeling a little stressed but seriously i have no one or nothing to blame but myself	anger
i feel im being violent is i say no im not going to accept that and here are the consequences	anger
i wonder if they would feels as delicate and pretty in my hand as they looked upon the framework of branches	love
i feel im back to being that bouncy little chickie i was when i first found the scene but with a lot more depth and understanding of myself and the world around me	joy
i feel have been convinced by many factors in our culture of a kind of cooking mystique	joy
i feel delighted toward something it could be an acheivment i did or my surrounding or even unexpected event that happen to me	joy
i was insane not liking someone else to do all this but it made me feel less valuable b c i wasnt working and i also wasnt a housewife	joy
i havent known sue anything like as long as bloater and lisa but i feel like i have you know one of those people you meet and you just click with you can have grumpy old people conversations straight away with them but then roll around laughing the next minute well thats sue	anger
i feel honoured that she has chosen to share this with me	joy
i could sit for hours with some old friends catching up and just feel like i am in a uber gorgeous	joy
i feel sad i will just ignore and pretend i dont feel anything	sadness
i feel cared for and accepted	joy
i start i feel like i should reiterate a fact that im not sure ive made clear yet just because i post all these despondent incidents on mermaidhaire does not mean that i am sad like all the time	joy
i think sometimes feelings of obligation duty and expectation get in the way of trusting our intuition to guide us in the actual right direction	joy
i feel lucky that i have an awesome life and family even though i belong to a middle class	joy
i am feeling very shaky	fear
im feeling unimportant or sorry for myself not at all	sadness
ive heard stories about julie baileys treatment before now but this is the first time i seen anything in print and it makes me feel deeply ashamed that someone who stood up neglected nhs patients and their families can become so isolated in her own community	sadness
i was feeling rejected and sad	sadness
i feel satisfied with it	joy
i still feel completely accepted	joy
i didn t binge at all during the weekend and had more energy to clean the house something i had put off for weeks even if these pills didn t really make me lose any weight i wanted them because i hardly felt the need to eat and didn t feel totally and completely exhausted	sadness
i love you to me actually made me feel dismayed and disappointed	sadness
i don t feel so self assured i need to compete or to justify why i m so clearly not doing as well as someone else	joy
i hesitate to give out stars for any books because i feel that giving it stars is saying that it is absolutely perfect and there are no improvements to be made	joy
i and was feeling nostalgic about that time in their lives	love
ive been having breakdowns again ive been feeling depressed and for the three four days i was sticking to my old sleeping pattern i was feeling pretty great not the best but better than normal	sadness
i continue to spend hrs into not feeling envious can i really do it	anger
i come home i am usually feel drained and exhausted	sadness
i got the feeling she really liked her new quilt	love
i still managed to feel tranquil and appreciate this archeological wonder	joy
i was also feeling unimportant	sadness
i would probably dine here once in a while especially if i am feeling rich which i dont	joy
i got the guinea pigs when i lived in a tiny flat in london and was feeling pretty depressed about life	sadness
i feel it is wholly positive	joy
i feel insulted by this technique which is also proven to be one of the worst for educating because i already read the slide faster than he was able to speak	anger
i feel to have the honor to be this precious little girls mother	joy
i feel drained at least now i have something to look forward to	sadness
i regret it because i feel shitty that i cant enjoy things if im alone i ended up seeing my brother afterwards who was in baltimore with his new girlfriend and wanted to see me as well as introduce me to her	sadness
i feel discouraged why should the shadows come why should my heart be lonely and long for heaven heaven and home when when jesus is my portion my constant friend is he oh his eye is on the sparrow and i know he watches watches it over me	sadness
i only feel curious impatient eager and confused	surprise
i feel that rushed prize giving really dilute the event and in future prize givings will be not rushed and will be on timetable	anger
i asked them to join me in creating a world where all year old girls could grow up feeling hopeful and powerful	joy
im a little concerned that ill look up one day and all the leaves will be on the ground and ill feel like i missed it	sadness
i feel horrible now as a result	sadness
i can never fall in love with anyone because my feelings make me too dangerous	anger
i feel satisfied and happy with my choices today	joy
i am breathing well and feeling quite lively and upbeat	joy
i feel a bit mournful since i read a bulletin of one of my myspace friends	sadness
ive been feeling so restless at home these days probably because i had been cooped up at school and home for way too long	fear
i can breathe his scent the first time i will feel his embrace if only in a friendly hug in five years	joy
i feel gentle hands careess me with tender care across my curled shoulders and pulled towards embrace the sun reaches towards my searching face	love
i instantly feel rejected	sadness
i feel really wronged in fact what hu jia did is good for society	anger
im kind of feeling nervous and anxious about all the shit i have to do today	fear
i make the trip i feel a strange combination of excitement and dread	fear
i am feeling much more myself again now and i would like to say thank you to everyone for the lovely get well wishes your lovely comments always mean so much to me	love
i am certified via ace and i love what i do but lately i feel like a fake	sadness
i was feeling very sympathetic and told him i was so sorry and somehow felt responsible for him getting burned which is ridiculous because he is a grown man who has lived in his sun sensitive skin for years and should know by now how to take care of himself	love
i execute the trick and work my dishwasher magic i feel so clever	joy
id feel very sympathetic but then again its not like what the current situation seems	love
ive posted a blog and i feel like thats unfortunate	sadness
i started feeling my back aching especially the lower back	sadness
i feel for these kids because you know theyre talented but i think one of the things with the whole american idol deal is that they grab a hold of you and you do what they tell you	joy
im writing again but feel like discarding it because of lack of supporting ideas	love
i just don t feel like having distraught parents breathing down my neck	fear
ive been waiting to get some time alone for quite a few weeks now and when i finally get it im feeling a bit homesick	sadness
i can t show my feelings well to my family and to the fans either	joy
i also get to feel proud of my weight loss which when completed in a few months time i will have lost around kg which is approx pounds	joy
i feel a little isolated being in my house all the time	sadness
i feel troubled i guess would be the best word for it	sadness
i screwed my brows together when i realized this reaction and pondered what could possibly make me feel so fond of a stranger	love
i feel he has been quite successful at achieving his vision	joy
i feel bashful under his teasing scrutiny	fear
i think since im compelled to act all meek and asian in front of my own kind i feel a tad inhibited to the extent that i cant even be myself	fear
i vividly remember feeling so offended that she would even dream such a thing could be a choice	anger
i am very i feel very privileged having said all that i am very privileged	joy
i just feel weird doing it but i want to make sure he feels loved in there	fear
i wouldnt feel uncomfortable wearing it at work	fear
i feel very stunned that people got it in a big way	surprise
i was feeling a bit disheartened until one of our black belt instructors at the dojo richard and i own asked why let anyone else set your destiny	sadness
i am trying to work on finding the joy in the simple thing that god is finding joy in my obedience to him even if it doesn t feel very joyful in the way that i am used to	joy
i saw a few pianos that were either newer cheaper or larger but there was always something missing that made me feel uncertain about buying them	fear
i feel like its become socially acceptable to allow traditional views to be threw under the bus without a fight because youll offend someone if you stand up	joy
i are another reason why foreign tourists feel reluctant to drive in this island	fear
i wasnt feeling too well	joy
i kind of feel lame but still dont regret coming	sadness
i feel romantic feelings in my soul and begging to god make u me ur love me ur feeling me ur soul me i wanna to hear the beat of heart by u for me ever if u wanna so otherwise i am nothing without u	love
i notice myself worrying about him i push that feeling away and replace the thought with something positive or remind myself to let go its out of my control	joy
i feel super behind in all aspects of my life i need to read	joy
i start to feel myself become irritated when conversing with him	anger
i remember watching it and feeling devastated because of the sheer familiarity of it all	sadness
i really appreciate his protectiveness and slight jealousy over my attention it makes me feel valued	joy
i feel a bit like franz liebkind in the producers not many people know it but the fuhrer was a terrific dancer	joy
i feel violent or something today	anger
i just feel so awkward and i know i am awkward with them	sadness
i think it was what was making me feel weepy	sadness
i feel like i need to cry these past few days and it relieved me that i could cry that much of tears today haha	joy
i wanted but knowing nothing about it i stepped into the candyland of make up looking haggard and left feeling radiant with a bag full of products of course	joy
i feel a little bit weird	fear
i feel so damn complacent	joy
i guess these expectations of me being so goddamn perfect have made me feel afraid to change	fear
im just happy to be feeling something because for the last few days ive felt pretty	joy
i feel happy about myself hes the reason why i am where i am today	joy
i feel with aconfident heart i can be the overcomet that god wants me to be so i am eager to learn	joy
i managed a whole tuesday of eating clean but have caffeined up today and am feeling rather shaky	fear
i feel more energetic and motivated	joy
i was feeling quite impatient and must have hit the ad because thats when my internet died and vista virus pro started to bother me	anger
im feeling bitchy as hell tonight	anger
i started feeling festive a little early this year	joy
i feel like its at times like these when things seem a little more uncertain that i thank god more for the small things	fear
i feel lethargic unmotivated needy and frustrated	sadness
i am keen to incorporate more use of recovery tool and i feel that as a tool this can useful in allowing patient control over their mental health	joy
i have been feeling rather lonely	sadness
i feel it breeds loneliness and discontent and then we were onto the economy and recession and how stressful money and unemployment can be for people then she wanted to know what caused the recession and then the topic came to divorce	sadness
i of britain so were louis xvi and marie antoinette but i think perhaps i feel the loss of russia more because it was so violent it was the entire family and because it was so comparatively recent	anger
i lived off lemon bars for a few weeks and then this weekend ate and ate and ate and it was all horrible food and now i feel and look and am horrible	sadness
i feel insulted to see anyone wearing crocs the fashionable shoe icon	anger
i feel so alone i feel like theres very few people who will actually listen to me	sadness
i feel like fake eyeglasses will make me look older and hell a little more authoritative too	sadness
i take it easy even when i feel well kind of what stasia has been saying	joy
i am right after my make up done i usually don t wear foundation so i feel like i look fake in the pictures	sadness
i feel like ya allah im scared puff it was fun man then id an idea	fear
i really didn t know what i was feeling my mind was blank i was confused and numb	sadness
i am much lighter now i feel extremely passionate about myself and my life yes me i do	love
im drunk for example i feel a lot less shy about speaking in a foreign language that i havent yet totally mastered	fear
i dont know if you guys can relate but i always like to feel welcomed and see a smiling face when im having a spa treatment	joy
i thought about my own depression about the negative thoughts ive had lately and how i can intervene in those thoughts to help myself not feel so depressed	sadness
i feel like the thing im most nervous about is having two kids	fear
i am feeling i still should be caring and concerned	love
i havent written in awhile and it feels terrific to scribble stuff down in a notebook from time to time	joy
i meet men who feel insecure about women	fear
i feel sorry for those who use the ghd hair straightener it will not damage your own hair	sadness
i would feel boring rejected or just downright unlikeable	sadness
i feel homesick and miss my snobbish fluffy cat	sadness
i do have to say that at first listen yunhos raps gave me that wtf feeling but after listening a couple times im determined to learn them	joy
i go to the range i feel like im like russell crowe in robin hood or merida in brave	joy
i feel fucking terrific after	joy
i continue to add more so please feel free to explore and let me know what you think	joy
i went to work like normal and didnt feel bad in any way shape or form	sadness
im feeling aggravated listening to phoenix lost and found	anger
i feel a bit uncertain really shes a nice girl and good friend material	fear
i feel that the most talented of illustrators designers are ones that know how to get an idea across without the trappings of crosshatching and lensflares on everything	joy
i feel very privileged not only in being able to share in her artistry but knowing she has my back	joy
i remember feeling as if i didn t belong and that i wasn t smart enough cool enough or even young enough	joy
i was feeling kind of discouraged because nothing happened	sadness
i asked darren about it when he got home as i was feeling a bit curious even though it didnt really matter and it was really none of my business	surprise
i feel the pain of this in ways that only a tortured ti could possibly understand	fear
i feel hopeful and will do my best to give it a go next week despite having dozens of final assignments to mark	joy
when my last years second semester results came through i was ecstatic	joy
id like to write something interesting right now but unfortunately i feel deprived of inspiration	sadness
i feel glad i can still teach him at home myself	joy
i find myself whinging about the temperature every day at the moment but it does feel ridiculously hot	love
i feel more sociable these days	joy
i feel i would be ungrateful to god and undutiful to the church if i did not use my poor efforts on the side of truth and peace	sadness
im not feeling insecure this month im feeling full of oomph	fear
i can t hate too much because i feel like she s looking pretty damn flawless in these pics	joy
i began to feel a cranky feeling of why the hell do i do what i do	anger
i could feel the radiant heat of emanating from her naked sex reaching longingly for the probing tip of my hardness	joy
i know exactly how put out you are and feel like it is only really acceptable to foist that inconvenience on family	joy
i was not wrong to feel angry but i was wrong for what i said	anger
i did feel slightly shaky and had a headache	fear
i have to say it is making me feel very tender inside like a wound that has scabbed over on the surface but is still raw and unhealed underneath	love
i tween sat for my moms boss year old and year old boys this weekend id say babysit but that feels weird considering there were n	surprise
i feel like im in a whirlwind and the next im trying not to be too impatient as i wait	anger
i felt a very distinct feeling that told me everything would be ok and that all things would ultimately turnout for my good	joy
i really feel like i have a lot to offer in this area i would like to focus on troubled teenagers	sadness
i run into feel useless i understand that but not because of my retirement it is because my daily struggle overwhelms me often	sadness
i am bothered is that he might changed his feelings once he get back in us and leave me heartbroken	sadness
im already feeling lethargic	sadness
i feel kind of vain when people tell me im pretty though	sadness
im sorry this apparently offends a lot of other women because its only women who feel the need to say something rude but im going to do it anyway	anger
i help busy overworked mainly but not exclusively women go from feeling overwhelmed frustrated and generally pissed about their health and appearance	surprise
i love taking in peoples smiles the way children giggle the gorgeous way little ones move closer to their moms if strangers smile at them and they feel scared the way teenagers are boisterous and full of life and hopes	fear
i feel really comfortable in them	joy
i hope something magical happens today because im feeling kind of listless	sadness
i dont know where she gets her energy frombut i feel slightly shamed about how moody i feel when i havent slept well enough	sadness
i feel more like the manager everyday and i feel more respected by the day as well	joy
i feel like i missed out when i was younger but i was very active and would be much more content to go outside and ride a bike	sadness
i want to at least feel more intelligent and i believe becoming a well read person myself will help	joy
i just feel that as my reader and loyal subscriber you need to be informed about how great butterfly marketing really is and not be taken for a ride so i can bank some chunky commissions	love
a study visit to a chicken factory the butchery	anger
i was hurt by this comment because it made me feel unimportant and like he wants to date many women	sadness
i feel so completely helpless to do anything to help those affected by the tornadoes that hav	fear
i have to cop out on feeling regretful	sadness
i just don t feel thankful rel bookmark some days i just don t feel thankful posted on a href http babychaser	joy
i remember moments of feeling lost or hopeless when i was younger	sadness
i made sure to go all out for him since i was feeling him and i liked how we complimented each other	love
i write when i am feeling happy and childish	joy
i made the stupid mistake of saying i was fine the next day the last time my headmaster punished me and it only served to make him feel he had not punished me hard enough	sadness
i feel like i am being held firmly in loving arms surrounded by a wide circle of people who are not going to let me fall	love
i just feeling particularly nostalgic that day	love
i was feeling disillusioned	sadness
i was feeling very pressured	fear
ill be thirty next year and im feeling positive about my life and the choices im making and the things that im putting out there into the world	joy
i feel a creative mind brings more diversity and new thinking to any job	joy
i feel naughty by ratbagx	love
i guarantee that if im dizzy or feeling like im going to vomit for months i am not going to be a very pleasant person	joy
i smile people smile back and tell me they feel a little cheered up seeing me being jolly in the morning	joy
i used to walk over to my neighbors and hang out with him while he worked in his shop but i kinda got the feeling i was unwelcome	sadness
i feel satisfied and not necessarily just forget the pain that she felt	joy
i said earlier he was feeling ignored ever since the baby came but is now getting back to normal as attention is given to him as well	sadness
i was still looking out for good causes that i feel passionate about to volunteer and again last year when a friend introduced me to an organization that packs food rations for needy families	love
im feeling a little tender in my wood works	love
i am suddenly feeling insulted while typing this down	anger
i feel depressed i feel like they would ve been negative because i hadn t been the most influential big brother	sadness
im trying to go on how i feel hopefully next time i brave the scales i will have been good for a few days and will see a nicer number	joy
i can t help but feel a bit miserable	sadness
i walk in a conventional classroom my senses feel assaulted by all the stuff on the walls hanging from the ceiling and covering all the surfaces	fear
i feel so clever to have done that	joy
i can walk the entire grocery store without feeling like they re going to give out and the aching doesn t happen often anymore	sadness
imdoing good and its almost strange to feel carefree	joy
i could already feel the difference in strength during technique class and three classes in i am starting to find my balance though it is still pretty shaky business	fear
i feel so low and i havent felt this low in a while so it sucks	sadness
i absolutely love this skinny fiber it is doing wonders for me and i feel fabulous	joy
i feel as if im in some strange catholic vortex	surprise
i have a feeling that many of you will be surprised to learn that after nearly years it s time for me to say goodbye as your guide to entertaining	surprise
i am so connected with families that are not my own and i love them so much and so i feel blessed to find a family to be connected with on so many different levels	joy
[truncated: 14,000 more rows]
