# Supplementary material for: Detecting rumors in social media using emotion based deep learning approach
Source: PeerJ Comput Sci. 2024 Sep 20;10:e2202. doi: 10.7717/peerj-cs.2202 (PMC11419649; doi:10.7717/peerj-cs.2202)
Supplement: Supplemental Information 4 [file peerj-cs-10-2202-s004.zip › val.txt]

im feeling quite sad and sorry for myself but ill snap out of it soon	sadness
i feel like i am still looking at a blank canvas blank pieces of paper	sadness
i feel like a faithful servant	love
i am just feeling cranky and blue	anger
i can have for a treat or if i am feeling festive	joy
i start to feel more appreciative of what god has done for me	joy
i am feeling more confident that we will be able to take care of this baby	joy
i feel incredibly lucky just to be able to talk to her	joy
i feel less keen about the army every day	joy
i feel dirty and ashamed for saying that	sadness
i feel bitchy but not defeated yet	anger
i was dribbling on mums coffee table looking out of the window and feeling very happy	joy
i woke up often got up around am feeling pukey radiation and groggy	sadness
i was feeling sentimental	sadness
i walked out of there an hour and fifteen minutes later feeling like i had been beaten with a stick and then placed on the rack and stretched	sadness
i never stop feeling thankful as to compare with others i considered myself lucky because i did not encounter ruthless pirates and i did not have to witness the slaughter of others	joy
i didn t feel abused and quite honestly it made my day a little better	sadness
i know what it feels like he stressed glaring down at her as she squeezed more soap onto her sponge	anger
i also loved that you could really feel the desperation in these sequences and i especially liked the emotion between knight and squire as theyve been together in a similar fashion to batman and robin for a long time now	love
i had lunch with an old friend and it was nice but in general im not feeling energetic	joy
i just know to begin with i am going to feel shy about it	fear
i feel try to tell me im ungrateful tell me im basically the worst daughter sister in the world	sadness
i feel that it is something that will never really be resolved	joy
i just feel like all my efforts are in vain and a waste of time	sadness
i feel absolutely foolish for allowing myself to actually believe that this might be it for us the month weve been praying so hard for	sadness
i waited for an eternity for it to download and now im remembering a day when i had to wait to go to walmart to buy a whole cd just to hear one song and feeling kinda dumb with my impatience	sadness
i don t know if anybody will ever be able to feel how i feel or at least relate when everything is lost you find yourself missing and longing for it them	sadness
i feel as if i am the beloved preparing herself for the wedding	joy
i would feel i missed out on a wealth of treasures if i did not read	sadness
i finished the film i feel kind of regretful that i wasnt able to catch this on the big screen	sadness
i feel like im caring about my body not in just an attempt to be the right size but to feel good and have a full life	love
i feel so damaged i just want you to have care of me continuer	sadness
i have found in the past when i blog daily i have more to say and i get out my feelings and emotions in more creative ways	joy
i to candy factory it was clearly a tourist production line but it didn t feel unpleasant or hurried just well planned and professional an interesting and picturesque visit	sadness
i feel that i m so pathetic and downright dumb to let people in let them toy with my feelings and then leaving me to clean up this pile of sadness inside me	sadness
i am feeling very blessed today that they share such a close bond	joy
i constantly feel these fits of discontent	sadness
ive been consumed by guilt and other feelings of discontent	sadness
i feel like taking a whack at someone s eye and spitting on it a cranky old lady i try to cheer myself up	anger
i feel really special and important	joy
i sit the chicken preferably bone in chicken thighs skinless because i feel they have the most flavor in a crock pot so that it becomes tender and falls apart	love
i feel empty and i wait for new signs	sadness
i honestly do not feel discouraged today as i usually do	sadness
i only feel such an aching rush if im hearing it	sadness
i feel mmf and i cant be bothered to fight it	anger
i cant sleep i switch on music if i need to wake up i switch on music if i feel morose music it is that comes to my rescue whenever i feel ecstatic the tunes are by my side if i want to meet my wild side hail music	sadness
i feel so discontent with this decision	sadness
i know it so difficult especially when you feel you have been wronged	anger
i see the starlight caress your hair no more feel the tender kisses we used to share i close my eyes and clearly my heart remembers a thousand good byes could never put out the embers	love
i hope i m proved wrong but i can t see the england u international hitting double figures next season and unless they invest in the rest of the team to provide him with service i feel they re doomed	sadness
i could smell the chlorine feel my aching muscles see my portly mustached coach and prepubescent teammates and hear the whistles and hollers from the parents in the stands	sadness
i have a feeling hes going to be way more successful than i am	joy
i love this song and it always makes me feel happy	joy
i everyone this will be a bit of a brief post as ive got a stinking cold at the moment and am feeling very very crappy but i have another page done on	sadness
i feel a special draw toward and awed admiration for the firefighters who led the charge into the towers when everyone else was rushing out	joy
i didn t feel accepted	joy
i feel sometimes i am like heartless tin woodman sometimes like cowardly lion but i really want to believe there is a href http www	anger
i just feel discouraged because the industry is enormous what makes me special in a sea of pretty girls	sadness
i appeared in his office stony expression back on my face prepared to sever ties with the man while feeling heartbroken at the prospect	sadness
i suppose a couple days of not feeling so hot is better than whooping cough the visit went really well	love
i miss our talks our cuddling our kissing and the feelings that you can only share with your beloved	love
i feel energetic and excited to see my results at the end of the week	joy
i feel so shamed that i want to give up	sadness
i feel perfect with you on facebook href http www	joy
i hope he will pull out the tissue paper himself but i feel like to him sunday will be just another day to be cute and wonderful	joy
i also feel it is unfortunate that nearly all the readers of going to meet the man will be african americans unlike myself	sadness
i look and feel miserable	sadness
i try to share what i bake with a lot of people is because i love people and i want them to feel loved	love
i feel very strange today	fear
i have no extra money im worried all of the time and i feel so beyond pathetic	sadness
i have a feeling that was because we opted to shoot more photojournalistically and completely prop free which is a personal fave of mine	joy
i must say to get to this point where i feel nothing but just friendly feelings towards him takes alot of time	joy
i feel that this is important in itself the fact that we all have our own individual way of grieving	joy
i cant help to also feel a little restless	fear
i have a lot to learn i feel like people are supportive of me	love
i feel in perfect height or just height threads picture images	joy
i feel like im an unwelcome presence whenever she is around	sadness
i can really decode but im sorry i have to vomit my feelings out because i am so cranky and everything is getting on my nerves	anger
i feel like ive been punished and i can turn it around and dont have anything to be afraid of	sadness
i am feeling pretty guilty about posting pictures of some stray cat i cuddled on the street and not even posting pictures of my own two cats	sadness
i was trying really hard to be a people pleaser and itd left me feeling so defeated	sadness
i have a feeling there will be many sarcastic quotes in this and future posts about him yikes	anger
i feel so damn fucking disgusted violated and hurt and angry and everything	anger
i feel stressed or my family is being negative work is my getaway and every stressor goes away because of the kids	sadness
i told her that i woke up feeling mad that i am a woman and that i am probably always going to have to worry about being raped	anger
i feel for you despite the bitterness and longing	love
i feel ecstatic and light as air	joy
i would lie in bed and feel it somehow sparkle and i knew that even if most meningiomas are benign mine was growing and needed to come out sooner rather than later	joy
i still feel like im getting away with something naughty	love
i didnt feel rushed	anger
i feel a tad bit envious of my younger self i was in great running shape young and had my whole life ahead of me	anger
i feel like the people i know are really generous and i have my needs met	joy
im feeling a bit out of my depth with my colouring skills amongst all this talent though so please be gentle with me	love
i feel like hes a little pissed at me	anger
i have gained some weight i feel very insecure in my self image	fear
i feel like i ve been having some issues with focus and exposure lately and i m not sure if it is my camera or me	joy
im feeling more fucked up than last night	anger
i can feel violent biff whole length is hit by thunder same desire fire is ignited very quickly	anger
i am reading something the saints have written i feel a real pang of sweet pain for the love they have for our lord	love
im not trying to sound sarcastic but only trying to make the point that amid the daily pressures of life as wife and mom we often may find ourselves feeling kind of unimportant or robotic if you will in carrying out our tasks	sadness
im not crying in a corner or feeling so out of control irritable that i cant handle it	anger
im feeling nostalgic cant beat the corys iframe allowfullscreen allowfullscreen frameborder height src http www	love
i love the foamy feel it is so gentle on the skin doesnt sting or irritate whatsoever	love
i feel so stupid at how easily i cry these days	sadness
i feel very privileged to watch such beautiful dancers move and call it work	joy
i feel cold in	anger
i really feel like damaged goods	sadness
i feel the cool edge of the barrel against my head	joy
i do feel completely isolated	sadness
i didnt feel all too devastated until i saw people running from the smoke and all	sadness
i am still feeling good	joy
i saw lil seb i feel in love and thought he be perfect to carry around with me while i explore baltimore	joy
i feel awful still but really	sadness
i always feel regretful a few weeks after	sadness
i have personally experienced this gut wrenching feeling and kicked myself later for making those dumb mistakes that result when anxiety gets in the way	sadness
i went from feeling helpless to powerful	sadness
i am actually feeling a little triumphant watching this economic crisis unfold	joy
i want to without feeling too inhibited	sadness
when i was doing research a few months ago	anger
i don t feel all that petty about crying over skin	anger
i feel insulted by saying real is bigger than man u real is a cows shit	anger
i love for my girls to have an imagination and read fair tales but i feel strongly that reality is also important	joy
i have heard that there are women out there whose pinterest experiences causes them to feel inadequate as mothers wives and friends	sadness
i ahem guess i havent been feeling compassionate	love
i run a full computer scan with my avast antivirus it shows no viruses however i m still feeling kind of paranoid about these programs	fear
i for one am feeling a bit anxious at how long we are staying but i know we need to do this	fear
i am feeling pretty pleased with the amount of work trackchanges has allowed me to document	joy
im honest im surprised at myself for feeling so emotional about it all having adopted a rather juvenile sneer against heaney as a bored year old in school	sadness
i knew there were a lot of hormonal things going on in my body too but the uncontrollable crying was still from feeling so uncertain about everything	fear
i feel as though im doomed to finding a man	sadness
i really feel so lame today	sadness
i feel like a graph doesnt show the data accurately enough to be useful	joy
i have a lot of feelings of love and warmth for her but sometimes i think i tortured her	anger
i and feel quite ungrateful for it but i m looking forward to summer and warmth and light nights	sadness
i was feeling frightened to the core what if my friends laughed at me what if sir was too harsh what if	fear
i don t know why this makes me feel so distraught	fear
i feel such gratitude for the generous gifts we received on our wedding day over years ago	love
i feel like it will not be as good if i do it early	joy
i see her face i just think about the amazing journey that shes been on here with us and i feel so privileged to have been a part of it	joy
i was fond of but to whom i have remained quiet about my liking for them either because i am confused about my feeling or because i feel inadequate about myself	sadness
im feeling truly adventurous ill go for a faux hawk of some sort	joy
im tired of feeling like damaged goods for being a victim	sadness
i feel like im a gorgeous person	joy
i feel insulted as if he feels he doesn t have to work for my money anymore he can put out anything people will buy it and radio will find something to play just because its him	anger
i feel a funny mix of emotions	surprise
i will never forget as he shot the dye into me telling me ok youre going to feel a hot flash and then it will feel like youve pissed yourself	love
i shouldnt feel threatened by that	fear
ive been having more frequent hot flashes throughout the day sometimes and im starting to feel just a tender touch of achy pain in one spot in my back which i hope isnt another new bone tumor metastasis	love
i have more of an idea of what to expect how time consuming a newborn baby is how much they feed how they might disrupt your sleep the potential for feeling isolated how you have to scale back what you can reasonably expect to do in a day and so on	sadness
i feel so much love for him and he is so supportive	love
i feel accepted by the boys	joy
i was sleeping when i heard the neighbours screaming	fear
i mean i feel like such a fucking obnoxious bitch admitting this but i get a lot of messages from guys on myspace during the week	anger
i will just say i feel emotionally calm and centered i just feel that as my self respect grows my desire for better things naturally progresses	joy
i often feel offended when people other fans think i name my son joshua as joshua in josh groban	anger
i really forgot how it feels to laugh sincerely and he is the one who make my sincere laughter come back	joy
im feeling a little dazed at the amount of items that i no longer use for decorations	surprise
i think my taiko experience so far has been at the root of my feeling dissatisfied and somewhat unhappy lately but theres just something else that i havent been able to explain	anger
i get the feeling that tyler is not very fond of the idea	love
i feel so incredibly hopeless about losing weight	sadness
i didnt want to feel outcasted as the uptight religious mormon girl nor did i want to feel like i had to remind everyone i did not drink smoke or wear short dresses	fear
i suspect that it will really appeal to christian readers but as an atheist i ended up feeling insulted by its religious message and its treatment of the topic	anger
i viewed back the new year card that you presented me i can feel your sincere	joy
im tired or feeling a little shitty it always puts me in a better mood	sadness
i have stayed at heritage christian because of the fulfillment that i feel in doing christ s work in action by being the hands the eyes the legs and the voice of supporting the individuals that i have been blessed to know and support	joy
i am just feeling overwhelmed and there is nothing i can do to fix it	surprise
i was looking at her and leaning a bit forward feeling really keen on to her	joy
i don t feel alarmed and wonder if i should	fear
i didn t feel frightened i m rarely scared of any place but i couldn t help feeling uneasy in the company of so many big groups of men and the only woman visible anywhere	fear
i begged her to come in the house with me when we got back and she did but left right away feeling distinctly unwelcome	sadness
i really want people to read my blog s but i can t write anything interesting enough i just write what i m feeling and who wants to read that boring kind of thing	sadness
id been feeling a bit funny all day verging on the kind of pre menstrual where you hate yourself so id been trying to take it really easy and just doing my own thing	surprise
i just feel really listless right now	sadness
i expected to feel more but nope i dont and thats a pleasant surprise	joy
when going to the exam	fear
im feeling a little better and with more christmas spirit i thought that by this date id had all my christmas decorations up but im not finish even with the lights	joy
i started feeling a little vulnerable when the giant spotlight started blinding me	fear
im sure much of the advantage is psychological the feeling ive out clevered the competition who are now hopelessly burdened with their big chainring jump	sadness
i am not a vegetarian and probably never will but i am feeling increasingly sympathetic towards those who are and towards the animals being slaughtered for our benefits	love
i recommend bacon for dinner if you want to feel like youre doing something naughty	love
i have arrived home feeling some remorse and a bit troubled	sadness
i feel like waiting for you to be online and you didnt makes me furious	anger
i mean if someone wrote fanfiction about my book and made my villain gay for say druian i d be sitting there reading it and feeling furious	anger
i feel the cool water on my skin and the sun hugging me in warm comfort	joy
i feel anything internally i m convinced that i m feeling my last breath heartbeat burp whatever	joy
i have a feeling often and often that its dangerous to wait for things that if you wait for things they only go further and further away	anger
i feel like thats petty so i convince myself that i dont give a shit	anger
ive this bad feeling that im being hated	sadness
i was going to tell you more about my trip to oregon but right now im not super feeling it and reading about other peoples vacations gets a little boring right	sadness
i leave the meeting feeling more than a little disheartened	sadness
i feel lucky really	joy
i could feel the muscles in my arches ankles and calves working to support my stride and i felt so much more graceful	joy
i feel better without it	joy
i was feeling pretty pleased with myself with the addition of two year birds and so i decided to walk around the fire station area which has produced good birds in the past	joy
i want people to have confidence that if they were in my chair they would leave looking and feeling amazing	joy
i also remember feeling like all eyes were on me all the time and not in a glamorous way and i hated it	joy
i think i just mostly feel uncertain	fear
i feel so cool like ice t huhwe neun gatda beoryeo priceless sesang ye ban bani namja neottaemune na ulji anha gucha hage neoreul jabgeo na mae dallil ireun jeoldae no	joy
i feel like ive been tortured in my sleep lately and im not quite sure why	fear
i feel invigorated full of energy ready for the day ahead	joy
i really have much of a clue how my ex actually feels or felt about anything really except that he hated it when i didnt screw the lids back on jars in the kitchen	anger
i woke up feeling ugly and im sure i looked like a hot mess	sadness
i feel a strange obligation to be interested and encouraging even when the kid is clearly taking the piss	fear
i contributed my ideas and opinions during discussions and i feel that i contributed ideas that were valued and taken into consideration	joy
i was starting feel a bit regretful for the break up so i thought id write this list to remind me why i broke it off	sadness
i cannot wait for school to end so i can change into a tank top and shorts and head to the gym and then to release my toxins and stretch and realize that homework is important but feeling good is even better	joy
i don t know this shit happens but every time i find out about yet another secret makeshift graveyard full of women s bones i feel that enraged impotence just like it was the first time	anger
i do not feel outraged by the change in name changing tanjore to thanjavur and mysore to mysuru makes more sense but since the previous cities were named by the very people who made them what they are today from mere villages to major power centres it s not a crime to retain those names	anger
i am more well read and i feel like im becoming more intelligent and articulate	joy
i feel so terrified to tell her	fear
i feel pretty rotten	sadness
im not really terrified of childbirth this time around and even though i know no matter what unexpectedly pops up you really can survive it and even though the author of my baby planner would be beaming with pride that i followed her instructions to the letter im still feeling a bit uncertain	fear
i own the brushes are constantly used and i feel that they are a worthwhile investment	joy
i didnt regret anything after bought this and i feel so satisfied about it thankyouu lt	joy
i feel lonely and he always talks to me	sadness
i feel repressed enough as it is and these sorts of repressive measures and guidelines only succeed in making me want to have more sex and partaking of the revelry that comes with being a dirty slut	sadness
i can only feel rejected and tossed aside and hurt for so long before i get enough guts to just pick up and move on	sadness
i feel eager to push forward but so far havent applied myself completely to it	joy
i feel overwhelmed by my circumstance in all of my mere human ness i will remember that god has landed here	surprise
im feeling a little vulnerable	fear
i wouldnt buy it but if someone gave me some id wear it if i was feeling a particularly vain that day but not really	sadness
i still don t feel devastated by the break up	sadness
i am at day and i am feeling terrific	joy
i almost feel a little bit weird about saying anything because it would almost feel like gossip	surprise
i have been feeling suitably punished	sadness
i always feel vaguely suspicious giving my personal details to random strangers i tell myself not to give her my real date of birth	fear
i do think as he was feeling a bit of humiliated they did not have an excellent alternative they wanted all of us to clarify the fact that stop mortgage is working	sadness
i cant seem to get passed feeling stunned	surprise
i began feeling shaky my heart was sort of skipping around i felt like someone who had been drinking coffee all day long	fear
i hope all of you epers feel terrific too	joy
i do reviews only on my personal experience please do not feel insulted or put off by my words i intend only to advise	anger
i feel very vulnerable and exposed too when i was in school i never thought this was how my life was going to be	fear
i feel for the death of this innocent child i dont trust her or her story	joy
i do know that when i see the colour purple it makes me feel calm	joy
im feeling less grumpy after that	anger
i need to be able to pursue the creative opportunities i crave without feeling like i m throwing my family under the bus funny how they still want to be fed even when i have a big gig to prepare for	surprise
i like the new ones better i feel they are superior to the originals in every single way	joy
i can feel a sense of comfort with nostalgic sweetness	love
i came home with these bits and bobs feeling very pleased with myself and ready for some sunny british weather	joy
i feel strongly that those who finger point and wish to control other peoples lives are not feeling very peaceful and content within their own lives	joy
i feel no need to offer it though i do feel a bit suspicious in the area of is she doing this just to try and lump all the people who have bothered to argue cogently with her in with the woman hating misogynists	fear
i rarely feel inspired and ready to write	joy
i feel loyal to skirtsports	love
i have to think for days what to text him and i feel really nervous if he doesnt answer	fear
im kinda relieve but at the same time i feel disheartened	sadness
i have tuned in to some country music the past year but it has only left me feeling empty	sadness
i have panic attacks when the phone rings and just feel so isolated	sadness
i have had a seizure i am not allowed to take part even though i feel fine	joy
i firmly believe that you shouldnt have to spend a lot to look feel fantastic and i love mixing style steals with higher end items	joy
i feel like such a goof ball for the things i am curious about but i see life as this adventure that i get to embark on and i want to squeeze every ounce of good from it	surprise
i feel i have rushed moments where i begin to take this life here for granted i just look at them they look at me and my graced life becomes the stage again warts crushed worms under foot and all the other conflicts that come with it	anger
i feel for him and im sympathetic because i have known people who have struggled with alcohol and drug addiction	love
i do feels amazing and is an investment for something greater	joy
i have a positive or negative experience depends largely on how much i feel control was either respected or taken from me	joy
im just feeling insecure and while i can easily diagnose these dispositions it doesnt help	fear
ive been sitting in my wheel chair to move laundry and while the chair isnt terribly maneuverable due to the confines of the small laundry area at least it feels fairly safe even it it is still quite a struggle	joy
i wait to hear if you feel i should find this is acceptable	joy
im feeling very remorseful at the moment	sadness
talking to a very good friend who had just had a very bad experience which was changing his whole way of looking at life etc	sadness
when i noticed two spiders running on the floor in different directions	anger
i am feeling so invigorated and so ready to keep pushing on to goal	joy
i feel like a super hero now that she naps amp sleeps in her crib	joy
i feel like its one of the most valuable tools in my art box	joy
i began to feel a lot better about the situation and decided to just keep doing what i was doing	joy
i am left feeling underwhelmed and ungrateful	sadness
i feel that popular culture especially in the uk and the usa is mired in an unsavoury mix squalor and stupidity	joy
i want to feel good but during that short week you don t get a chance	joy
i feel like im alone in missing him and because of that i feel a bit foolish for missing him as much as i do	sadness
i did though and woke up feeling terrific	joy
i know that part of the problem is that i feel like i have become more boring and less of an interesting person since those days	sadness
i feel that anger toward someone else not caring about someone else being selfish creating a negative impression of someone else not noticing the person next to them not saying hello to someone they must recognize where is my good heart	love
i feel so useless as i am bent on p here on the floor	sadness
i know sweetie turning in a month but you re still years old it s hard to comprehend what s going on except that the feeling isn t pleasant	joy
i feel bitter about me being like this but then i really am not	anger
i thought it would be fun and therapeutic and that i would feel useful and helpful by keeping up her blog	joy
i feel pretty confident in saying this	joy
i don t speak more than a few words of the local language and i have to rely on him to translate the conversations for me i feel submissive	sadness
i just feel like if i can just make it through this week it will be ok	joy
i want to be happy again and i have forgotten what it is like to feel content	joy
i have just been feeling so thankful humbled and blessed for my family and where we are in our life	joy
i feel greatly humiliated by the beauty of everything	sadness
im feeling a bit needy i keep thinking i would appreciate any attention but of course that is not true	sadness
i feel them at all and cannot just be content becoming a widow nun derby girl or something is what they become for me in my head	joy
i feel privileged and beyond lucky to have met him	joy
i feel discouraged and realize face palm that i need to look at things with a different perspective to be grateful about anything i can find	sadness
i want to feel pretty or handsome or something	joy
i have to say i really feel a little useful for the progress of the second half the replacement of the shirt plus the coach s hairdryer	joy
i do feel very excited about travelling because it s not often that i get to travel and it s definitely not often that i get to do it for free	joy
i walk into a restaurant well any public place i feel like all eyes are on me and i feel really paranoid	fear
ill just cut amp paste it next time i feel the urge to type something as whiney as that	sadness
i was feeling and was surprised when i told him i felt fine no fatigue	surprise
i especially enjoyed listening to shotgun lovesongs on audio book as it just seemed to give even more depth and feeling to what is truly a very special novel	joy
i can say is that i feel like myself when i put on a skirt heels and lipstick and when i wear clothing which has come to be accepted as neutral and nondescript like a t shirt and jeans i dont feel like myself	love
i am sure she makes all waiting couples feel this way but we left feeling like she is pulling for us and she will be so thrilled when it all works out	joy
i feel rude taking pictures of them	anger
i got a sore throat then a runny nose then a full blown congested head cold which fell on the bank holiday tuesday and has left me feeling low and blue and bleurgh since then	sadness
i meet up with the team i don t feel welcomed or accepted	joy
i feel completely restless and then i feel fine where i am	fear
i feel complimented or insulted	anger
i am feeling lots of movement now but gar is unsure whether he feels or not	fear
i have had several new members tell me how comfortable they feel with how accepted they are by the existing members and that is great to hear	love
i wont vote this year just to feel naughty and inflammatory	love
i feel reassured that i was able to observe myself clinging with such clarity	joy
i was very happy with impact made by valbuena and diaby especially the latter who i feel has what it takes to overhaul a shaky usual starter	fear
im dealing with issues that have me feeling kind of depressed and it stormed rained all afternoon not helping things	sadness
i don t really like to shop for the most part but when i feel threatened that s when i want to spend	fear
i am talking purely about feeling here but i just didnt feel that emotional when the boy was killed	sadness
i do love the idea of having slave brothers but not at expense that i feel ignored lonely and frustrated and so depressed	sadness
i feel grumpy i am short with my wife or children	anger
i feel terrible about it though because i know how much courage it takes to ask	sadness
i notice that is generally toward the end of the day that i start feeling really doubtful	fear
i got a feeling that it was rushed to	anger
i like the domestic scene salty sweet combos recipe reviews the smell of rosemary babies the feeling of having exercised hand clapping rhymes books lost teacups and laundry that has been washed dried folded and put away	sadness
i feel india management should and must be regretting the vital mistake they made during wc when they made a deadly mistake of dropping laxman for dinesh for just his fielding qualities when we all know that laxman is not at all a bad slipper	joy
i would have to think oh the poor lady always being sick always being stressed feeling so isolated	sadness
i pretty much get a feeling that i am not liked at all by them	love
i feel the need to put my deepest darkest vulnerabilities into words it s not pleasant but it helps me	joy
i also loved bruise brothers it was so much fun playing alongside so many brilliant skaters and feeling useful on track	joy
i felt ashamed of these feelings and was scared because i knew that something wrong with me and thought i might be gay	fear
im feeling wonderful these days	joy
ive never had a cavity and the dentist always praises me and makes me feel fabulous because of my outstanding dental health	joy
i feel needy when i ask someone to hang out with me and i end up not trying after a few times of being told no i have plans sorry	sadness
i was living with when i first started coming to the gatherings on sunday mornings i feel quite fearless now	joy
im starting to feel unwelcome in there	sadness
i saw him on galaxies magazine i feel curious why this singer is so famous	surprise
i feel so frightened at the thought of opening up my heart	fear
i feel tortured being away from my baby	anger
i feel like i m trying to convince the most skeptical disbelieving person in the world that yes i really do have bipolar disorder	fear
i feel like being sincere i am speechless lacking in my ability to combine meaningless characters into a diagram of thoughts	joy
i have had my treasury selection on the front page a couple of times and believe me it is a real squeeee moment you feel jolly and smug and treat yourself to extra chocolate that day	joy
im feeling kind of petty and selfish	anger
i will feel comfortable handing it over to an editor	joy
i feel very loyal to it and i like doing it for as long as they want to do it and as long as we all want to do it	love
i won t feel like the jolly green giant while clothes shopping	joy
i feel irritable when he starts talking about it because it can go on for ev er	anger
i was feeling somewhat irritable through the whole thing	anger
i always feel accepted by them	joy
im praying you didnt feel a thing and it was peaceful for you	joy
i can still feel the anger pounding in my ears but the certainty is starting to trickle away leaving me shaken and unsure	fear
i know how i feel about spamming when it happens to me and i was not impressed	surprise
i am feeling too grouchy to be properly penitential	anger
i was feeling sentimental and so it made sense to commemorate the milestone with a book	sadness
i didnt often feel helpless	sadness
i can not help but feel distraught about it	fear
i had the same physical problems years ago that i have today i would have thought i would never make it to while i now feel less bothered by those same problems since i dont have a choice and dont care to let them bother me	anger
i always want my guests to know how much i appreciate them coming to visit so i strive to really make them feel welcomed and loved	joy
i am feeling isolated with this infection as i have not told any of my friends only my sister and my mother who do not live close to me therefore feel i don t have anyone to talk to	sadness
id love to go shopping for sure because i am annoyed feeling bitchy as of right now towards everyone especially you you you	anger
im going to have to spend the next five hours listening to three days grace to work it out of my system and you know how i feel about their rebellious apostrophe neglect	anger
i feel so dumb photographing myself okay i even feel dumb trying to smile for justin	sadness
i feel its hardly a loss since the food at kao chi is not only delicious but also more budget friendly	joy
i dont remember a day i was not romantic and feel passionate about the feeling of life	love
i feel worthless confused edgy and mentally drained	sadness
im trying to wein off them with doctors guidance of course but if i miss a day i feel agitated about everything	fear
i guess but it feels like the most unpleasant joke youve ever heard	sadness
i ever feel ugly or ashamed of my body	sadness
i feel lucky to have escaped without worse consequences	joy
i figured i have to blog about what i feel passionate about or im not doing myself or this blog any justice	love
i am feeling wonderful filled with hope and faith	joy
i like good jokes i like to have a good company and subkect of talking i like a man that can make a woman feel horny	love
im feeling very agitated right now	anger
i feel about one of my most beloved songs of all time	love
i don t always feel quite as graceful but that s a story for another time	joy
i see the more i feel is fake	sadness
i had started about two days ago with some sound sensitivity that i hadnt been having for a little while and then i started with feeling almost like motion if you will from movements and then started with smell sensitivity but luckily it hasnt bothered me since last night	anger
i really dont think seriously happy and focused like i am familiar with feeling nonetheless rather i feel strangely distracted and uncomfortable	anger
i feel like a super hero of sorts	joy
i feel assaulted by all directions	sadness
i have to admit that i m feeling quite gloomy today the first real day on my own in atlanta	sadness
i just need a few minutes to feel put upon and gloomy or to rage and spit	sadness
i had struggled through a difficult pregnancy i was feeling apprehensive and excited at the same time about the soon to be newest member of our family	fear
i feel guilty about feeling guilty over my health crisis when i am so damn lucky to be here	sadness
i thought i would i just feel blank	sadness
i still feel quite contented amp happy lah	joy
i legislators certainly feel they need this protection given the fact that car bombings blamed on al qaeda in iraq continue to hit iraqi cities and the parliamentary building itself was bombed in by a suicide bomber though not a vehicle bomb	sadness
i mention that i feel really unwelcome	sadness
i was feeling much more agitated than usual had difficulties sleeping and constantly required my parents presence	fear
i must tell you that i have been doing much more yoga lately and i feel all lovely and loose in my joints and muscles	love
i feel quite clever	joy
id like to be losing a month but i know that a month is not sustainable for me and i am losing a month without feeling deprived which is more awesome than i can explain	sadness
i almost always feel dissatisfied with novels after i finish them	anger
i feel like im just not passionate about anything anymore	joy
i feel cool because the plane has four seats instead of only two	joy
i still cannot find the damned tin certificate but i feeling mellow i clean up cart out two salt bags full of junk to the rubbish bin	joy
im having a picnic feeling a little playful	joy
i wrote maybe a truth because i want to tell one guy something and i am afraid to tell him how i feel because he pissed me off	anger
i feel so embarrassed and humiliated korean attack victim accuses police sydney morning herald posted on pm with a href http brisbanehub	sadness
ive had times of feeling really lonely even though ive got facebook friends	sadness
i am feeling so sad right now	sadness
i feel some kind of artistic stream in my head	joy
i feel alarmed her fingers gripping tight i see her pleading eyes so i start to disguise and say that everythings alright	fear
i am on the same exact combination i was on when i conceived tate i started feeling so hopeful this month	joy
i remember feeling disheartened one day when we were studying a poem really dissecting it verse by verse stanza by stanza	sadness
i drew this because i feel hated	sadness
i feel shamed that i hoped for one last christmas because i know she would never want to live life as she is now helpless and weak	sadness
i had no particular feelings about him before except that he seemed decently clever taking pictures of the alien instead of the chaos	joy
i feel pretty pathetic now	sadness
i cant tell you what this feels like on the face but it certainly felt wonderful on my body	joy
i feel rich comments	joy
i feel like a failure at parenting and each time one of the boys screams at me talks back to be or just blatantly disregards me i am convinced ive lost the battle	joy
i are just relaxing together and i feel ecstatic and blissfully happy because i know he loves me and i love him	joy
ive filled in some of the holes beneath my desk with foil as i feel distressed by the idea of losing one of my sewing machine feet or the bobbin case down there	fear
i would say just try being kind to yourself and feel proud for another day without alcohol x	joy
i dolphins feel sweet taste of victory defeat cincinnati bengals in overtime a href http twitter	joy
i feel superior but in the end i feel worthless and i feel everyone else to be just as worthless	joy
i have been feeling extraordinarily indecisive about which innocent crush fabrics i love the most	fear
i don t like pushy sales folk and ask for help when i need it but sometimes i struggle and feel too proud to reach out and that s when i need others to reach out their hand	joy
i could still feel all romantic ish	love
im betraying my youth and class origins here but the working world still feels very strange to me	fear
i feel stupid because i didnt buy in sooner	sadness
i feel like if he was innocent he wouldn t feel like he has anything to prove	joy
i can feel her pissed off attitude towards me from far away	anger
i feel that the pagers definitely damaged the deaf community social time	sadness
i feel restless and move walking a long way to find another right place	fear
ill be turning a year older with you oyyy you feel special noh	joy
im kind of embarrassed about feeling that way though because my moms training was such a wonderfully defining part of my own life and i loved and still love	love
i did not feel intimidated by the wealth of past greek writing but was instead inspired soothed relaxed stimulated by the landscape the legends and the history	fear
im feeling artistic here are a couple of drawings i did in the dust on ms car after it rained a couple of months ago	joy
i love being swung around the dance floor with him leading making me feel graceful	joy
i stop working on my homework and take a break without feeling irritable	anger
im not feeling very graceful today	joy
i thought i would miss feeling useful	joy
i am right now made me feel special	joy
i enjoyed it for the most part for an entertainment value due to it being a fast and mostly fun read i also had several qualms with it at the same time that left me feeling dissatisfied	anger
i believe everyone can feel energetic after listening	joy
i still can t shake the feeling of him loving us both equally	love
i have been a pro at hiding my true feelings but the cracks are coming through so i am going to repair them and throw myself into being the supporting happy rock again	joy
i would come inside in the evenings bone weary and covered in muck feeling like i was finally accomplishing something worthwhile something in which i could have real pride and joy	joy
i find enlightening and brilliant when i am feeling joyful can be annoying and slightly grating when the cluttered mind gets going	joy
i feel tortured	anger
i have a feeling he would ve got something much cheaper and less fabulous	joy
i feel greedy to want it to recede some more but there you have it i do want that	anger
i wasnt feeling well so we had to cancel our plans to join a larger family gathering	joy
i have been feeling lied to and abused by lenders	sadness
i feel angered by this and confused on how she could remarry already and especially to my father s own brother	anger
i sure feel triumphant lately	joy
i feel so rebellious on my parents for not letting them know what i m doing for the moment and for my friends who were away for a long time and were thrilled to meet me there	anger
i actually just took a two hour break because i was feeling too pissed to keep writing	anger
i feel shaky discussing it with anybody especially in public as though i m a little ball of explosive tears just waiting to spill out everywhere	fear
i was feeling hopeless than desperate having been suffering from acid reflux for weeks	sadness
i can feel the ice cold water freezing my insides especially coming in through the bottom of my feet and the numbness starts	anger
i was feeling a bit nostalgic and typed all this up literally without thinking about what i was writing	love
i somehow feel more insecure than ever about explaining my research	fear
i feel i have to do its my creative calling my lifes passion	joy
i was just telling you how i feel about you and all you reply back was just since when you started caring for me so much	love
i just listened to ed and then after feeling regretful i just laid on the floor with a sore throat and my heart beating in strange rhythms	sadness
i feel so disgusted with myself for feeling the way i do	anger
i also feel slightly relieved that we didnt have it out with him about the racist language	joy
i definitely feel like those are tender mercies from heavenly father	love
i feel much more comfortable finding those people who have articulated a vision that matches mine who have found the words to say what i am thinking and more importantly what i am feeling i am an a href http en	joy
i was feeling very bitter towards him so my responses where kind of cold	anger
i feel unusually mellow not having to worry about any of the aforementioned things not having to rely on tylenol pm or nyquil to lull me to sleep	joy
i manage to complete the lap not too far behind the front runners and am feeling pretty jubilant until i realise that this is just the warm up	joy
i feel like i have to fucking go back and clarify every statement so that i dont get people agitated	anger
i feel for peter he was convinced of his unworthiness	joy
i was doing okay even done some enclosed seams and was feeling quite proud of myself until i realised id done the seams too big	joy
im feeling rather festive here in south florida	joy
im still feeling a little shocked over yesterdays news that pope benedict xvi has decided to resign	surprise
i am feeling so proud	joy
i got into austin just after last night exhausted and still feeling pretty lousy from the cold i got in seattle last week	sadness
i remember feeling loved and beautiful and special and sweaty to be honest	love
i feel extremely shitty today	sadness
i love it when people cleverly and humorously tear apart a book that has gotten too big for its boots and now i m feeling inspired to do the same myself	joy
i was feeling really hot and i thought id whip up a sorbet to cool me down	love
i get why she is concerned because i have been pretty honest about feeling shitty about all of it	sadness
i would eventually go in to these stores but i had to work up a lot of courage and i would still feel super uncomfortable once inside which we all know is not normal for me	joy
i feel so blessed to be a part of your days	joy
i did feel superior in one thing	joy
i am feeling more determined than ever now and i will reach my goal weight	joy
i call my ex so i don t have to feel guilty about all the other men i m sleeping with whilst he s doing a four year stretch	sadness
i read somewhere that even if the rest of the relationship is perfect and there is one problem that can t be solved or you feel isn t being resolved it will consume the rest of the relationship	joy
i suddenly feel like the grouchy grinch or jack skellington	anger
i sensed such a feeling when i understood i was admitted to the university i was at home	joy
i have this mixed up kinda feeling and i really feel unimportant to the people around me	sadness
i needed to relax b i didnt really feel like being productive and c the weather was not	joy
i can feel that my hopes have not been in vain she said	sadness
i popped a fever and even my co workers we urging me to go home before i even had a chance to open my mouth and voice the obligatory i m not feeling so hot	love
i feel so helpless knowing i cant protect them and i worry about the others now	fear
i honestly feel at heart we should be faithful to each other if its yo girl	love
i can feel you moving everyday now and its kind of weird to not be able to call you by name	fear
i think about it i feel a rushed mixture of excitement and nerves	anger
i feel hated there but had to remind my selfish self that none of this was about me	sadness
i have told about this to one of my closest friend and well i am feeling somewhat scared to entrust my secret someone else but at the same time i am also feeling better thinking that now i have someone to share my feeling about that someone special	fear
i feel is a mistake as she is not as strong as she needs to be	joy
i feel extremely intimidated	fear
i feel that i dont have to get so envious	anger
i know how you feel i was depressed once for several days	sadness
i know that i m going to get my dark chocolate every day and not feel deprived	sadness
i feel lovely inside	love
i was feeling pretty good about the day ahead but that then took a turn for the absolute worst when i suddenly realised i have a dreadful fear of water i can t stand in	joy
i have to find a few baskets for storage and put up some hooks for drying yarn but it already feels so special	joy
i feel like it is a valuable addition to any teachers repertoire	joy
i listened to oral arguments for a case that left me feeling frustrated and confused	anger
i feel as though marjane had to live a very rushed childhood not so much for what was happening in her surroundings but because of her eager need to know everything	anger
i feel freaking fantastic this morning	joy
i feel so squeezed hate this feeling thats why i dont really like squeezing on buses or in the mrt unless im with people which wont be that bad as compared as being alone	sadness
i woke up feeling ecstatic for about seconds and then reality hit and it just made me all upset again	joy
i feel disgusted by u	anger
i suck in a deep breath and my lungs are left feeling needy	sadness
ive never been particularly bothered about my age or the ageing process and while i feel slightly surprised that im nearly i dont really mind	surprise
i wear this story as a protection from feeling the vulnerability of merely loving and depending on another human	love
im just feeling personally devastated that this happened at my college in the school im studying under	sadness
i not talking about relationships here just that initial moment of attraction when you first meet someone how does it feel at that point to be abit disadvantaged	sadness
i still find myself visiting there on my blah days when im feeling lost on how to obtain the joy of a peaceful existence	sadness
i seem to feel some fondness for this curious old man	surprise
i want so much to feel successful and not frantic that my prep time can be what takes up my own time for painting my own projects	joy
i dont come from a perfect past i come from a past that feels very messy and loud and chaotic and full of words words words that never really meant much or were lies	sadness
i always feel so inadequate	sadness
i feel bad saying that and like its just an excuse or something	sadness
i feel like i m being punished gt gt gt gt gt something which you could have avoided by gosh just being honest	sadness
i am feeling so super accomplished ive even forgotten what i was going to post about	joy
i feel less useless on a day like this lol	sadness
i refuse to stay silent when confronted with pricks who instead of no response or sorry not interested actually go out of their way to make someone feel shitty	sadness
i just started taking mine yesterday and i feel kinda funny	surprise
im feeling really horny with all this new power	love
i am feeling rejection low self esteem and purposeless	sadness
i let emotion leak into the decision process and ended up with m feeling resentful	anger
i actually feel more energetic than usual rather than drained	joy
im starting to feel a little more energetic when the boys dont wear me out that is	joy
i hope your words make you feel brave and scared and everything else in between	joy
i feel our culture and artistic history is slowly slipping away except in the small groups that try to keep it alive	joy
i just did not feel inspired to blog and frankly creating blog posts had become a chore	joy
im feeling a little giggly here	joy
i did not even think to put shoes on i walked on the snow and could feel warmth from the divine love emanating from his spirit	joy
i still feel violent but my ideas of torturing are far more tame than they were yesterday	anger
i will sometimes feel a dull ache in the leg while sitting but i think that can be expected at this point	sadness
i dunno i just feel so useless	sadness
i would love to open up a beauty salon for real women one day somewhere those who do not necessarily have perfect bodies skin can come without feeling intimidated	fear
i want and don t want but i m starting to feel resentful about him missing all the signals i m sending him	anger
i also find that it gives me a light energy lift and maybe this is my imagination but i also feel a connection and partnership with my plant friends which is a terrific way to start off the gardening season which i did in earnest this weekend and will post details of during the week ahead	joy
i feel pretty safe but i do realize that we do have outside influences coming to our campus but i havent seen any real law enforcements come down either	joy
i don t feel too troubled about this	sadness
i feel shaken by what the mps did but you make it all better	fear
i think about them tomorrow tomorrow but right now i m tired and was already a bit frustrated so i m just feeling completely drained	sadness
i got back up after feeling in vain really because of scarlets reply regarding a myspace message	sadness
i feel like such a pathetic talentless unloveable loser	sadness
i sit here at munching on vegetables hummus and ranch i am feeling very distraught	fear
im feeling im caring im healing im sharing amp a supportive bonding nurturing primary care giver	love
i stood for a few minutes more feeling a strange heavy numbness settling over me even as my heart beat faster then slowly sat down again thinking	fear
i feel i should say what i want since you are in fact reading my diary i feel that many of my beloved readers are becoming offended with some of the things i say and post here	joy
i think im mad at myself for just feeling this jaded after only five months of nursing	sadness
i concluded that if my wife cheated on me with a man i would feel betrayed and devastated and my trust in her would plummet	sadness
i felt even more frustrated and discouraged when i realized my reputation had been damaged but i also realized i had a choice i could feel resentful for the situation i was in or i could rebuild my good reputation	anger
im feeling so melancholy all day i know this is because ive been reading the perks of again	sadness
i hope you do because otherwise your wife will start to feel if she hasn t already unimportant in your life	sadness
i got there i didnt feel too bad i didnt feel much different if im honest	sadness
i just cant stand that thick dragging feeling of oil paints so im glad i had the underlying texture on the wood to give the painting some extra interest	joy
im writing for those who have been told that they are weak or that their strengths are weaknesses and they were made to feel ashamed	sadness
i don t know if it s normal to feel cranky and weepy at this stage of my pregnancy but lately i ve been feeling really sad and disappointed for not giving birth last weekend after i felt that i was having labor pains early friday morning until the morning of saturday	anger
i just feel awful and unlovable and thoroughly sorry for myself	sadness
im feeling kind of irritated that the school year is over halfway over and all hes been getting is speech	anger
i was feeling ignored lied to full half or no truth omission avoidance being left out on things as if this was just a game to you and as if you really did not want me around	sadness
i was happy to feel her embrace and devastated i d not gotten in touch before this	sadness
i feel gulity and feeling like im not being loyal and feel like im even cheating on her with	love
i know that god has a huge plan for my life but i cant stop myself from feeling impatient and i know its bad but i sometimes well almost all the time question him about this	anger
i guess i feel kinda loyal to them since i ultimately plan on jumping ship in mid to late september to escape from california	love
i feel like this is a perfectly acceptable number since baby is really starting to crowd my lungs a bit more now	joy
i really do feel so peaceful right now as i type this	joy
i hope she leaves you and i hope you feel heartbroken that you messed up your marriage	sadness
i feel like i havent sit still since my birthday which i am loving	love
i feel doubtful and afraid	fear
i feel honoured that this small person who i have only known for a short time felt that he could trust me enough yet other adults around him are so hideous	joy
i hated feeling dumb	sadness
i love those kiddos and yet am left feeling so helpless	sadness
i feel like i m just a good actress then maybe	joy
i feel ugly and sad and i just want to stop comparing myself	sadness
i did things that i always wondered about and now feel remorseful for	sadness
i admit that i feel as if i only have a little but that little i am determined to offer to the lord bit by bit to do as he pleases when he pleases where he pleases how he pleases	joy
i wasn t feeling especially sympathetic	love
i accept the medication until i dont feel too troubled by those i will never have the full benefices from them	sadness
i don t mean this to be harsh selfish or uncaring but i feel that my readers will benefit most from the content that i provide rather than what is linked to a party	joy
i realize that i sound a little overdramatic when i say that but if you sincerely feel that way you have clearly missed the point of all of these posts	sadness
i didnt feel like explaining to her that im genuinely curious and want to learn and understand and at least have some idea of what people are saying to me	surprise
i feel like ive been running around without any sense of direction or longing of purpose or life goals	love
i feel strangely defeated	sadness
i sound desperate and pathetic to myself but i feel frantic in my need for him	fear
i left gastro feeling impressed	surprise
i feel sorry for those who had to leave hearth and home to work the sale	sadness
i got to christmas feeling positive about the future and hopeful that hospital admissions were finally behind me	joy
i feel loyal to a href http www	love
i just feel very cheated and quite frightened that i was invaded like this	fear
i still feel horny from that little a href http blogs	love
i was taught to complain and feel unhappy but it was not until quite recently i clearly understood the importance or gratitude and started to make it important in my life	sadness
i really did not feel so impressed with houston when i came here last time	surprise
i actually feel more compassionate towards them	love
i kind of asked somebody if they confirmed my feeling and they ignored me so i guess i went on	sadness
i did that last night and woke up feeling groggy until about lunch time	sadness
i feel extremely passionate about this topic because that person used to be me	love
i knew just the thing he needed what every guy needs when he s feeling overwhelmed james bond	fear
im feeling good though	joy
i always feel triumphant when my recycling bin is brimming over and my garbage bin contains only household scraps	joy
i still feel a tad bit skeptical	fear
i normally would want to eat this when i feel the world is dull	sadness
i just want someone who ll make feel that i m terrified the one who ll make me crazily say i m in love i m terrified for the first time	fear
i was stone heavier and feeling hopeless	sadness
i feel like i want to hide away amp be distracted at the same time	anger
i know you re only doing this because i want it not because you re feeling submissive or even sexual	sadness
im just going to continue feeling this pain and suffering in my chest every time i breathe	sadness
i feel from no longer being burdened with those i have to tip toe around and be careful about what i am saying or feeling is unbelievable	sadness
i feel it was very rude to put a camera that close to anybody s face in any situation	anger
i learnt that expectations of people are not always met and may leave you feeling immensely disappointed most of the time	sadness
i am feeling the purpose of caring for those of us who are caregivers as well	love
id feel so defeated and id have to lick my wounds	sadness
i have had several new members tell me how comfortable they feel with how accepted they are by the existing members and that is great to hear	joy
i don t like to use the h word recklessly but i would admit to feeling jolly these days and i have a reason alfie is now the fourth most popular name in the uk well england and wales	joy
i feel amazed when i saw the final result even thos without fishes inside	surprise
i can barely speak at all even though i feel just fine	joy
i finally know what it feels like to be heartbroken	sadness
i cant feel remorseful for saying it	sadness
i was feeling festive yesterday	joy
i pray regularly now my prayer life doesnt feel passionate	joy
i woke up this morning feeling hopeful and energetic	joy
i often feel angry or wound up about all the injustices and while the concerns are important and taking action is worthwhile existing in a constant state of feeling over wound cant be healthy	anger
i am feeling like something sweet there is always fruit	love
i wish that i could re establish a reasonable level of motivation that isnt predicated on the need to make people feel like less intelligent human beings than they probably are	joy
i feel have shown me that timing is veery important	joy
im with my boyfriend and friends i feel fine and genuinely happy but the minute im alone i feel depressed	joy
im feeling relaxed	joy
im feeling a little lethargic lately but school is still school	sadness
i posted i think it was about feeling sorta shitty and well i didnt want that to be the last post in my blog any more	sadness
i shall move right along to the post interview portion of the day the results of which will be far more exciting and interesting to you i feel sure	joy
i look at my calendar i feel overwhelmed by all of the appointments and obligations coming up	fear
i hide what i am truly feeling thinking for fear that it will lead to something far more dangerous	anger
i can have such a faith because i believe that there are people who have left feeling dismayed and disappointed in a god who did no miracles in their lives	sadness
i was feeling mad about the dress and mad at myself for being mad about the dress	anger
i feel unwelcome in this town as if my time here has been spent my quota of memories well past brimming and my eviction notice is long overdue	sadness
i bet yahoo feel pretty shitty right now	sadness
i do feel privileged to give as dh cannot he was in europe during the mad cow outbreak and they wont allow him to donate	joy
i probably know where im going like i know the back of my hand i still feel thrilled because i know every trip would reveal something new to me	joy
i told my colleagues in the qa team that after knowing almost everything in the floor back when i was an agent now i feel like im a kid curious of almost everything	surprise
i was sold more on the feeling than the food at the time but i can still say all beef patties special sauce lettuce cheese pickles onions on a sesame seed bun in under seconds for a free burger	joy
i went to see the entrance examination results at university i rejoyced at my success	joy
i feel he is an terrific really worth bet	joy
i feel myself becoming vicious once more	anger
i found out in a nutshell at this time you are feeling uptight and you are urgently in need of rest and relaxation but perhaps even more than that you need to overcome that feeling that you have been hard done by and treated with a complete lack of consideration	fear
i feel idiotic but now my friends and family are going to make fun of me for it and now that i thought i had a good reason to be proud this shit happens	sadness
i feel awards are for people who are enormously talented	joy
im still not a fan but i feel less agonized by it and the teachers comments after the fact made the struggle really worth it	sadness
i think it is the worst feeling it gives me the shivers and just thinking about it makes my teeth feel strange	surprise
ive been feeling so restless lately why i bleached my hair so much a month ago	fear
i feel like i havent blogged in a super long time	joy
i am no longer a virgin with girls i m starting to feel very indecisive once again	fear
i admit that there is a sort of a mexigoth feel or vibe to it which i am fond of	love
i feel jealous angry or bitter ask why	anger
i have a feeling a forks version of that charming little tale will happen soon	joy
i still feel like the debate was vicious on both sides	anger
i wear funny cartoon t shirts of course with my favorite cartoon characters like bugs bunny and tweety bird that is when i feel humorous and in high spirits like going to a park or a mall with my crazy and dorky friends	joy
im in so much pain and i feel like a useless lump face	sadness
i feel it is vital to lay everything on the table now im not interested in setting myself up for further humiliation and disappointment	joy
i feel confused and so uncertain of where im even at	fear
i am still feeling gloomy and down	sadness
i am feeling fine i guess	joy
i would end up feeling rejected and feeling like they just played a cruel joke on me by getting my hopes up just to purposely crush them	sadness
i then felt a feeling of awkwardness and discontent cuz he said yeah me too and not im sorry	sadness
my last genetices midterm a decent grade	joy
i still feel like i am in the process of learning how to write in a blogging style but slowly i am becoming better at it	joy
i feel a little bit more nostalgic when those memories come to mind	love
i don t know when i will want to tell her and feel guilty and disappointed that everything i am thinking about her and our relationship right now is negative	sadness
i was creating a relationship to counter a self accepted and allowed self definition of being inferior to them which means i was feeling lousy thinking i was less than because i was not being in the limelight of praise of gain	sadness
i can t tell you how awful that comment made me feel its not supportive it s condescending	love
i lost touch with her several years ago and feel a little bitter towards her and yet not quite willing to get rid of a reminder of the good times we had	anger
ill just run to people watch feel the wind in my face see the lovely colours of nature and look at the planes flying higher up in the distance	love
i could make just one person feel loved for just a mere moment then my job here on earth has been fulfilled	love
i have a feeling its going to be a little sweet for my tastes	love
i feel very honoured that people think this of me	joy
i feel they had unprotected sex on several occasions she was like what if i get pregnant he was like whatever caught in the heat of passion	fear
i feel horny a class arialblue href chat	love
i feel like being casual	joy
i always feel fearless january st	joy
i am not feeling very joyful today its been a rough day	joy
i see wonderful godly parents taking care of their childrens i praise god even though i feel jealous	anger
i feel so blessed to have known both	joy
i sin against him and am filthy before him and yet i only feel his gentle love beckon me back into his arms and feel his righteousness rush over me	love
im just feeling whiney	sadness
i feel so amazing and i m so by a href http yourweightlossmethods	joy
ive been disregarded devalued or heartbroken or when i am between boyfriends and in need of someone to make me feel valued attractive loved and adored i have certain men i call	joy
ive been feeling pretty mellow lately aside from stressing at work from time to time but thats work for you	joy
i feel like a smug mom since i know i was finally not the one to cause such chaos and mayhem	joy
i have come to find that i feel the most artistic creative inspired during the late hours of the night	joy
i like to show the homeowners these catalogs to get the feel of this a rel nofollow target blank href http www	sadness
i see newborn pictures though especially the kind taken in the hospital i mostly feel acutely sympathetic to the exhausted people holding these tiny swaddled and red faced confusing beasts	love
i went to bed feeling pretty proud of myself even with the flubs i had a positive day	joy
i do like that but it just makes me feel so unimportant	sadness
i am doing this namely for myself but i feel that anything i write might be useful to someone else	joy
i feel strongly that by supporting because i am a girl we can have a positive impact on girls both on and off the soccer field said christine sinclair captain canadian women s national team	joy
i feel that i was being skeptical and that it was only paranoia	fear
i feel very overwhelmed	surprise
i feel like it just gets ignored or perhaps i really have done a damn good job convincing the world that alls well when really i was only dreaming as one omd song goes	sadness
i stand next to her feeling less than glamorous in my baseball t shirt levi s and black sneakers	joy
i feel much less dismayed	sadness
ive been feeling for years all the things im so afraid of feeling they got him guilty on six counts he was remanded to jail	fear
i feel like my rejected little artist comes by to remind me not to ignore it from time to time	sadness
i cant believe this is right but i feel a lot less alarmed since the sea is still at a steady	fear
im feeling excited when climb up but its so hard to get down	joy
i am starting to feel really isolated and it frustrates me	sadness
i feel aching for honest release	sadness
i type this i can see my unacceptably huge muffin top protruding out of my top and i feel disgusted that i am letting all my hard work of previous rounds go to waste	anger
i was missing him desperately and feeling idiotic for missing him	sadness
i was feeling reassured	joy
i cant find it and yet i feel that i am longing for something	love
i feel im really just pissed	anger
i left feeling entertained but empty	joy
i only find out that they are looking and feeling complacent just before a match started and i have no other way to find out except through the assistant manager	joy
i feel useless hopeless and stupid	sadness
when i passed the university entrance exam	joy
i tried to build up layer after layer of pencil to obtain definition and again i was left feeling dissatisfied	anger
i feel sorry for a href http bluestarlight	sadness
im feeling pretty resentful	anger
i feel a tinge of nerves just thinking about having to talk to the handsome man himself	joy
i feel curiously invigorated	joy
when my father shouted at me for going to a party with my sister	anger
i am so busy feeling disgusted of myself that i have no mood to revenge on them	anger
i feel frightened to see a million youngsters aspi	fear
i use it as my blog name because it allows me to maintain a certain degree of anonymity without feeling like i m using a fake identity	sadness
i was feeling pretty bitchy	anger
i feel mellow i feel free and i feel completely unmoved by society	joy
im feeling pretty cool calm and collected and sho nuff ready	joy
i feel a little frantic because i know peoples will be leaving soon and just a little while ago i felt like i had hella time to waste and to hold off on things	fear
im feeling more generous its intelligent background music that sounds much better in a large living room than in the confined space of the car or worse still on your walkman	joy
i no longer feel terrified	fear
i believe you have to truly regret feel remorseful that you have these feelings even if you feel like you can t control them	sadness
i were howling with comet and the baby was kicking so much for john to feel it was so funny	surprise
i am feeling so comfortable and so happy he says	joy
i was able to go to a st party i am back feeling sociable and i really hope to get back into going to the munch but that requires a walk a min bus journey another walk then the munch and then all that back again which at the moment is a little too much	joy
i knew i was feeling agitated irritated and depressed all at the same time	anger
i can be mettaful and be feeling crappy	sadness
i feel too energetic and some days i just feel the opposite	joy
i went through quite a few years of feeling too scared to create	fear
i feel that my heart broke for barney	sadness
i feel need to be stressed to be shared	anger
i have bad feelings towards guys because all the men in my family are really stubborn very aggressive and very competitive	anger
i feel for matters at hand to be resolved these are no tears of self pity	joy
i feel less weird about soliciting guys for them because well i am a guy i guess and i dont feel bad about exploiting them maybe	surprise
i feel rotten and ive forgotten myself	sadness
i can talk to her about almost anything i want to and she just listens and she doesnt make me feel like a whiney brat and she helps me sort my thoughts and make decisions while keeping me where she feels im safe	sadness
i feel sad that someone i once knew is leaving as someone i once knew	sadness
i am so sorry for making you feel unimportant lately	sadness
im so grateful to feel peaceful at the end of the day	joy
i feel honoured to have had the post of conductor with cavatina singers	joy
i had one sip and already i feel dazed	surprise
i think there is no where id rather be right now than watching her little face relax her arms go slack and feeling her super soft forehead	joy
i focus on little things that make me feel glamorous	joy
i do have some pictures in my head of stuff i d like to sew when i get a chance if i m feeling brave i will blog about these projects if for no other reason to make others feel better about themselves	joy
im seeing the sausage being made but rather than feeling appalled im broadening my understanding of what makes a good book	anger
i feel like i am an island of pain and i need to be isolated from them all so i dont contaminate them with my sadness	sadness
i have spent days on the problem i am now feeling eager to finish the job the plan is go into work try my solution and then get on the phone to tell the customer what to do div style clearboth padding bottom	joy
i feel they are amazing unique people and i love them so very much	surprise
i am left feeling dazed and confused	surprise
i was feeling anxious and just could not sleep	fear
i do not feel any regret that is a sorrow for an act or a failure to act because i think my daughter s experience here has been valuable and like most experiences imperfect	joy
i was laughing at my husband because he was still feeling skeptical with me cooking nice gozelemes	fear
i was feeling a little more resentful of what appeared to be poor planning by the organizers	anger
i really do like the feeling of accomplishing something worthwhile	joy
i feel suck mad and sad	anger
im feeling particularly smug create my own	joy
i feel it more when i see you not bothered	anger
i don t want you my reader friends to feel like you need to feel sorry for me	sadness
im saying i feel fake	sadness
i love that giddy feeling of finding someone a little bit cute and wanting to know more about them	joy
i can t write because i feel afraid that my silly little thoughts are not enough to help you	fear
i am definitely feeling a bit melancholy but ill save the reflections for tomorrow	sadness
i feel like im smart now	joy
im feeling confident about it	joy
i feel peaceful with them being where they are but miss them like crazy i get giddy from the picture texts and random phone calls	joy
im just angry but i know she is hurt she feels dirty	sadness
i feel super awkward and out of place right now	joy
i have to find myself sitting in front of the consultant feeling furious and increasingly upset at her patronising refusal to allow me to make a choice over the kind of birth i wanted	anger
i have a feeling they might be pleasantly surprised	surprise
i already did feel deprived when after claire was born i reacted to the epidural and experienced extreme shakes for a couple of hours and was unable to hold her during that special quiet alertness newborns experience	sadness
i choose not to feel guilty unworthy or doubted	sadness
i may feel discouraged and frustrated	sadness
i want him to become more fully himself and that is the joy i feel when like yesterday he says with an excited whisper mama	joy
i wasnt feeling it and i didnt want to fake it	sadness
i don t know why i should feel humiliated to write about it	sadness
i feel so tortured by it	fear
i feel benevolent towards you today	joy
i have a mini list of good things about me that i can refer to the next time i m feeling shitty	sadness
i often look around and feel very overwhelmed	fear
i just feel annoyed at the way they share their success or even just the way they talk	anger
i had feeling that if i didn t help that this can turn into a bad scene	sadness
i have lost lbs have never been sick got off blood pressure and cholesterol meds and i feel terrific	joy
i feel that im most amazed still by silent knight which is an instrumental song ala hizaki	surprise
i feel of love again i was glad he was appearing now i am wondering how itd be if he truly loves me	joy
i feel like i deserve to be broke with how frivolous i am	sadness
i turn up feeling more than a little apprehensive	fear
i look back at i feel very guilty about the money i spent on myself which could have been spent on the family	sadness
i feel splendid sublime euphoric	joy
i nearly barfed on the day before came inside to ask me how i was feeling and as i assured her i was better and it was most likely something i ate she winked at me and said well you know there is something else that can make young women sick like that as well	joy
i consistently anticipation it s like that because i feel so admired and i feel so like safe in nature	love
i feel content to just be present giving my full attention to this weather masterpiece	joy
i think about my life there is a strong feeling that im such a innocent skin deep young lady	joy
i wouldnt want him to feel burdened by it all or one day resent adrian for making his life harder	sadness
i know she feels helpless but that kiss that cuddle the hug every morning and the love you every night	sadness
i feel thrilled and quite humbled i wasn t expecting anything like that and it s a funny feeling	joy
i was feeling kind of hostile anyway so that was okay with me	anger
i havent had that feeling for a while so trust i was greatly appreciative	joy
i told him well that just makes me feel really unimportant that you cant make the effort to get it straight	sadness
im feeling playful i thought i would share my answers with you folks	joy
i said as five years of pain and futility lifted from my shoulders and took wing around me in angelic style i feel all jolly again	joy
i feel a sort of sweet relief when i look around and realize that or house looks like a home not a radio shack and that makes me happy	love
i feel as hungers savage tooth and when no dinner is in sight the dinner bells a sound of ruth	anger
i didn t take the time to count the money partly because the cashier was already ringing up the next customer and i was feeling a bit rushed and in the way with the next person in line crawling up my back	anger
i hate hate hate watching people work and me sitting and most of all i hate people having to take care of me so i thought i was healing at a fine rate i was feeling fairly strong and energetic just seemed to get tired quickly and i could manage the surgery healing pain	joy
i can stop feeling discouraged or full of self pity when another wave crashes down on us	sadness
i feel are most valuable i think he discounts as annoying or silly	joy
i brought it to god and as im dying or feeling low during the killer push ups or power kicks i just say lord help me i can do this and i am	sadness
i am feeling thankful that there are so many people who care about art and want to make things	joy
i also at first felt a hint of guilt but it was for a short period of time and then i just started to feel pissed off with the harassment	anger
i appreciate when he shows how he feels because i know that he is not naturally an affectionate person	love
i didnt think that it would come that fast or would come at all but i suppose it is because i feel cranky today	anger
im sure of how i feel and what i want in life everything has gotten messy	sadness
i had tuition the next day because i wasnt feeling well n i felt so damned sleepy	joy
i allowed myself to eat foods that i know bother me because after all since i feel awful it may as well have come as a direct result of eating something i enjoy	sadness
i feel so reassured by them	joy
i feel nay am gorgeous on the right track getting good grades making people happy mildly talented a good cook have a very good ear for musical notes love anime have people who care about me idiots and have a life i can do something with	joy
i feel paranoid about this you havent talked to me in two days and im scared	fear
i have a job where i am needed and where i am missed when i go away and its not just the things that i do that are missed but me as a person and that feels amazing	joy
i feel i have talented people around us in the organization	joy
i was making up a batch of waffles for breakfast the other morning it occurred to me that i might be feeling homesick	sadness
im feeling much better and im ready to get outta heaaa	joy
im just feeling a little melancholy at the end of the year	sadness
i am giving my pt takes the time to work with his patients and is determined to have them feeling better leaving then they did when they walked through the doors	joy
i was feeling unhappy and i said no	sadness
i have tried to live a good honest life and yet it feels like im being punished	sadness
i thank you from the bottom of my heart because you ve gifted me with the confidence i needed to feel like the things i want to share will be welcomed and maybe understood and maybe even helpful	joy
i began to feel like maybe i had rushed into this and not prayed or thought through it enough	anger
ive been feeling kinda gloomy lately	sadness
i feel my morals are being seriously assaulted and comprimised	fear
i feel frightened and exhilarated by the scene	fear
i really want to be a better person and i finally feel confident enough in myself to take the next step and create the building blocks of a new successful life	joy
i feel eager to go back	joy
i feel no bitter feelings for the fans that drove me out of the fandom anymore either	anger
i also feel unsure when asked to remember some of the computer science concepts such as algorithmic efficiency that i studied at university	fear
im feeling quite festive	joy
im already feeling stressed two weeks before thanksgiving	sadness
i alternate between feeling perfectly happy with this plan and very sad and disappointed that we dont get to experience a real vaginal birth	joy
i feel pretty shitty and it s not my fault other people don t appreciate what i do but still i can t help feeling as if i deserve it	sadness
i do however feel like one of those pathetic girls who make up excuses because of a guy	sadness
i was angry at myself for feeling drained and exhausted especially since i had to go to my second and third jobs and wouldnt be home until much later that evening	sadness
i feel very excited about the future of gaming right now	joy
i feel as if i am naturally talented in though i know each one needs improving	joy
i am feeling stressed like that is to the water	anger
i am feeling better right now	joy
i guess my nephew feels like crap but the popular opinion is he ll be okay in a few days	joy
i touch you with my feelings hold you with my thoughts and with a smile i fall in love not caring at all display the heart	love
i already feel very glamorous have a great day everybody	joy
i feel so brave and courageous of the tiny me	joy
i look at your pictures but can not touch or feel although they are gorgeous there are not real	joy
i feel like i have a job to do on this planet so as soon as my purpose is determined i plan to try my hardest to fulfill it	joy
i had been feeling which was longing to be able to put my comfy amp forgiving yoga pants on at the end of the work day	love
i know that right before going into the psych ward i was my lowest ever and hadn t eaten in two weeks and then i had to eat and then i had to take a bunch of medications and the weight just went sky high and i feel terrible right now	sadness
i feel like the nytimes publishes an article like this every year or so and each time we get pissed and feisty quick to lash out with a slew of offended and defensive responses	anger
i feel pretty fucked up these days cant breathe properly	anger
i couldn t help but feel slightly skeptical and apprehensive as i realized the tough task funes was taking on that night	fear
i feel i would give up the sense of touch feeling is because i am afraid to feel pain or suffering which i admit is probably one of the harder parts of life	fear
im all about helping people integrate their feelings thoughts and actions through creative expression	joy
i feel is more energetic in urban singapore than elsewhere	joy
i kava and vanuatu kava he described a time to me when he had had bowls of kava and was feeling very relaxed the kava was definitely speaking to him	joy
i feel that the most caring member will leave a gigantic hole which most likely fukumura mizuki will fill in eventually	love
i feel not worthwhile	joy
i first had cordelia i didnt feel a strong urge to run which is strange for me but it has come back	joy
i am feeling awfully lonely today and i dont want to burden any particular person with this because everyone has their own shit	sadness
i must say that i feel a little depressed because everything i know could be completely meaningless	sadness
i guess i feel a little vulnerable because i have to undergo all these physical changes in front of the whole world and it seems a little daunting	fear
i feel thats the most tragic human trait	sadness
i feel so helpless when i look out at the world	fear
i feel quite jaded and unenthusiastic about life on most days	sadness
i feel bad that i dont have a groupie shot with dan	sadness
im sure he remembers what it feels like to have a delicious pregnant wife	joy
i dont have training to count on to see the girls i feel even more miserable	sadness
i can feel my brain aching from the intense concentration required to try and keep up	sadness
i feel sure is greater to those who are not dazzled by the divine radiance and human comradeship seems to grow more intimate and more tender from the sense that we are all exiles on an inhospitable shore	joy
i feel that he was completely humiliated and his grandfather s laughing in the dream roused him since the laughing echoed the taunts of the elite	sadness
i could say i was feeling fear or anxiety or that im terrified of what the future may bring	fear
i walked away from her i was left feeling slightly crappy about my life she s one of those women who ll subtly put you down put your children down too given half the chance	sadness
im feeling especially festive since i am wait for it all done my christmas shopping	joy
i feel like the cool mom	joy
im caught up on sleep and no longer feel like a zombie im excited to focus on being a good wife mother and homemaker again	joy
i told him that i have been feeling like he cant really be bothered with me	anger
i feel not having a generous spirit or a forgiving nature closes me off from accepting gifts from the universe	joy
ive been feeling mellon collie aka melancholy the past few days and i	sadness
i remember feeling so thankful to be able to put my feet up and enjoy taking care of newborns right before id be able to take care of my own	joy
i feel badly about reneging on my commitment to bring donuts to the faithful at holy family catholic church in columbus ohio	love
i feel like i am now at an age where it is not as socially acceptable to hang with the guys haha and i have to force myself to make conversation with their wives girlfriends	joy
i cant give you an exact reason but the book left me feeling discouraged while the movie is uplifting	sadness
im not excited to be able to dress in my style and to put on some lipstick but i feel determined to keep this feeling inside me	joy
i couldnt help but feel a little selfish for wanting her to stay but in relationships of this sort youd better get used to some premature goodbyes	anger
i get the feeling that im butchering a feeling that was as delicate as it was wordless but so be it	love
i have a feeling this will be a lovely little thing of a perfume	love
i feel so isolated cut off out of sinc	sadness
i feel with every day have a sweet feeling	joy
i dont know what exactly i feel mostly annoyed and bored and upset and that kind of negative emotions	anger
i feel kinda cool	joy
im quite bored but feel intelligent for no real apparent reason	joy
i was still feeling distressed richie got another catheter bag he took off the old bag and connected the new one	fear
i was beginning to feel defeated	sadness
i cant help feeling like something violent happened as soon as the cameras turned off wish i could find it on youtube	anger
im tired of feeling annoyed and drained	anger
i just cant shake the feeling that my impulse to add endgame bonuses or special actions would make a rather elegant game needlessly complex	joy
i mean i feel like i always have to be someone else for people to like me becuase they wont understand my sarcastic side	anger
i feel fully convinced that tattoos are allowable for christians	joy
i feel that if i surrender to what life has to offer me what life has to teach me then i can rest assured that it s all meant to lead to my ultimate happiness	joy
i heard that he still has feelings for me i make him horny and i believe he even made mention of hooking up but it wouldn t be fair to insert her here	love
i am asked to lead a prayer meeting i feel a solemn responsibility to prepare myself spiritually and to plan carefully	joy
im also eating much more nutritious food and feeling more energetic as a result	joy
i want to commit to continuing to post here once a week or so but i want those posts to only be about books i feel completely passionate about or have a diversionary story to connect to them that might make you laugh	joy
i feel as though i am boring or a bit dull because it is hard to keep up with her energy and i do not want her to get the wrong impression	sadness
i like the three finger hands those simple details give it that otherworldliness feel again the paint choices while not terrible by any stretch of the imagination it doesn t blow me away and i would have liked to have seen these both in translucent blue	sadness
i said earlier that the overall feeling is joyful happy thankful and that s spoken in just about every other post i have of mason	joy
i cant stop the joyful tears from flowing as i feel this sweet baby moving	love
i know what you feel like that when fake ones come i reject them without even knowing who you are	sadness
i feel in love with a cute little maltese	joy
i said it when i read about people who are loosing more weight losing it quicker or who are just being generally more fabulous than me i feel envious	anger
i am feeling extremely devastated right now because ebloggy does not work just when the mental sewage system is clogged up its diarrhoea time and there is no virtual toilet paper in sight	sadness
i want to share what happened when i asked my sister why all these bad things had been raining down on me because in truth i was feeling very low	sadness
i feel shamed in a way but in another way i just dont care anymmore	sadness
i feel like that i should be loyal to microsoft for the rest of my life now	love
i wanted to press charges against the people up the street and i guess he didnt feel like being bothered	anger
i don t always feel a bit homesick	sadness
i was questioning myself and feeling nervous about being able to hit the targets	fear
i believe a publisher editor should bless his products with as light a hand as is possible and i feel that having my artwork on any of my chapbooks would strike one as being a little self aggrandisement and vain	sadness
i was feeling adventurous so i decided to give it a new life	joy
ill especially feel like im going to pass out or throw up if im really hot and it comes all of the sudden	love
i did not realize how absolutely bad i was feeling with weight pain and the emotional toll until i was gluten free for weeks	sadness
i feel like i knew some of it though so it wasnt a total bombing of the innocent	joy
i am feeling triumphant i bang my helmet hard into a beam that they all pass easily under	joy
i shake my hand off which feels slightly stunned from making contact	surprise
i feel thrilled when one of the students signs up on facebook and manages to locate me when it was just a few months ago we started computer lessons at the school	joy
i feel sure that were i placed into a spanish speaking culture where no one spoke english it wouldn t take me long to be able to converse on a rudimentary level but that s unlikely to happen	joy
i feel food smarter already and slightly annoyed calories counting is so annoying	anger
i feel really amazed at times at what ive come through in the past months	surprise
i feel my heart aching really	sadness
i didn t feel amazed	surprise
i gotta feeling that tonight s gonna be a good night as i follow you home break in and hug you through the shower curtains as you shower	joy
i feel a positive responsibility to see this through to reward our efforts and to make sure were all proud of the end result	joy
i feel reluctant to go overseas one interesting fact is how the whole education system is so screwed up that to us ip seems so wow cus only a few schs get to go ip but to the schs	fear
i wrote words without really feeling all that distressed about it	fear
i pray that you will join me by leaving comments and ideas and leave each time feeling a little more tranquil and a little less stressed	joy
i keep reading more and more comments articles that are being posted about my very church my church that was established to show love to those who feel none to show hope in a hopeless world to show joy in places that knows it not my heart literally breaks	sadness
im feeling rejected	sadness
ive been hiding my eyes between tight hands raising my arms shouting and cursing and feeling passionate	love
i expected but it did feel hopeful and it definitely shed new light on her family	joy
i can offer is that i felt like reggie must feel a kind of carefree power except unlike her expansive drive it didn t last more than a second	joy
i understand now feel what my beloved meant when he said i wish there had never been anyone but you	love
i didn t consider that she maybe had difficulty in feeling accepted into a certain group of people and she was afraid of being rejected	love
i feel skeptical about relationships between others when they seem so upfront about there emotions	fear
i feel this isn t part of the agreement this isn t the casual friendship we built up to make being around each other bearable	joy
i feel a strong link to that in what i am doing now	joy
i feel sort of like a proud mama duck watching her chicks grow	joy
i am feeling more and more eager to get on with my move	joy
im feeling kinda grumpy so im going to post videos that cheer me up	anger
i have to force myself to do it because i am a missionary haha i feel like my personality isn t the perfect one for being a missionary	joy
i television of the feelings and so called suffering of the arabs whose homes are being inspected because of the chance they are hiding arab terrorists or something of the kidnapped boys	sadness
i also feel ashamed at the hurt caused and ashamed at the things ive done that were not in my character and were down to being manic or whatever you want to call it	sadness
im feeling disheartened and have not been looking for matthew guion pictures	sadness
i feel that my husband should have been punished more for his addiction with porn not only that but with all the abuse me and our children have suffered from his hands	sadness
i feel amused and free	joy
i feel anxious and off	fear
i feel like i just don t want to be bothered i just listen to music	anger
im feeling pretty on top of things	joy
i feel that i am smart person who thinks about things before i do them and i try to keep a level head on me	joy
i really didnt feel like going out at all but roger was very keen so we all went off to the big noise where my mood lightened slightly	joy
i am feeling frustrated or angry with my husband in general	anger
i feel like the th photo doesnt even look like him but its real cute so i had to share	joy
i am now feeling much more relaxed and settled in my life and am enjoying blogging just as much as i did when i first started	joy
i started to feel thankful for my bed	joy
i find myself trying to discreetly smell his breath but then feel guilty for being so suspicious	sadness
i mean it was the same feeling i got around anthony and his dog weewee i know anthony probably has to give weewee up because he has dogs but that dog is devoted to anthony alone	love
i have that feeling most days of the week im sincere	joy
i feel my blog is getting a bit bombarded with beauty posts and i feel im boring you all what dya think	sadness
i have a train case full of pretty make up and a drawer full of great hair products but each morning i feel bothered to do little more then lather my face with lotion before heading out for work	anger
i seem to remember it was gold dust not willy wonka style gold tickets but i m feeling generous and although i liked the new faceplate for me the redesign just didn t work	love
i can feel more productive	joy
im feeling generous ill show you when its done	love
i feel liked because people clicked like	love
im feeling uber romantic and lovey dovey this week	love
i know my willpower is stronger than my behaviour over the weekend and i need to focus on the joy and health that all the great food i brought with me gives and how i couldve if i really wanted to indulge indulged in that great stuff i know its not the same but i would feel amazing	joy
im tired of my family being so concerned about stevens man feelings when he does stupid shit that pisses me off like wrecking my expensive sweater and my pendleton blanket	sadness
i can t help feeling a little punished for using a larger resolution	sadness
i feel it is my sincere duty to rid you of that house that god scared into being built	joy
i start to lose that sense of independence in that i feel a lot more hesitant to do things	fear
i would have to get off and walk the hill which always made me feel terrible	sadness
i never knew i could be so weak i couldnt even fight what i was feeling i knew i hated to feel that way yet i just let the emotions run free i acted waaay childishly like a child deprived of candies	anger
im not feeling quite as jolly though	joy
i feel like i have an ugly duck face when i see him	sadness
i live in between my moments of sun sometimes i feel like a doll on a shelf or some perverse performing puppet	sadness
i am feeling amazing	surprise
i somehow feel glad shes now in malacca with me my younger sis	joy
i was constantly amazed by the world building maybe because it came hand in hand with the gripping pace in the books i feel like there are your sections devoted to character your sections devoted to world building and specific small sections devoted to plot	love
i can feel the discontent sometimes for my connection is so slow	sadness
im fine but i feel i have wronged someone	anger
im too used to having too many expectations and too much pressure put upon me to achieve things that i feel inadequate when i take it slowly	sadness
i feel unimportant and small here lately	sadness
i don t like orange but today i m feeling strangely sympathetic towards it	love
i cannot help but feel insulted that my master did not see the need to greet me upon my waking	anger
i almost feel hesitant to write about this it s a topic that s so near and dear to my heart	fear
i struggle with those pressures when i don t feel like pulling myself together when i want to toss a scarf over my messy hair and grab some milk at the store when i want to snarl at someone rather than do racism for the umpteenth time	sadness
i feel as if there is anyone who really understands the insincere motives of females its me	anger
i know jack and he doesnt give up on men easy he just dumps them when he feels successful	joy
i feel shy now	fear
i feel and im amazed of how often i think i need to save the world	surprise
i feel a cold or sore throat coming on i simply use a onguard regime to nip it in the bud	anger
i was feeling calmer and more trusting on his restraints that he was helplessly trying to remove	joy
i go around people and i act normal but it feels strange	surprise
i tried to pretend that it was normal and unfortunately it was normal to feel unloved and afraid that terrible things would happen if i didn t smile and play along	sadness
i am feeling all nostalgic i went on pinterest and found some great looking recipes for tomatoes and had to share a href http media cache ec	love
i have just moved here and already i feel welcomed	joy
i feel a little bit depressed for that reason alone	sadness
i feel is most important and an issue often glossed over in education and clinical training is the mental health of the therapist	joy
i feel really strange about this	surprise
i was feeling very pleased with myself for having resisted the very strong urge to buy fabric	joy
i feel most vigorous while inspiration and motivation grip at my consciousness are also the times when physically i feel most dispirited	joy
i definitely succumbed to pre holiday sales but i feel good going into the holiday season i probably shouldnt say that though	joy
ill feel delighted	joy
i feel i should share with you this wonderful business concept that will change your life if like me you have little time to spend in the kitchen grocery shopping or browsing the net for new exciting recipes	joy
i feel frustrated cause i think i know whats best	anger
i am generally not a fan of tingling cleansers as my skin can be quite sensitive but this doesnt give me rashes or leave my skin feeling too irritated	anger
i will be happy when someone i know from across the internet feels happy as well	joy
i absolutely love working and the feeling of accomplishment i get from it but i am tangibly physically unhappy with the family life i am missing right now	sadness
i suppose i feel neurotic about my birthday because i thought i would be established at this point	fear
i feel that the content i have in mind isnt really that great after all	joy
i do remember my left quad starting to feel strange not hurting yet an aggravating feeling about a week or two before the marathon	surprise
i have no idea what to do i have no idea how to help him and i m feeling pretty damn useless right now	sadness
i hardly feel deprived	sadness
i haven t been here for even a year yet i can t help but feel slightly disillusioned about the peace corps ideal	sadness
i made her feel like crap and i said i hated her and i stopped loving her before the summer because shes never home anymore	anger
i feel rude if i bbm non stop	anger
i hate this feeling of helpless	sadness
im now winded at the end of a tough rally but during the rally i feel good enough to stay in the point	joy
i feel quite distracted as mum told me that my paws werent looking their best so instead of a nap ive had to do another pawdicur	anger
i just feel rejected by him over and over which is just weird	sadness
i from behind she could practically feel his outraging distress which amused her slightly	joy
i began to feel woeful as i stared into the abyss of goal less task less list less ness but luckily huda came to the rescue with in	sadness
i can remember mailing my first notice of intent into the school board and feeling terribly rebellious and nervous	anger
i silently chant feeling the calm beginning to return	joy
i feel like im supporting a community that i love with each purchase	love
i say this mostly because i wasnt feeling so well later that evening	joy
i would definitely recommend reading this especially if you are going through some trying times or feeling a bit hopeless and overwhelmed	sadness
i feel worthless and the precious time i lost is unbearable	sadness
i do not know what to say here i could not get a feeling for this soundtrack it rather distracted me and did not seem to really fit	anger
i had been feeling resentful of my parents for some few hours	anger
i suppose it all goes along with feeling unwelcome and mostly being shunned	sadness
im just tired of feeling bitchy and completely worthless	anger
i feel especially troubled is the fact that these israelis arguably constitute the section of society most inclined to reach a deal with the palestinians	sadness
i feel like ive been so inspired and have been stretching myself in all kinds of directions but finally feel like setting down and going with the flow	joy
i do not know if ill ever get used of feeling inadequate in as much that ive always prided myself to be a person who have somehow already established himself in a cut throat industry where second guessing your expertise and decision can ruin global corporations	sadness
i cant even describe to you what it feels like when suffering from a life threatening disease how easy it is to just give in and answer those knocks of death at your lifes door	sadness
i feel like youve hated me ever since i was born and you wish i was never born	anger
i also feel the circumstances are out of my control and hostile	anger
i feel happy about this	joy
i feel like our society has programmed little girls to begin dreaming of having a prince charming a big wedding and a happy family at a very young age	joy
i manage feelings for prince charming and the boy	joy
i aimlessly do whatever i feel like doing with no sense of rhyme or reason and get easily distracted and start something else bouncing pointlessly without finishing what i started	anger
i have a feeling that she is going to be very annoyed with me by the end of the race because i am going to be more interested in taking pictures than paying attention to pace	anger
i started to feel a lil bit pissed off when i shared out advertorial by creating blog post or sharing in my social networking but there are some other people out there sharing out their adverts by asking people to click on those links	anger
i realized that clothing is made in all sizes and i do not have to look like a model to feel more acceptable to myself	joy
i never feel like it s actually dangerous but the sirens drown out the pogues and the reggae both about three times an hour	anger
i do what i do because it feels lame to go along with the customary flow	sadness
im over having this feeling of doubt because i know that when he goes to his friends house there are a bunch of slutty chicks there	love
i always feel pressured when i play against someone	fear
i feel very privileged you did and i hope you stay awhile and comment if you want to	joy
i just need to swear off feelings caring relationships	love
i feel successful in balancing my paid work and family life or i am satisfied with the balance i have achieved between my work and life on a scale of to	joy
i was feeling fine	joy
i feel so hateful this morning	anger
i know have no problem meeting new people and feeling accepted	love
im feeling less adventurous	joy
im feeling generous lets make that winners and	joy
i feel what i m thinking so she can be reassured about what she means to me	joy
i will choose not to focus on him instead focusing on how i feel i will try not to focus on him and instead of being agitated by him i will choose to let the negative feeling go	fear
i feel sort of helpless	sadness
i seek out a rejected love because i feel as though i dont deserve faithful and monogamous love	love
i love your style and feel very comfortable with your writings	joy
i just don t feel as impressed and as happy with things like i used to	surprise
i feel like the popular kid at school	joy
i have a feeling all these days of troubled minds are useless i will let it remain status quo eventually d	sadness
i have a task i hate to do i put the kitchen timer on for fifteen minutes it makes me feel like i wont be tortured for long	anger
i feel like i have been sitting in this stupid chair for hours	sadness
i have angel alone and although i feel a little more relaxed i know im still stressing majorly about travelling tomorrow and all of the things we need to do before tomorrow	joy
i feel reassured that if something happened to me my guests would be able to easily get the help they need	joy
i feel like im so spiteful so negative about everything and everyone now	anger
i am beginning to feel like a fabulous adult	joy
i feel the cool night air against my face	joy
i feeling so aggravated about all of this	anger
i don t feel all that romantic	love
i feel we are being very blessed	love
i gotta tell you for a while i been feeling gloomed and doomed and some ugly grey clouds been hanging round me	sadness
i feel guilty for protecting myself when instead i should put more effort into supporting those around me	sadness
i feel as though that talking for a month is acceptable but please pretty please get together after that	joy
i could think was i wonder how many days i have until i am feeling terrible	sadness
i dont know what it is about me and sweets they make me feel bouncy and pleased with everything	joy
i feel it has damaged your relationship with tygerman and ours with each other	sadness
i genuinely feel pertaining to him suffering from that stanley said	sadness
i am breast feeding my newborn and was wondering how long will be breasts feel tender and super large	love
i did find myself wondering just how her stepchildren may feel about featuring so prominently in the book their relationship with valente is not always peaceful and harmonious and she does comment quite frankly on how they made her feel on occasions	joy
i knew my dress instantly last time because it made me feel special thats the reaction i wanted this time too	joy
i feel god calling me there and if he wills it i ll be a priest for him and the rest of the faithful	love
ive been told over and over im not allowed to feel unhappy	sadness
i alternate between feeling embarrassed and excited that my almost teen sister and i share some similar interests in books	sadness
i feel invigorated when i look at this image just as i did when i looked at the other two photos	joy
i almost feel as if i am paving the way to the more pleasant memory that prabhupada saved me and that my life now is real	joy
im feeling good i increase	joy
im feeling exhausted today	sadness
im feeling pretty terrible ill health and life took over and i was unable to get my package sorted out and posted in time for which i	sadness
i honestly was not sure if the pain i was feeling was a case of irritable bowels or indeed contractions	anger
i master myself and force some sunshine that i do not feel at all into my voice to indicate that this unfortunate lapse of several minutes is over and we are going to move past it start over try again	sadness
im not sure why at i still feel as if i need to be socially accepted	joy
i love to be beside the ocean when i feel distressed	fear
i do wear diapers once in a while but only when i m feeling casual	joy
i feel like this semester has been good for me	joy
i want to feel emotions other than sorrowful ones without the help of drugs	sadness
im lazy my characters fall into categories of smug and or blas people and their foils people who feel inconvenienced by smug and or blas people	joy
i feel gracious what about you	love
i sit six weeks into my sabbatical and i feel completely worthless	sadness
i get projects where i am stuck and i feel so foolish when i have so many questions to ask	sadness
i have a feeling that the robin that builds her next under our deck is getting pissed too	anger
i feel grouchy and i cannot think properly when i am deprived of food for more than two hours	anger
im the type of person where the sun helps me feel and the gloomy nature of rainy cloudy days makes me depressed	sadness
i dont want to say the word problems and i feel like i know these will probably get resolved but man	joy
i think it goes back to never feeling accepted when i was growing up a learned internal diatribe i need to let go of	joy
i am feeling a little disheartened	sadness
i feel your delicate fingers	love
i feel so amazing about taking this trip as i think ill finally be able to relax and feel comfortable at home and somehow just melt back into it	surprise
i still feel extremely helpless	fear
someone acting stupid in public	anger
i feel innocent on summer nights	joy
i feel impressed by the professionalism and specifications the maintenance sets itself	surprise
i had the feeling that i missed something as characters moved from place to place	sadness
i am feeling a little stressed to think that the trip is so close to being reality	anger
i feel more and more convinced especially after a very rough last year that finding someone you love and who loves you wholeheartedly in return can change the course of your life and give the spice and emotional support to live it	joy
i feel so alone in the world with nobody to talk to to share my feelings with	sadness
i started noticing then puzzling finally feeling a bit alarmed	fear
i feel it my solemn duty to warn you	joy
ive begun my fall semester and i feel thrilled	joy
i dont see how we can move beyond it but then rarely do i feel this uncertain about things	fear
i get really frustrated whenever i talk with them i also feel compassionate toward them because they believe so passionately in things that are just dead wrong and frankly dont make sense	love
i feel cheated and at another i feel ashamed to have missed such a glaring defect	sadness
i think i may be feeling sociable	joy
i am feeling a little apprehensive but i m sure that will pass once i have the first treatment and with your prayers	fear
im back and feeling creative	joy
i do think about certain people i feel a bit disheartened about how things have turned out between them it all seems shallow and really just plain bitchy	sadness
i don t need to drop feelings like a hot potato or slam the door shut on them	love
i feel little impatient especially thinking of who the scoundrel will be coming to impose his her their will on me	anger
i found out i was pregnant which is alot but it makes me feel a little less scared knowing that my doctor is watching everything and were taking things day by day	fear
ive read from others who have gone through similar circumstances it appears quite common and helps me feel less neurotic	fear
i haven t ran in a long time since my half marathon so my legs are feeling a bit shaky now	fear
i was not feeling up to it yet i blamed my fiances deployment for bringing me down	sadness
i type i feel bouncy and excited to get out my ideas	joy
i experienced a v drink today which is supposed to give you boundless energy for a while though full of the cold as i am i didnt feel bouncy though h noticed my speech quicken after minutes or so	joy
i say but freedom i feel alone	sadness
i will help you in setting the table picking up the dishes after we finish eating and if i feel particulary charming on that day will not pick at my food search for lizards in your house or come out looking green to my gills after having used your restroom	joy
i get ready to blog i feel so boring	sadness
i feel pathetic because i shouldn t complain about these things when out there people are having really hard times and this is only bullshit	sadness
i know i dont normally share other peoples give aways unless i feel very passionate about them	joy
i love feeling carefree and without all these nervous feelings shooting through my body like i just saw myself on americas most wanted	joy
im feeling a little groggy this morning since i am back at work after alex and i returned late last night from a long weekend in los angeles	sadness
i worked as an editor and part of my job was to reject manuscripts i hated it because in those cover letters i could feel the writer s anticipation and longing	love
i was able to feel pretty	joy
i yori aoshi and possibly other stuff brought back a lot of old forgotten values and feelings i had towards a relationship if anything the innocent feel to it where nothing is complicated and its just about being with each other	joy
i get the feeling that theyll all gel together anyway because im too impatient to wait on change	anger
i was feeling playful so i made a little snowman he was only about feet but i thought he was cute	joy
i sometimes feel like i am being paranoid but i know that these thoughts are silly	fear
i would have depressions and feel like a burden to my husband who is supporting us	joy
i dont want to deny what i feel my body aching for	sadness
i was so tired of feely lousy	sadness
i know what i want will take next semester but i feel entirely too complacent	joy
i am struggling to enjoy the things i used to love i go out and surround myself with people despite that all i really want to do is isolate myself from everyone and hide under the duvet i feel lonely and apathetic to almost everything around me	sadness
i just found out that my gut feeling unpleasant though it was was correct	sadness
i remember sometimes feeling relieved to be around my grandparents and older people	joy
i feel threatened by people who actually learned stuff in college	fear
i asked her if she could feel her precious dogs soul	joy
i feel oh so irritable and then it all spins round again	anger
i feel like i dont need school to be intelligent	joy
i am so excited to meet her honored i get to carry her feel so special each and every time she kicks	joy
i feel agitated and anxious and just plain weird	fear
i knew that comment was insulting but i was so angry at being told how i should feel by those who hadnt a clue that i didn t care if they felt insulted	anger
i feel so embarrassed about my clothes when i am at school	sadness
i didnt feel as if i impressed the motherlover	surprise
i never allowed myself to feel humiliated i had done nothing wrong and life was difficult enough without being denied any self respect	sadness
im feeling the need to stop and make some delicious meaty pasta or something despite having gone out for a roast dinner earlier	joy
i feel sympathetic to the dalai lama	love
i will not convey all the relevant information perhaps because i feel intimidated embarrassed or too deferential	fear
i feel broke inside but i won t admit	sadness
i feel embarrassed writing about it	sadness
im feeling quite optimistic but im still keeping my fingers crossed	joy
i feel like such a crappy mom right now	sadness
i left the game feeling a little devastated and sat contemplating my choices for some time afterwards	sadness
i started to question whether or not i was on course because i was feeling that confused	fear
ive been feeling really gloomy about some situations in my life and im stuffing my emotions with good	sadness
i guess i could say i was feeling pretty shitty like all the feelings ive suppressed from truc were starting to arise	sadness
i was like ya i feel everything i m not numb at all	sadness
i feel satisfied with one viewing for the moment	joy
i was feeling sorry for myself why me	sadness
i was feeling on the upswing and mentally i felt well stable	joy
i feel generous and remain composed	joy
i always think about are act the way i want to feel so even when im grumpy i still need to act pleasant and happy and then i will start to feel more that way	anger
i could feel his triumphant smirk at my back	joy
i know what it feels like to be the popular boy band on top of the pops looks like were heading in one direction	joy
i feel like i should also mention that there was some content that i wasnt thrilled with either	joy
i didn t feel ecstatic after each workout or anything like that	joy
i feel really groggy today like my entire face and body is suddenly all thick and mud like	sadness
i don t know i feel really helpless about it	fear
i feel hurt and i decide not to say that i am hurt but instead make up a story that takes the other person off the hook for being rude mean or unkind to me	sadness
i am sorry if you feel offended by my humorous statement my friend	anger
i think i should ignre this feeling for the sake of our precious friendship	joy
i log on feeling vaguely sociable and after a short amount of time im all socialised out	joy
i get the feeling he was as surprised as everybody else when people started getting sick	surprise
im feeling rather listless right now	sadness
i feel brave again tubing were even going to try ice climbing in nipigon and dog sledding	joy
i want to find peace because there are so many things going on in the world that affect so many others and i feel selfish for being so sad four years later	anger
i am suppose to be doing but i keep putting them off you know feeling inadequate and all that stuff	sadness
i feel incredibly selfish to say it but i was lead to believe i could trust that no matter what i would have the attention and space i needed from the people i felt loved me	anger
i started out feeling amazing	joy
i hate him and the feeling is pretty mutual i find him obnoxious and he thinks im a bitch once again it has nothing to do with what happened and nobody thinks less of anybody because of it	anger
i it seemed like forever i want to put my phone life in knowing loving feeling seeing believing trusting and caring for her	joy
i also feel very nostalgic about all these highschool memories	love
i do feel more productive when the sun shines	joy
i feel for goes far beyond artistic reverence	joy
i feel spiritually invigorated if physically tired	joy
im feeling the christmas spirit so it seems like the perfect time to mention an idea ive had swimming around in my head	joy
im assuming the inquisition er did not mean subspace but more of a state of feeling very submissive	sadness
i can say is that despite my occasional jokes to the contrary i feel its vital the modern reader understand that not every german was a devout nazi and many in fact detested the partys ideology especially academics and those who were forcibly conscripted into service like gunther and company	joy
i feel so dissatisfied angry and embarrassed	anger
i feel ok about this work because it is not so bad and it is not so good	joy
i was so depressing i feel like i broke up this was a week after she got engaged	sadness
i was feeling restless	fear
im feeling terrific and in great shape im optimistic that ill heal well and quickly while remaining realistic that im going to feel fairly crap for the first week	joy
i do go for days as has happened recently i feel clearer and more compassionate	love
i feel more outgoing than ever	joy
i can t help but feel amazed	surprise
i don t always feel like i have amazing style and most days i choose comfort over anything else but there is one thing that i feel makes all the difference in how i feel about myself and that is makeup	surprise
i feel quite delighted at my tyre planter that just keeps on blooming away	joy
i feel a bit frantic today with everything i need to get done	fear
i feel like the little dorky nerdy kid sitting in his backyard all by himself listening and watching through fence to the little popular kid having his birthday party with all his cool friends that youve always wished were yours	joy
i feel pretty a href http unspokenwords keptinside	joy
i feel this so much more poignantly since the loss of our sweet boy oliver	joy
i left that day feeling a little dirty and wondering if i should morally take the class	sadness
i still feel really shaken about the whole thing	fear
i hemmed and hawed over it and finally decided to fight it since the thought of it left me feeling so outraged and unjust	anger
i get this overwhelming feeling that i am truly blessed	joy
i guess in non metaphoric terms i seem grumpy unhappy unfeeling and bitchy	anger
i feel guilty that s why	sadness
i have a lot of respect for this kind of photography more than what i feel towards that fake sort of thing consisting mostly of fog effects and girls who look just out of a lewis carroll s novel a genre held in regard by many emerging photographers	sadness
i was feeling a little sentimental	sadness
i dont know if it was because i almost got a feeling that he actually might like me or if it was because i got the feeling that he liked olivia	love
i was feeling quite grumpy when ajmed parked the jeep in front of yet another huge rock in the early dusk	anger
i was made to feel ashamed of who i was	sadness
i feel insecure about my arms	fear
i wish that i d feel as dignified in my homeland as i do in every other country	joy
i feel that students in my classroom will enjoy and respect the opportunities to use their own artistic creativity	joy
i like the kickoffs to borrow an expression from an englishman i know because i don t feel rushed in the morning	anger
i feel my sweet boy traveling this difficult road alongside me	love
i feel rich for a special occasion i will buy crab	joy
i still wear it often especially if i am feeling anxious or worried about the future	fear
im fighting some sniffles that developed last night wasnt feeling the most energetic this morning	joy
i feel just like john from brave new world	joy
i allow that mormonism is crazy i feel like krakauer almost randomly chose a religion to pick apart and deem violent	anger
i was feeling crappy i still decided to go	sadness
i generally refrain from putting friends bands up here mostly because i feel pretty goddamn weird about it but fuck it	fear
i feel terrific but won t hammer it home	joy
i am older and my life is very different i can feel how amazed i was that morning	surprise
i just want to stop feeling this terrified of the unknown	fear
i know is that i feel somewhat defective in the romance department	sadness
i feel this way about blake lively	joy
i cant dos that leave me feeling helpless	fear
im feeling more hopeful today than i did yesterday	joy
i do things according to my own feelings intuition disturbed by tuitions studies sci volunteer corps hauntings dogs charmed guitar piano horror movies thrillers mysteries lame movies lame cartoons any songs with good lyrics music	sadness
i dropped erik off feeling rather discontent with the evening	sadness
i slipped out feeling a bit shaken	fear
i feel charming i feel whimsy	joy
i am sure he has no idea the way i truly feel not only am i immensely attracted to him but he is intelligent and we can actually enjoy conversation	joy
im starting to feel submissive by just admitting that	sadness
i feel useless return false	sadness
i wanted to pen it down for memory sake but i was still feeling extremely emotional days after the episode and had no idea how to start	sadness
i am going to several holiday parties and i can t wait to feel super awkward i am going to several holiday parties and i can t wait to feel super awkward a href http badplaydate	joy
i wake up every morning excited about breakfast rather than feeling like i cant be bothered	anger
i feel that theyve suddenly isolated me into a corner of the past but its as if i have suddenly become a memory attached to a name on a phone list	sadness
i will just say that i feel jealous and angry	anger
i think real men are those that open doors for you who behave chivalrously like walking on the sidewalk closest to the street to keep you safe who hold your hand and make you feel like you are treasured	love
i am feeling so violent i just fucking shuddered in anticipation	anger
i feel that with my superior vegan diet i should not get sick at all	joy
i do feel respected where i work though	joy
i feel amazed and surprised when the exact question i am trying to ask	surprise
i passed an exam that i was absolutely certain that i had failed	joy
i look in my wallet and i feel a cold chill	anger
i wonder what the other students in my classes feel of my being fearless to throw answers out there	joy
i feel strong for a few reasons	joy
i feel resentful in that i sacrificed alot for her for very little in return	anger
climbing a mountain to see a view	fear
im feeling very distracted today	anger
ive spent the last several days feeling irritated with myself because im not writing	anger
im on a double at work i wasnt feeling overly sociable when i met my new roommate so i hope she doesnt think im a complete bitch	joy
i feel but i m not convinced that twitter is the best tool for this	joy
i feel fucked tape re recorded	anger
i feel simply amazed when i look back	surprise
i feel a little damaged	sadness
i was asked to do the illustration work for the second volume of the city of hell chronicles i was really excited but i couldn t help feeling a little apprehensive at the same time because as i have described before i m fairly new to all this	fear
im feeling incredibly grumpy today a combination of hay fever rain and the stress of our hopefully imminent move	anger
i feel assured that everything will be alright regardless of what im currently going through	joy
i was literally swishing around in the water feeling like a very unsuccessful drowned hamster	sadness
i was feeling all depressed about fabric prices and about how much money this hobby costs	sadness
i have got a feeling typhoon aint as popular as back then when solbi was in it	joy
i feel threatened because she attacked me in the arena	fear
i feel pathetic and uninspired	sadness
i feel not just attracted to but completely enthralled and captivated by him like hes some kind of other worldly creature with nothing inside him but a really bright light	surprise
i feel like its rude to ignore people	anger
im feeling fabulous today because i love my job	joy
im tired of talking about myself i feel so vain i love it	sadness
i feel there are very smart people that can count all these numbers but i am not one	joy
i mean obviously yes i did a hour round trip to perform for minutes and had a seriously dodgy chinese meal which has left me feeling decidedly delicate but overall i really enjoyed myself	love
i feel like an ungrateful asshole	sadness
im not really feeling so whiney	sadness
i wont say the insecure feelings are gone but if i feel shitty i just grab the card and read it	sadness
i am surprised that she is shocked by what i have said and begin to feel dismayed as she becomes increasingly sympathetic in her responses towards me	sadness
i wasn t sure what prompted the thought since i m feeling so blessed these days and the idea of giving up hasn t been a part of my thought process and rarely is in as long as i can remember	love
i get a day off from writing and feeling pressure to be funny and get to laugh at your stories and share some blog love monday is the wonderful a href http geremiafamily	surprise
i love this connection with the outdoors hearing the birds just returned from afar and my face getting nipped by the gentle chill of a spring breeze and feeling like im doing something productive	joy
i wish there was something like this when i was younger i had a hard time asking questions without feeling embarrassed or awkward	sadness
i kept trying to feel shocked or depressed or somehow affected but i could not	surprise
i think this is because i feel as if it is unimportant to be out with people or talk to people because it seems as if i have little to say that is interesting	sadness
im feeling positive but its impossible to describe the busy exhausted adrenaline filled craziness of having a preemie in the nicu	joy
i feel a little apprehensive about all of the grue activities this weekend	fear
i hate being the party girl because i feel like such a hypocrite because i always hated them	sadness
i went to al anon amp talked to my sponsor about what ive been feeling lately amp my problems amp he assured me that i was making progress	joy
i guess all married couple have days every now and then when one partner feels like being domestically violent toward the other	anger
i feel foolish and miserable for getting drunk so easily	sadness
i am feeling neglectful i feel like i should have stayed for a month or two but i could not	sadness
i am still setting myself the challenge of painting roses in a way that i feel i am capturing their beauty and sweet perfume	joy
i really feel like i am very eager to destroy someones life and yet i always want to help everyone around me	joy
i just sank into feeling completely satisfied by the time it was done and oh the sex was super excellent because they had both been dying to get at each other so it had an edge of intensity both times and the build up made it worth the while even beyond how hot it was	joy
i feel blessed that i am allowed to take things for granted	joy
i was a little sprog and feeling all throw up y and listless and unable to eat mum would go okay think about this what in the whole world could you possibly eat	sadness
i just don t understand the betrayal the lying the hiding and the making me feel like crap with comments of you re paranoid	fear
i am continually having to dig deep within myself to push forward to do more and right now im feeling an awful like its not getting me much of anywhere and all the extra energy has been completely wasted	sadness
winning a rowing race at a karapiro regatta with other friends	joy
im still a little mixed on how i feel about him back especially because i liked the a href	love
i often feel like a traitor to my sex but i am assured by the fact that i feel i am helping men become better candidates for interaction	joy
i dont know why for some reason i feel really pissed off by this person ive supported for years	anger
im also pretty upfront about stating that i feel agitated and to just give me a bit of space to deal	fear
i have rarely left a meeting feeling more angry and upset	anger
i just didn t feel thrilled by the whole experience	joy
i feel a longing to begin and to be there even right now	love
i feel as if i am being punished for using your adsense and affiliate products and for the success of my website	sadness
i feel disgusted by most people	anger
i still had the feeling and it surprised me	surprise
i started having that creepy feeling again like she still hated me	anger
i feel stumble a class content link href https plusone	joy
i don t feel disgusted with it by then it s safe to try writing	anger
i feel most vulnerable exhausted and plum used up i look up to the heavens and catch myself muttering pleading god be enough	fear
i feel disgusted that a situation like this had to happen in the first place	anger
i am tired of feeling more than someone else feels and being embarrassed that i said something that was not mutual	sadness
i ignore peoples talking when i feel hurt already	sadness
i was feeling a little unsure about my retro flowered piece	fear
i feel like he is kinda cute too	joy
i knew i didn t feel pretty enough for these clothes	joy
ive never had a maternal instinct a feeling of broodiness nor have the urge to say aww he she is so cute when an of course kicking and screaming little brat is in the room	joy
i actually feel a bit reluctant to really tell you too much about it	fear
i got everything squared away and was feeling fairly productive already	joy
i did a sketch of mikala and started working on panel four but im feeling particularly drained tonight	sadness
i dont agree with this neo religious terminology or practice as i feel if one is to be faithful to a certain custom how is it believed that say a year old modification in commandment will be just as or more bona fide and sacred than its original gesture	joy
i think i have a right to know if my neighbour can t see if i m feeling envious or embarrassed or can t tell the difference between the don t walk guy from the walk guy	anger
i was and championed me to feel and be fearless	joy
i feel no i have not been the victim of a violent crime and no i have never had to deal with a girl being pregnant with my child	anger
i feel a little naughty whenever i wear such a colour combo	love
im feeling stupid feeling stupid coming back to you	sadness
i am feeling pretty confident that on monday i will get up and slip in to the water at masters swim and enjoy my time with everyone there	joy
i like to eat chinese food to celebrate being with friends and french food when i m feeling romantic	love
that day i was alone at home after coming home from school i did not know where everyone else had gone	fear
i started this blog with pure intentions i must confess to starting to feel a little disheartened lately by the knowledge that there doesnt seem to be anybody reading it	sadness
i am feeling not so cute and my clothes are kind of snug so its time to clean up my act	joy
i want a conditioner that will make me feel pretty and outgoing	joy
im not allowed to do anything outside of the house until ive lost weight until im thin enough to feel acceptable	joy
i feel like im being naughty coming home on a tuesday morning	love
i dropped back to sleep for an hour or two and had very realistic peculiar dreams which are now stuck in my head making me feel a bit dazed	surprise
i feel stressed out all the time i said and then i think about how people say stress causes cancer and i know it isn t true but i can t stop thinking that i need to relax or else my cancer will come back and then i get stressed out because i m stressed and it makes me feel worse	sadness
i am in no way pessimistic but i often have to bite my tongue in the netherlands when i feel a sarcastic comment popping up in my head	anger
i feel far less lonely	sadness
i feel the need to work on caring	love
i was feeling slightly more lethargic on the first two weeks but i was back to my normal energy levels this week	sadness
i was doing less yoga and feeling more agitated by my impetuous decision	fear
i was sitting on my rear feeling proud of myself for being on top of my game for once i realized that i shouldn t pass up an opportunity to share something i ve learned from the men in my life that get to celebrate father s day starting with my dad	joy
i want them to feel as thought it is family friendly and will be enjoyed by all ages	joy
i do apologize in advance if you may feel offended	anger
i hate wearing watch but at the same time i will feel distressed if i dont know what time is it	fear
i feel so strong and i find a new way you never come back and i try to stay on the sunny side of life and i know that i will forget you i feel it deep in my heart no matter that you never loved me i do not regret the separation i welcome the new start	joy
i am feeling pretty relaxed though	joy
i am so honored to receive the award because i feel it s another step toward being welcomed into this incredible tradition of storytelling	joy
i think i spent too much of my young life feeling romantic to have much saved up for adult me	love
i woke up feeling groggy and in so much pain	sadness
i feel safe around you and i never wanna lose you or let you go ever	joy
i feel so dumb about it	sadness
i tell myself i dont open my mouth and say what i really feel because i know im a loon and im smart enough to know im a loon and i never ever know if what im doing the choices i make are really what i want or need or even the right thing or if its the disease	joy
i still dont know how i feel i hated getting wisconsin plates	anger
i came home still feeling pretty rotten	sadness
im bored and feeling ignored	sadness
im closer to the end of my road than to the beginning and i feel very tender towards myself	love
i feel so hopeless and unloved and unwanted	sadness
i feel honoured and lucky to be the one making these images her	joy
im unsure if the color suits me ive become so used to either only wearing either nude brown berry or dark lip colors that i feel insecure wearing anything light	fear
i know what a car feels like when its running out of gas so i maneuvered to a blank spot in the parking lot and had myself a little think	sadness
im just not mentally there but can still feel the itch in my legs to run and once i get out there im so glad i did	joy
i feel so eager to do things the way he wants and likes	joy
ive had in a long time and i feel fantastic about it	joy
i feel the need to preface this by saying that i am strongly in favor of keeping violent or otherwise inappropriate videogames out of the hands of minors and i believe that this is an issue that parents and the government need to work on together	anger
i think its cos its a bit stormy out i always feel irritable and uncomfortable when its like that	anger
i feel i cannot be loyal i should step down	love
i feel enough something way deeper and sincere than love	joy
i now know how bad it feels like to have someone disappointed in me	sadness
i use to never ever kiss anyone but i ve kissed different people in the last week and a half and needless to say im feeling a but slutty	love
i wish there was something i could do sitting here in the midwest i feel so helpless	fear
i feel too greedy to actually ask them	anger
i have just finished my jubilation piece and i feel jubilant	joy
i feel pretty oh so pretty i feel pretty and	joy
im feeling a little apprehensive as we come near the time we go back to mayo clinic	fear
i thought to myself feeling amused	joy
i was feeling somewhat shaky and i know that i was experiencing the onset of the infamous bonk	fear
i still feel shaky but it is gradually getting better i have no idea what is going on	fear
im feeling generous so i think ill add a few more bonuses such as my santa babes from my gallery of perversion	joy
i am a big believer in the phrase that some people are all style no substance and i feel that if you have nothing worthwhile to say just dont say it	joy
i feel at this point i have to give some credit to my beloved former teacher ajahn brahmavamso as well as all other little and big gurus and lovers i had in my life	love
i feel most frightened	fear
i feel undeservingly lucky to be surrounded by their love and warmth	joy
i just act how i feel im becoming what ive always hated	anger
i feel so privileged to have spent so much time with him	joy
i feel strongly about amused	joy
i see you the light in the room brightens i get a glow in my eyes i feel ecstatic	joy
i feel it is a vital sentiment that should be cherished and further nourished for every seconds of my life	joy
i feel that perhaps an opportunity was missed to look a little closer at the individual stories of the indigo tribe in their offline state it s easy to see that with the hal sinestro antics and the william hand side plot oh	sadness
i feel that getting the word out about free software is at least as important as getting the word out about sexual freedom	joy
i find it may be a way for me to release my feelings so that i am not troubled when i face the one who has punished my family	sadness
i would pick out for myself but i will give them a try when i am feeling adventurous	joy
i always feel like im the least liked	love
i dont know i think her choice was the right one i do know how it feels to have to find a community in which you are valued taken seriously and appreciated	joy
i were not told of this news i would not feel regretful rather be unable to quiet my heart now	sadness
i mean i am happy for others but how can a person feel ok with something when they themselves just suffered through a loss	joy
i tend to feel like my stove runs hot so i am either usually at lower temperatures than a lot of recipes suggest or shorter times	love
i just feel extremely stressed because everything is happening so fast i cant manage to get my head around it	sadness
i am feeling brave i will attempt it	joy
i must say it was first numb then ouch my head feel dazed	surprise
i feel like i dont even know how to trust that im trusting well enough	joy
i cannot help feeling a little sceptical	fear
i start feeling smug that ive been good about writing posts i blink and then a month vanishes	joy
i feel i ve had more unhappy years than happy ones	sadness
i came home looking good and feeling much more outgoing	joy
i feel that it is a little dangerous to let scientists be independently funded while working in these communal labs with no supervision or regulation	anger
i feel like if i continue i ll start the babble and bore the heck out of anyone reading so i ll just try to finish it with a few thankful thoughts	joy
i feel thankful to be strong enough and courageous enough to have taken the steps to change my life	joy
i feeling so agitated right now	anger
i suppose i ended up feeling that some of these clues were a bit too clever for their own good	joy
im also feeling brave enough to publish my thoughts about them again too	joy
i feel unbearably tortured knowing that im helpless i cant invade north korea and take down kim jong un i cant actually save the world	fear
i dunno it feels like you should be since she is the most god damn beloved character in the game right next to rinoa	love
i always feel guilty and come to one conclusion that stops me emily would be so disappointed in me	sadness
im in the second trimester i feel amazing	surprise
i feel that my generosity is abused when you steal after visiting my home	sadness
i have had i feel like there is not too much i can feel thankful	joy
i am feeling a bit discouraged but am hopefull the bees will know what to do	sadness
i know i should write something but i m feeling a bit blank at the moment	sadness
i feel that people often offer compliments not because they are sincere true but because they want the person to feel good	joy
i feel overwhelmed by the fast pace of cities	fear
i end up feeling lonely	sadness
i feel shamed for me being me cuz xxx said that yes sometimes it s hard and its frustrating etc	sadness
i feel naughty saying how beautiful it was feeling that heat on my bones yesterday	love
i am feeling quite apprehensive regarding this module as it will be the first time i ve dissected a human body wonderfully donated to the biomedical services of the university by generous members of the public and the first time i ve had to learn anatomy in detail	fear
i would buy something from tropical smoothie and eat half of it and then feel like i was disgusted to even take an extra sip or bite	anger
i feel disgusted and lose respect for them as a lady he said	anger
i feel so ungrateful to be wishing this pregnancy over now	sadness
i feel grouchy at one point then it changes to a panic then to having this feeling like someone or something is after me	anger
i am sure im not alone when i say i am feeling drained from the events of the past week	sadness
i am already feeling so tortured for having to wait for the results i need to sleep early coz i wake up at am these days	anger
i assure you marilla that i feel like praying tonight and im going to think out a special brand new prayer a href http www	joy
i feel so unpleasant gt lt	sadness
im not sure how much each diploma will cost or if its even recognized in this country but its something to make me feel productive and add to my resume when the babys old enough to allow me to go back to work	joy
i am just making people upset and feel irritated	anger
i feel like they hated me but i m too scared to listen to the tape	anger
im feeling happy sad or angry	joy
i finally decided that it was partially due to the fact that i feel that the posts should have something important or at least interesting to share	joy
i had finished my first leg the toughest longest and hottest one of my three but i was not feeling so hot	love
i woke up this morning feeling not grumpy but just not in the best of moods	anger
i remember watching this as a child and feeling a bit outraged on charlie browns behalf when peppermint patty invites herself over to his house for thanksgiving and then gets angry when she doesnt get the meal she expects	anger
i feel mellow antonios	joy
i dont know why but i just cant help but feel this innocent yet awkward feeling towards her	joy
i couldn t help feeling curious about what looked like fishing tackle hung in an adjoining cubicle an outsize plastic mac and sou wester dangled over an enormous pair of wellies	surprise
i have often observed that at times when it seems i should feel something im surprised by how disconnected i feel to the people and world around me	surprise
i just love the way you feel and i wholeheartedly vote for adopting the gorgeous and healthy and scented amber queen lovely lady	joy
i wish santa claus was a real person cause i didnt feel as greedy when i was a kid and thought i was getting my loot for free	anger
i feel as though my descriptions are skimmable and unimportant	sadness
i get this feeling that tells me its ok if you don t do it today you ll start again tomorrow when you have more energy	joy
i cannot imagine what african americans feel inside their hearts and guts when they see such a hateful image	anger
i feel inhibited from spilling my	sadness
i still feel crappy ill take it as a sign that i need to get things finalized here for the kid	sadness
i went to bed feeling less anxious and nervous than i had before that call and for that i was thankful	fear
i wont lie either i was feeling pretty superior as i was out there running knowing that very few people make a christmas day workout a priority	joy
im watching my sodium which mostly means im feeling stunned and overwhelmed at how much is in everything we eat	surprise
i lose it and make myself heard i feel like an idiot because i suddenly realize my point was either unimportant or unnecessary	sadness
i got a lot of ideas and feel like the weekend had a very positive effect on me	joy
i am sure it will change a number of times before i am through but just at the moment i am feeling incredibly eager to get started if only all this other pesky university work would go away and start creating my fashion master piece	joy
ive been feeling kind of bitchy lately	anger
im feeling inspired today	joy
i feel like im not being loyal to my boyfriend even though i have not acted on my feelings for this guy	love
i guess we would naturally feel a sense of loneliness even the people who said unkind things to you might be missed	anger
i am feeling morose for i have been reading wuthering heights	sadness
i feel ungrateful for stupid shit like	sadness
i was willing to be honest with myself and put a name to what i was feeling i was shocked	surprise
i was feeling particularly discouraged at how little weve seen of him lately and i decided that i needed to stop being negative and instead refocus my thoughts and remember some of the many things we have to be grateful for right now	sadness
im feeling hopeful about a great deal of things which is a good thing	joy
ive been feeling quite disillusioned with christmas this year	sadness
i feel is love and peace acceptance and a gentle guiding an encouragement to have faith and stand tall regardless of human reactions and to rest regularly in the field of love within via meditation	love
i feel this way i do not just get to appreciate the amazing things i have right here and now i also get to dig up happy memories hidden back of my mind and i get to become inspired with hope for the future	joy
i guess this is a memoir so it feels like that should be fine too except i dont know something about such a deep amount of self absorption made me feel uncomfortable	joy
i feel so beaten down and defeated	sadness
i have to be overactive and stressed out to feel like i m actually doing something useful	joy
i feel that i am not valued i am under paid and worked like a slave unfortunately this is not just a personal feeling	joy
i have also been getting back into my gym routine so im feeling positive about this now	joy
i couldn t help but feel as if rin was not as strong as a protagonist as isi enna or razo i did end up finding a lot to like in forest born	joy
i feel such a longing to be near him when we dont	love
i dont know whats wrong with me i try studying but i just feel like im fluffing around and getting distracted all the time	anger
i agree with that overall life philosophy but sometimes people and even kids need their negative emotions acknowledged so that they don t feel ignored and negated in what they are truly feeling	sadness
i eat or sleep i cant get myself to feel the life loving energy i felt so easily before	love
i am feeling very irate right now because i have to wait for another one fucking month just to get my hair done	anger
i feel frustrated that i cant answer questions for distributors or customers	anger
i could get fucking stuffed in fucking chocolate without feeling weird and fat do you have troubles sleeping at night	surprise
i feel like im being punished for something that i didnt do	sadness
i dont give a fuck because i feel like i cannot elicit any positive change or shifts within my current client load	joy
i wrote this article because if the extroverts can become more educated about introverts introverts will be able to feel free to stay true to who they are and that s a good thing from society s point of view	joy
i severed i feel suddenly empty much smaller and oh so tired	sadness
i resisted doing because i didn t feel it would be acceptable and one of the group leaders encouraged me to do it anyway	joy
i could feel myself getting calm and feeling better	joy
i am feeling a little happy with him	joy
im feeling very bitchy about this episode in general	anger
i am feeling inspired	joy
i forgive stanley hes not so quick to forgive as well and accuses me of making a foolish mistake and making him feel unwelcome in our apt	sadness
i the only wife that consistently feels inadequate	sadness
i feel selfish for praying through things	anger
i feel excluded and worthless my connection to everyone summarily cut off	sadness
i am awake again early enough to see the dark of the night turn to the soft half light of dawn and feel the cool breeze change from a misty foggy coldness to a freshness which heralds a nice day	joy
i do feel pressured to do this though	fear
i just sit and feel thankful	joy
i have been out there over the last few weeks i experienced for the first time a feeling of loving the actual act of running of pushing my daughter in the jogger of getting outsprinted by my wife although this would happen if i was in top shape anyway of having cold air nail you in the face	love
i feel this game is so precious to everyone not only to the players	joy
i wonder maybe he has this awesome excuse and i will feel even more idiotic when he tells me it but i know he wont tell me it because he is not gonna call	sadness
i think hes well aware of the internets reactions to gates and igle leaving and i imagine hes probably feeling a bit apprehensive of fans reactions to his work	fear
i feel strangely sympathetic towards the citizens of the capitol for some reason and the cast s overall chemistry was good the look and feel of the movie was great and i found the story to be engaging and interesting enough to be watchable	love
im glad i feel this way because if i didnt then id know that i had finally hit that point of not caring about anyone or anything	love
i feel that my charlie card is much more valuable than my credit card	joy
i just feel so fucked up by everything that the only place i can confide and spill my emotions is here because there isnt anyone like you	anger
i think for once i feel quite content at the moment and free of worry	joy
i am writing this on a sunday evening feeling considerably more relaxed well sort of than i did this time last sunday and also at the end of what has been a long stressful but ultimately rewarding week	joy
im not feeling very festive this year	joy
i hate this feeling to see you that way youre so talented yet you cover yourself you locked yourself	joy
i feel like love should be messy	sadness
i have posted thus far and keep up with what else is to come please feel free to a title celeen gallery amp gifts facebook page href http http www	joy
i hope that they can tell a difference and that i feel less tortured by the experience	anger
im feeling nostalgic about listening to this kind of music again	love
when i was walking around all alone at night	fear
i know i know you have looked at these pictures and are likely not feeling too sorry for us	sadness
when my grandmother died after a long illness	sadness
i feel humiliated this weekend as my children ran wild	sadness
i was feeling very bah humbugish coming out of this year s thanksgiving weekend and was not thinking pleasant christmas thoughts about the gift giving guilt trip conspiracy run by the marketing racket the decorating and the whole thing in general	joy
i feel i am on an emotional roller coaster	sadness
im feeling pretty pleased with myself	joy
i came to tv stations for first debut stage i feel like it was an joyful miracle	joy
im feeling kinda horny so i just booked a flight from burbank to los angeles	love
i am feeling uncertain about anything that we can have an open dialogue about it	fear
i find myself feeling so lost and desperate because of the things that happen every day but being a human of course i have times where i just cannot be comforted	sadness
im feeling a little mellow right now i have to admit that im actually feeling pretty low key and happy	joy
i feel like someone needs to invest money in it because it could be gorgeous	joy
i feel wonderful shayla admitted	joy
im feeling confident that im back on form	joy
i obviously wasn t feeling particularly friendly and neither was i but we said yes anyway	joy
i feel like this is a little timid on the part of these writers	fear
i feel about petty games	anger
i wanted to feel about our wedding and i hated that i felt resentful of what is supposed to be a joyous and celebratory occasion	anger
i feel privileged to meet true heroes male and female yet by the masses unsung the world is full of heroes of heroes old and young	joy
i feel a bit sad that todays youngsters will never get to experience the bit of culture that my generation and those before it did	sadness
i might do some self analysis just to maybe show you all how to do it yourselves if you want to or i ll talk about certain activities or exercises that will help you feel better or become a better person	joy
i have been met at the airport and taken under lucy s wing to feel welcomed and looked after	joy
i told my dad i would make him a wall hanging for christmas so now i feel a bit more confident with making these stars to head into that project	joy
i find that despite the fact that i feel like i really liked this book i certainly read through the entire thing like i had a physical need to find out what happens next i cant think of anything to say about it	love
ive seen a lot of seizures but never this many at once and of course i always feel totally helpless	fear
i feel a little lame admitting it because these are not high ticket price items however i didnt want to buy both so i had to make a choice	sadness
i feel stronger clearer but a little annoyed not quite sure why	anger
i am looking forward to how amazing it makes me feel i will probably post more details about it in the coming days for anyone who is curious about this nutty thing we do on occasion	surprise
i am not always feeling creative	joy
i just feel enraged and impotent seemingly unable to enact the change i want to see	anger
i just wanted the dark of night to swallow me up into the depth of sleep similar to a coma so as not to feel and endure the suffering deep within	sadness
i am less in shock and currently feeling insulted about being hung out to dry this past weekend burning his things seems a pretty fair rewards for my unappreciated grace under pressure	anger
i owned yet did not feel fully welcomed i decided to reach out to hans among others sending an email to his old inbox even though we had not communicated in over ten years	joy
i am so thankful for my dream i started drawing again made me feel talented and framed my dream i can go after whatever i want	joy
i feel a strong shift recently	joy
deception from a person i loved very much	anger
i won t feel like there would be a dull moment with him	sadness
i also get this as another take home message you need to push your own limits do things that make you feel uncomfortable that scare you	fear
ive spent a good chunk of the day feeling quite agitated in a taut way as though it wouldnt take much for me to really snap and chew someones head off	fear
i feel ok with nothing sexually or whatsoever going on	joy
i am good at what i do at helping and reaching kids that are often shrugged off as aggressive not worthwhile or unpleasant makes me feel useful	joy
i leave class feeling more confused every week	fear
i must say that i do feel better in myself and im really excited about reaching views for my beloved blog i love wearing tights	joy
i have a hard time caring about the family of the main characters although the early seasons close attachment to dons marriage made bettys stories feel worthwhile because she was being lied to be an identify thief	joy
i feel like they think i hate them or something and its just weird	fear
i enjoy going to churches acquired there feeling is always so peaceful and tranquil thats why ive had a wish to visit pochayiv monastery and without comments it was really worthy	joy
i feel so ungrateful when thinking saying these things but im not sure how to make myself better	sadness
i brought to his attention tonight is i don t feel that he is very considerate	love
i cant get sleep she said irritated i am feeling cold	anger
im not going to lie it feels really weird to be writing this right now	surprise
i wear this i feel really radiant and i think the glow is the right amount of shimmer so that its stand out but not overly glittery or shiny	joy
when i broke my leg i felt fear	fear
i feel incredibly mellow and spacey	joy
i and others feel when angry is a huge wave of relief from what we previously felt sitting in the dank room of fear and powerlessness	anger
i feels at all bitter over his treatment he gave no indication on monday night	anger
i really feel hesitant	fear
i feel threatened and my sense of security feels threatened i freak out	fear
i do hope youre all feeling fab	joy
i was out the exit door feeling strange because at the last stage the entire thing seemed to slip out of my hands like a slippery fish and also hopeful that i know what to do and if i can look at it positively it means just one more trip to retry	fear
im old enough to have experienced lots of the stuff that jake encounters in albeit as a child and it jives with and jogs my recollections and induces a feeling of longing for older simpler times	love
ive already noticed that ive lost weight i feel lighter and more energetic and i feel happier	joy
i was feeling fine until whammo	joy
i don t like it when things feel as if they re being rushed	anger
i had a good feeling about the presentation and the reactions from the audience were fine	joy
i sat in the car and read my book which suited me just fine i also wasnt feeling very sociable that morning due to a rather bad nightmare the night before so reading my book was the best thing to do	joy
ill watch either the firth version or if im feeling adventurous ill watch the fictional fantasy fulfilled version of it a	joy
i feel so disturbed and unsettled that i m not sure what to do at this point	sadness
i feel that it was a good investment to make this building into a restaurant	joy
i feel terrible that i am not consumed by guilt	sadness
i do what i can to still feel like a valuable member	joy
im sure there are situations when this happens with the older crowd i feel its dangerous to do online dating when youre young	anger
i feel completely blessed to be a part of this group	joy
i feel so foolish and cross with myslef	sadness
i do feel stressed i have a bunch of tools in my pocket to fight back with	anger
i feel like im perpetually half watching a sad movie	sadness
i saw that there were more stones jackie was standing there a certain way i can sense that she was feeling a bit agitated	fear
i usually increase the font and maybe if i am feeling brave change to a non standard font style	joy
one afternoon	fear
i realize that while i am feeling generous i should definitely get myself some shoes it has been over a year and i do not have any for the fall	joy
i feel like we each have voices and we are each eager to hear what the other has to say	joy
i feel grouchy	anger
i feel so lucky that my mom is alive and i get to talk to her daily and	joy
i need not feel annoyed that they beg but rather love them and feel compassion that circumstances have compelled them to resort to begging	anger
i feel like if you shop smart you can still add a few things here and there to your wardrobe without breaking the bank	joy
i feel embarrassed even typing those absurd words now because the truth is that my son has been living on our countertops since we brought this puppy home two weeks ago	sadness
i cant be sure if i subconsciously feel abit guilty for arguing with my mum	sadness
i spent the last two weeks feeling very afraid	fear
i feel so ugly fat and lonely	sadness
im feeling quite well acquainted with	joy
i want a relationship where partners empower each other not feel burdened by their histories and eccentricities	sadness
im feeling slightly more graceful in the ballet of it all but thats always temporary	joy
i was feeling pret t y tender let me tell you	love
i was feeling a bit skeptical about my frog prince	fear
i feel its been very successful in doing that	joy
i feel relieved when she goes to bed because shes worn me out but im always excited to get her out of her crib the next day even when she wakes us up earlier than we want	joy
i feel like if your going to fall in love with an object then you need to at least make it a useful one like a vibrator or a dildo	joy
i want to do those things while im still young and feel a little fearless	joy
i can sometimes feel the stares i get when i dont show the tears or emotions in a tender moment or even in a difficult time	love
i go closest to feeling the joys when i am physically beside friends i adore and am spending precious quality time together	joy
i am feeling extremely disturbed and distressed	sadness
im feeling apprehensive about it	fear
im feeling very jaded and uncertain about love and all basically im sick of being the one more in love of falling for someone who doesnt feel as much towards me	sadness
i get up to refill my coffee and feel that pleasant and familiar ache it reminds me how much i miss the whole body conversations you can have when you re sitting on a good good horse	joy
i said before i feel like a hypocrite advocating for diabetes support and awareness without supporting my own situation	love
i feel as if is useful	joy
i feel ugly so i must be	sadness
i am feeling a little stressed about my book club coming up and dont know how im going to fit people into that place	anger
i did not directly react to the spot fixing controversy she espressed her feelings feeling on twitter by tweeting the lyrics of a popular bollywood film song	joy
i feel idiotic calling again though	sadness
id been feeling a bit curious	surprise
i feel a lil bit gloomy	sadness
i feel extraordinarily horny like fucking a great deal of people	love
im feeling really sentimental about things that are kind of far away from happening yall	sadness
i just feel you so so don t be afraid i should hurt even more and pray again so i can find you again the more time passes the more it hurts i need you go back in time just one time forgive my sins if only i could turn things back this pain would be so so sloth	fear
i feel like i come from a pretty innocent happy go lucky idealistic mindset that i feel like make me not such an ideal candidate to help those in the church fully understand who they are in christ and how they can live for him	joy
i have found my core i even painted it and it is a beautiful glowing warm place that i see and feel as this gorgeous orange energy	joy
i just finished watching the desendants and young adult and im left feeling strangely blank	sadness
i feel that being faithful isnt enough in your eyes	love
i feel a bit dissatisfied	anger
i feel like you think im heartless and honestly im really not not about this	anger
i know i cannot rest of my laurels and its a a way of life now otherwise my bg will rocket again but my god it feels super good to know that i have made a massive difference in only months	joy
i always feel scared when i see a cop instead of feeling safe	fear
i also feel paranoid and anxious	fear
i want to wake up every morning and feel excited about what s to come	joy
i remember wandering down a back road with my father sitting on my throne watching the trees whiz by feeling the rumble of our bike beneath us like a contented giant cat	joy
i wouldnt feel suspicious for muslim terrorist like to blow things up hijack planes kidnap use bio warfare and shoot	fear
i called this ward member and she said that shed been feeling really unhappy today	sadness
i was still feeling distraught about the lack of progress on the baby front as well	fear
i had applied for a job and they had assured me that the exams would take place a few months later a week later i went to obtain some more information and they told me that the exams had already taken place	anger
i do is send that heavy energy down into her as an offering and i keep the piece on the ground until i feel that that energy has drained out of it into the earth	sadness
i want as much of you as you are willing to give me and i plan on making you feel very generous	joy
i feel this is entirely in vain	sadness
i want nothing more than to continue this journey empowering women who because of their illness feel helpless and isolated	sadness
i feel very very rich and fulfilled and a part of the grand scheme of the universe	joy
i got outside i beat myself up pretty bad mentally of course for not going with my gut feeling but again i was hesitant b c ive never done this before and that was actually my very st time meeting with a seller and feeling good about a particular property	fear
i don t feel sorry for wisdom i know how many sleep hui live to be now and enthusiasm for the new china s socialist construction work	sadness
i was feeling extremely whiney and lonely and sad	sadness
i feel isolated and overwhelmed this lie can cause me to abandon any project that a class zem slink title god href http en	sadness
i mean i feel even more disgusted at myself after ive moved here when im usually just disgusted at the human race in general something like that	anger
i cant even believe that i have reached a half century young and feel so terrific	joy
i add ciaran and his feelings into all of this it becomes a very messy oozing and uncomfortable topic	sadness
i don t feel they re being rude or impudent	anger
i feel horny tonight a href http www	love
i am working to create a nice community page for you guys so you can connect easily without feeling awkward about approaching people	sadness
im feeling rather nervous	fear
i am going to feel for caring so much and letting people in my world then this shall be the last time i am doing so	love
i think my mother told me that they feel threatened where they live	fear
i feel like everytime i blog i am relaying a story about the wonderful food that i had to sit and admire but its a big deal	joy
i have a feeling some violent surprises are in the offing	anger
i wake up feeling like irma my handsome husband always reassures me that i am no irma and that i must take myself off head high to buy some shoes	joy
i feel an overwhleming desire to say something completley moronic like hope your new year is a kick	sadness
i feel we have ignored the talents achievements and skills our our female politicians instead seeking moreso than male politicians to concentrate on their pasts	sadness
i have been given appointments with oncologists and radiologists per protocol following breast cancer surgery i have to admit that i feel strange	fear
i feel a flare of anger because it still pains me to think of mal being abused like that but i can t help wonder now if he might be right	sadness
i started feeling bad i began taking zicam and it seemed to help for the first week until the day i was driving to the race	sadness
i feel i cant breathe at times but its the cute nervous where you know this person is the one you should be with because you dont feel it with anyone else	joy
i still had the feeling something weird had just gone down	surprise
i felt a sense of relief that i could feel again even though it was unpleasant	sadness
i just feel gassed and low energy	sadness
i started feeling funny last monday i just knew i was pregnant	surprise
i would plea all the emerging law students and lawyers and common people like us who feel they have to be punished should raise their voice and protest	sadness
im not sure what will come of this decision but im feeling excited to participate again	joy
im feeling appreciative of the physical world around me and if there are other riders in sight i often admire their physical stamina and riding style	joy
i bike back to my neighborhood and stop by a mall near my house and pick up a rmb tool set and take my monitor apart lcd wireless card bluetooth card isight camera so that i can bring them just the monitor casing heh i m feeling clever at this point	joy
i feel like it would be a terrific example for any other gross disgusting animals of gross disgustingness where i stand on the geneva convention	joy
im feeling generous today oh man all of my fave clothing items are going to be widely known after this i am going to list a few other womens clothing sites that nearly my entire closet lives off	love
i am so sorry for you to feel heartbroken when this should be a happy time in your life	sadness
i feel terrible for never really listening to the women who had told me it was hard for them	sadness
i know how much work goes into the creation and i feel the author deserves a chance to prove that their work is worthwhile	joy
i feel a strange type of peace with this go around that i never felt with ally	surprise
i feel really dumb and stupid for doing this	sadness
i suffer this kind of exhaustion i feel useless	sadness
i still didnt feel satisfied with and about myself	joy
i really feel entertained and informed when i listen to it	joy
i kept all the money then i would feel greedy	anger
i know i sure do and i m feeling festive	joy
i feel as devastated as i do right now i cannot imagine how her family feels	sadness
i am feeling really adventurous	joy
i feel i would stop trout class delicious title share this on del	joy
i thought it would be a good time to check in on weasel nation to see how they were feeling about their donut loving coach and their floundering football team	love
i feel this gentle desire to treat my body differently like a pregnant woman whose in the process of giving birth to her new self	love
i was really starting to feel discouraged	sadness
i often feel dissatisfied when i don t have at least one project going on	anger
i believe that im love i believe that youre love i believe that all life experiences and emotions are inspired by and exist as love even experiences and emotions which feel fearful	fear
im feeling discouraged sad angry afraid of tomorrow ect	sadness
i am fighting with all my might to not feel defeated from the sinus allergy situation	sadness
i go home feeling simultaneously gutted and determined	joy
i feel peaceful and prepared to face the day	joy
i feeling soo agitated	fear
i feel like an obnoxious american in the amazing race not discounting on people who cant speak english	anger
i feel a bit intimidated by	fear
i am feeling unsure of how to handle a new phase one of my kids is in or feeling badly for how i ve handled a situation this book is a clear reminder for me that my job is to help teach them each how to make good decisions	fear
i feel personally ashamed that god made the sacrifice he did	sadness
i couldnt hellip even when it made my heart ache to simply look at you hellip because i loved you so much and i knew you would never return my feelings hellip and i couldnt bring myself to hate you for the idiotic stunt you pulled in the other room either though i do ask that you dont repeat it	sadness
ive come to appreciate in the uk where the general lack of chilli and other spicy foods usually leaves me feeling somewhat appalled	anger
i feel honestly sorry for you	sadness
i was feeling hesitant to part with any more money after my spendy trip to melbourne i chose instead to modify my existing copy of a href http www	fear
i didn t leave feeling sarcastic and annoyed at having to treat someone as though they re better than me	anger
i am actually quite likes this kind of busy feeling just because i am forget every unhappy things then i wont keep on think of it	sadness
im feeling so lethargic and these shows are keeping me amused	sadness
i feel depressed i am in despair why does it have to be this way why didn t they start treatment earlier	sadness
i feel that he s being sincere when he says that he does love me but there s this whole other part of me that keeps telling me that he still loves the other girl	joy
i feel like there s a reason to buy another tom petty record	anger
im feeling very curious ill pull out geology maps	surprise
i feel like im being punished for existing	sadness
i compare my insides to other people s outsides i feel inadequate	sadness
i feel as if he was getting beaten to areas of the ice a defenseman shouldn t	sadness
i feel everyone should be valued at their worth and must have their primary rights	joy
i feel that if this issue isn t resolved it may result in people abandoning this wonderful plugin	joy
i would feel really dumb	sadness
i was still feeling bitchy not sad	anger
i feel like it s totally vain and totally necessary at the same time	sadness
i feel jaded about everything	sadness
i feel a petty sting of worry that i wont have tv reception for the breeders cup	anger
i feel so impressed by a dental work in front of me as well as a cost which we am deliberation suicide	surprise
i feel a little vain i guess but last time i did this i seriously composed a a href http inthewarmholdofyourlovingmind	sadness
i woke up feeling artistic ish	joy
i have a feeling the googler in this case was again dissatisfied with his search results	anger
i feel less hesitant predicting that the oeuvre of nick dewitt will continue to bear fruits that seem to come from distant times forward and or back	fear
i am nowhere perfect but i feel helpless to save my family because they are so far away	sadness
i have a feeling that alot of people think and feel this way and im sure its just apart of growing up	joy
i feel that perfume ought to last all day long and never having to reapply which is certainly not the case with dorothy jessica parker s lovely	love
i mulled this idea over in my head as much as i loved it i also noticed myself feeling a bit hesitant about what it might mean for her our	fear
i left feel serence and impressed by the man he is	surprise
i prevent them from inevitably feeling insulted when i tell them that life here just isn t enough for me anymore	anger
ive explained that he is very creative and loves to makes things and i feel that he is very smart and intelligent and he is lacking in some areas that i agree with	joy
i feel like im not gonna lie im really surprised that i feel like i should share this	surprise
im only trying to tell you exactly how i feel beeeeeeeeeeeing this sincere	joy
i feel so respected now	joy
im in college and feeling really lonely	sadness
i really want to watch it for the obvious romance reasons and i have a feeling like it would be a really funny kind of drama too i can also somewhat relate to the female main character who works with this boss who has a lot of pride and is a bit what you would like to call him as cocky	surprise
ill dream about sol and wake up feeling distressed	fear
i would really like to think this is all going to work out and that there was just some mistake made but im feeling pretty doomed here	sadness
i feel like i am in paradise kissing those sweet lips make me feel like i dive into a magical world of love	love
im at work and hes at school most likely feeling like garbage and suffering through his day when he really should be home snuggled up in bed with his mom making him chicken soup for lunch	sadness
i love to hear from my friends so feel free to leave me a comment	joy
i feel like the moment i see him is the most precious time	joy
i feel it in the knot that forms in the back of my throat i feel it in the pit of my stomach i even feel it in my hands as they begin to go numb when my thoughts dwell on the particular shame filled topic	sadness
i feel reassured when i listen to waldmans songs	joy
i just love the polar bear in the back ground feeling a little camera shy at the moment	fear
i feel vain today	sadness
i feel deeply honoured more than anything	joy
i told my baby to kick or move so that daddy can feel you like i always do and of course my cute little cupcake did as i told and hubby woke up from his sleep and we just laughed	joy
i could go on and on right now about what weve been through this year and what ive learned what micah could do when and such but i wont because this would be a book and honestly im not feeling fabulous today and micah has been dealing with a giant cold since thursday and we are wiped	joy
i feel appalled at my sadness and hurt	anger
i feel free i feel freedom	joy
i feel that he was being overshadowed by the supporting characters	love
i often feel embarrassed for amount of time spent preparing for practice and games as compared to lessons	sadness
i confess to struggling this weekend many times at the end of the day i would feel sad and whine to my af adorable fiance that i waaaant to eaaaat	sadness
i will share my home my life and what i feel is gorgeous fun and noteworthy all the while tracking my existence day to day	joy
i feel a bit bitchy today lt take a look its free and it doesnt concern you so i was reading the critics for mamma mia	anger
i feel like a rag doll badly abused	sadness
i am afraid of my emotions because certain people cause me to feel assaulted by feeling and i just get hammered by their waves as if i am an tempestuous ocean raging and only god knows why	sadness
i could feel the depth and richness of the hot pot starting to develop but every small event took me away from gathering the heat to speed along the process	love
i am frankly surprised that you consider the minds of the quorum members weak and susceptible to doubt and furthermore im surprised that you feel that their faith in the church could be shaken by the letter i posted on my blog	fear
i feel like i m going to become sleep deprived even though there s only two days left of going to school	sadness
i get the feeling of the idiotic girls i see everyday at school	sadness
i do feel that being the wife mother submissive that i am are all tied together i am not offended by the idea that i am submissive to my children	sadness
ive also been feeling depressed lately because of things that even i myself cannot understand	sadness
id told him about my private session with cn was that it was remedial sparring help so i was feeling a little unpleasant pressure from the beginning to pull off something spectacular and it was difficult to try to relax	sadness
i don t feel i need to stop being festive	joy
i am feeling overwhelmed i dont feel hopeless to often but i do cycle through frustration anxiety and sometimes anger that i have to go through this	surprise
i feel dazed and empty and like somthing is missing in my brain	surprise
i feel personally hated when i read their poems	sadness
i feel like texans are some of the most friendly and genuinely kind people you will ever meet but i still have my issues of old attitudes that just don t change nearly quickly enough for my taste	joy
i spent most of the first day feeling pissed off thanks to the tourism and hospitality workers who trump thailands comparatively feeble efforts to fleece gullible white people	anger
i experience genuinely great i feel delighted	joy
i was feeling very spiteful and was only encouraged by this bit of information	anger
i need the damn thing to suddenly animate and dance a jig while singing i feel pretty oh so pretty	joy
i feel like this sums up the vanity of humans funny pictures funny quotes funny memes funny pics fails autocorrect fails	surprise
i think youre being a dick bitch id just walk away instead of laying out everything i feel when im pissed i shut down and look out the window in steely silence	anger
i scare myself so much with these dreams wake up feeling out of control and convinced that ive hurt somebody	joy
i am feeling much better and thought i should get going on the blogging front	joy
i became attached early on and feeling the decline in the relationship scared me	fear
i do connect with a family and feel my work is valuable	joy
i feel defeated conflicted poor lonely rejecte	sadness
i zapper controls seemed to feel the most user friendly and you could easily access everything with them	joy
i feel like im heartless cuz a week after my boyfirend of months broke up with me i was thinking about another guy	anger
i touched them and boy did they feel weird like jelly	fear
i feel i m so emotional and messed up that i can t even think about writing in this blog and so i get out of the habit and months go by and comments go unread and suddenly i forget how to do this	sadness
i am now in cyprus seeing my timeline so visibly and i ask myself why do i feel so stressed at home when i could feel so relaxed like i do now	sadness
i got a very nasty electrical shock when i was tampering with some electrical applainces	fear
im so full of feeling i can easily believe i must be sentimental	sadness
i feel about any other part of pride i still believe in what dykes on bikes stand for and am still proud to lead the pride march because of it	joy
i feel that i can t trust my mentor with secrets because i am afraid that he or she would tell my parent guardian	fear
id let you kill it now but as a matter of fact im not feeling frightfully well today	joy
i feel blessed harper hasnt come down with anything worse but i know its only a matter of time	love
i feel guilty a little and also mildly worried but not bad enough to actually pursue anything	sadness
i feel when i mad at you	anger
ill admit there is definitely some sort of testosterone laden feeling of accomplishment in being a fucking savage helping women who cannot control a way unruly crowd	anger
i thought getting confirmation on publishing would make it so easy to sit down and write and it for sure is a great feeling but i am terrified	fear
when we were able to afford a new sofa a leather one which cost sek i had waited for it for years	joy
i suggest you do though it might be hard cause it is a bit slow at times if you don t feel a bit of a tug at your heart or perhaps feel a tear forming in your tear ducts i will declare that you are heartless and thus should be banished from the rest of the world	anger
i feel like it title share on reddit reddit a target blank rel nofollow class technorati href http technorati	sadness
i need even with his love and grace i still feel like i would feel lost without human companionship and i dont know how well id be able to deal with the loss of some of my best friends	sadness
i believe a lot of people can feel this way not in an entirely sympathetic turn for the victim and those closest to him but an inherent fear of something like this happening to oneself	love
i was a little worried about telling her the thing about voldemort but i know how id feel if i still liked someone and they started dating someone else	love
i arrived home with a strange feeling of happiness and discontent	sadness
i know exactly how she feels because i hated it so badly i got so depressed i was cutting myself when i got so low i started thinking about suicide i did run away to nyc the farthest place from them where they wouldnt be able to find me	anger
i dont know why but i am feeling fab u lous today	joy
i felt and still feel really horribly that i scared the poor guy so much that he dropped his tail but im eternally grateful to him for teaching me this fact	fear
i feel joyful somehow i feel lost i do not know whats going on or what i am supposed to do next	joy
im going to be very honest with you it feels amazing	surprise
ive just been feeling extremely outcasted and insecure	fear
ive been feeling quite nostalgic lately so i thought i would compile a list of my favourite books from my childhood	love
i really feel like writing about or supporting their product in the payperpost marketplace	love
im tired of feeling lethargic hating to work out and being broke all the time	sadness
i feel most productive when i feel like i m building something even if it s something no one wants or will use or read	joy
i have a well staffed office or a relatively less busy schedule things run more smoothly and i feel less stressed	sadness
i do feel productive anyway	joy
i would come home and pour a glass of wine sulk in my feelings until the sweet rest of intoxication took over and sleep pulls me into her bosom	love
i didn t feel useless anymore	sadness
i did not feel very much convinced of likelihood of dennis weaver to be using cocaine	joy
i feel funny things happening to my face and all over my body	surprise
i also feel that it should be pence as i am sure readers will not mind paying that	joy
i guess i feel betrayed because i admired him so much and for someone to do this to his wife and kids just goes beyond the pale	joy
ill find you everyday if you feel not annoyed	anger
i just feel its more romantic when these characters do not jump on each other on the first opportunity they get	love
i feel practically virtuous this month i have not exceeded my target of only buying things	joy
i didn t know that i would feel so completely exhausted	sadness
i also feel valued as a whipping girl for him to take out frustration and anger on maybe to a bit less of a degree than i would like	joy
diagnosis that i have a stomache ulcer	fear
i can run i can dress up in public for fun and i can be the center of attention without feeling humiliated	sadness
i am under pressure at the place i spend most of my week on past experience i will tend to feel more unhappy for longer periods	sadness
i feel that pain now and am fearful that i will have to endure that for many years to come	fear
i feel confident that you and i have something solid	joy
i usually love being home im starting to feel anxious about all of this	fear
i want that feeling that someone is devoted to me and wants to keep me strong and go through things with me	love
i was feeling at the time i wrote this say something like oh dont worry leanne youll find your prince charming someday	joy
i don t exactly feel sociable still	joy
i talked to my parents about the fact that i was no longer having any romantic feelings or desires for affection with my beloved and that i wanted to break up with him because i was feeling like i was playing him because the emotions weren t there	love
i feel unloved and know im hated	sadness
i tried to pinpoint the exact thought that made me feel crappy after presented with a task	sadness
i feel like many times when i m generous with whatever i feel like i ve kept track of things i ve given them or given up for them and have a tally of what they owe me	joy
i party darling don t close ss ur eyes just look at me wll feel hotest body excotick beaty between in my to leg s will be yummyy and u wll be deisire just take a horny enjoin movie record	love
i still feel damaged	sadness
i tried hard to avoid kim and her insults i tried hard not to feel as though i wasnt really respected by anyone or perhaps i wasnt at all welcome	joy
i truly feel that we are family and for that i am so thankful	joy
i do see some of the value and ideas in functional programming style but somehow i feel really really hesitant to switch my java and python programming environments with tested and proven libraries to emerging ones in haskell domain	fear
ill think about my new sewing room and the awesome feeling it is to have a place where i can be as messy as i like without anyone moaning	sadness
im no longer feeling bitchy	anger
i have been feeling really burdened by our debt which keeps growing but my husband seems to think it will magically disappear	sadness
i hope that today you too may get into something that makes you feel fiercely passionate	love
i was back in my hometown feeling unhappy in need of an escape	sadness
i feel funny inside is that a reference to the circus going on in his underpants	surprise
i don t hug my family i usually don t hug my friends there are only a few people i m willing to hug but if you get the chance to hug someone do it we all know they feel amazing	joy
i believe my ground game is where i feel most superior	joy
i wonder amp sometimes feel tragic also about the universal conspiracy	sadness
i how he is feeling about the fight i m disappointed and kind of disgusted with myself	sadness
i just really was feeling appreciative of and connected to nature	joy
i feel inadequate because it prompts comparison	sadness
i have now synced it with my itunes and feel delighted that music will be more accessible to me no matter where i am and can once again feature heavily in my life	joy
i definitely feel appreciative of my boyfriend	joy
i feel like ive hit a sweet spot in life	joy
i know everyone if anyone who reads this feels skeptical to try beachbody	fear
i feel smug	joy
i always read but feel hesitant to comment and unsure of what to say	fear
i feel like the lame man at the beautiful gate leading to the temple	sadness
i feel like i m really doing something worthwhile	joy
im feeling smug that i didnt wear pearls	joy
i must admit by the time i got back dripping i was feeling like id been beaten it was very much a run of three thirds	sadness
i stand between the two but did not hold off their eye contact this let in one of the wangxuehai feel awkward at that time actually don t know what to say	sadness
im at the end of the day and im just exhausted and feeling very discouraged and under appreciated right now	sadness
im just feeling grumpy and impatient and im ready to get things moving	anger
i should admit when consuming alcohol myself in small amounts i feel much less inhibited ideas come to me more easily and i can write with greater ease	fear
i wish i wouldve stopped and just walked my knee is ridiculous and acts up from time to time usually after miles it starts to feel tender while running but i can deal with it no biggie	love
i feel the need to write i always want to write in a clever way	joy
i do walk on the treadmill i feel really smug all day so it s worth it	joy
i have a good feeling about im determined to make it the year i succeed	joy
i feel an ache when my phone chimes and it s not a sweet text from my sweetheart	joy
im trying to smile for the camera and keep my eyes open while im really feeling terrified and screaming about as loud as i can with my eyes tightly closed	fear
i didnt want to shoot him sorry to be a party pooper because i have been a lecture basher before and i know how it feels when people are hostile to you	anger
i almost feel funny not adding a picture at the bottom of my post like denis and dave	surprise
i know that feeling awkward and not having friends in a space contributes to this	sadness
i start feeling dumb	sadness
i feel him i touch him with my hands i form him without wanting to i give him to myself i take him away from myself how impatient i am to see him	anger
im in the middle of my conversion to understanding the gospel and sometimes it feels very much like an identity crisis so please bear with me as i am very timid in this new role and life	fear
i feel for the author but i m also hesitant over whether or not i should comment on this subject	fear
i don t feel sorry for helen s camp going hungry anymore	sadness
i also reply to most comments so please feel free to share your thoughts and let s talk	joy
i feel calm just thinking about it	joy
i feel a hesitant touch at my back and i lean back into the familiarly small hands	fear
im trying to regroup after anatomy as ive been feeling depressed and exhausted for the past three weeks or so	sadness
i feel dumb to not have the slightest clue about it lolll p but all in all i appreciated every second of my birthday and felt very blissful to have everyone in my life	sadness
i feel accepted and loved and forgiven the grace of god is so healing	joy
i was feeling pretty strange like dinosaur soldier after i read them because in a weird sort of adult or perhaps college aged way my brain was analyzing the books	fear
i did see a few people looking at the points and steps on the board behind me when they forget the next one which made me feel glad to have the aid in the back to prevent me from running back and forth to people who required help constantly	joy
i guess i could have done so many things before giving up i suppose i feel so content with loosing that like with the rest of things that should matter in this world i just dont care	joy
i think that in this way though the readers will most likely agree with what i wrote and hopefully feel more passionate about scientific research	love
i almost always feel the inside of my tire but in my rushed state i failed to do this important step	anger
i have would be that common ground but i always feel like i m a casual observer rather than an enthusiast	joy
i feel for the kids of troubled homes and i feel for the ones who could change that around	sadness
i just cant shake my mood and i feel more listless and unsettled than relaxed	sadness
im just feeling so dazed everyday	surprise
im starting to feel graceful oh happiness	joy
i as representative of everything thats wrong with corporate america and feel that sending him to washington is a ludicrous idea	surprise
i can finish even if i have to eat and feel satisfied bellmont cabinets before it leaves bellmont cabinets a wipe out on the spot it is not necessary to wipe out for when you o	joy
i doubt the streets would stink any less and since i found parisian summer to be pretty cold im feeling very apprehensive about visiting in winter	fear
im on day of feeling lousy but im starting to feel human again	sadness
i feel beaten and discouraged	sadness
i sincerely feel will benefit any relationship whether it is romantic family work or socially oriented	love
i like the feel of the game but im not very fond of the color scheme	love
i could feel every muscle in my body working as one to move with grace i know me graceful power and control	joy
i so desperately want to be able to help but i feel so helpless	fear
i feel grouchy tonight	anger
i looked at him feeling quite amused and relieved	joy
i feel more well rested though my sinuses still hurt and my voice isn t quite back to normal	joy
i feel as though my time is not valued	joy
i called myself pro life and voted for perry without knowing this information i would feel betrayed but moreover i would feel that i had betrayed god by supporting a man who mandated a barely year old vaccine for little girls putting them in danger to financially support people close to him	joy
i feel vaguely cheated and a little amused	joy
i started feeling pathetic and ashamed	sadness
i am feeling pretty wonderful	joy
i cry and feel heartbroken every month when i get my period	sadness
i asked feeling utterly useless	sadness
i feel horrible i know this is a bad situation but please dont judge me i really feel bad and the age of consent is in texas so our relationship is legal	sadness
i feel when i am thrilled with my hair i have an extra bounce in my step and i don t worry about my outfit and make up as much	joy
i feel confident that it wasn t my company that was bothering him	joy
im feeling a little tender and mashed today and im doing my best	love
i found myself feeling a bit shamed defensive and excluded	sadness
i love if i feel a cold coming on	anger
i am feeling so helpless ma i am being unable to fight your illness i am being unable to take you out from that pain i feel helpless today	sadness
i trust heavily when i feel that the trust is worthwhile	joy
i anticipated feeling ecstatic jubilant over the moon wired giddy	joy
i can feel all supportive and jrock ish in school tommorrow	love
i guess it s all about trying to internalize the serenity prayer without also feeling walked over and abused	sadness
i wrote feel there rather than think or believe because i know objectively that i am smart probably smarter than most people but most of the time im more conscious of what i dont know than what i do know	joy
i spent a lot of time feeling overwhelmed with the amount of information he provided while reading the textbook	fear
i feel like the world is just being bitter and cold but its degrees out sunny and bold something went a rye before early tea time and i cant figure it out yet	anger
i see people who have accomplished so much more than me and i feel envious and incompetent	anger
i have i feel pathetic for lying if i say no	sadness
i started to see a concerning pattern i d rush home at the end of the evening s activities to write out a post sometimes i d be feeling frustrated and flustered while sometimes i was eager and inspired	anger
i had been feeling fabulous and full of energy but easter weekend wiped me out and i havent been able to recover	joy
i feel im supposed to hate dams amp all the control of nature that they represent but sometimes they really are the most elegant amp awe inspiring structures	joy
i feel like i got to know her a bit and what i did get to know i really liked	love
im okay but feeling a little apprehensive as my dad has a minor operation today	fear
i just feel too overwhelmed i can t see the forest for the trees as the saying goes	fear
i cant help but feel sentimental about the fact that we were drawn here	sadness
i feel i should make is how surprised but entertained i was by the inclusion of so many popular culture and gaming references in the story mode of the game	surprise
i feel so tortured by it	anger
i feel a bit rude leaving you hanging there from my last post with an almost done room and then radio silence	anger
im having ssa examination tomorrow in the morning im quite well prepared for the coming exam and somehow i feel numb towards exam because in life there is much more important things than exam	sadness
i constantly worry about their fight against nature as they push the limits of their inner bodies for the determination of their outer existence but i somehow feel reassured	joy
i feel its important to share this info for those that experience the same thing	joy
i truly feel that if you are passionate enough about something and stay true to yourself you will succeed	joy
i feel like i just wanna buy any cute make up i see online or even the one	joy
