# Supplementary material for: Detecting rumors in social media using emotion based deep learning approach
Source: PeerJ Comput Sci. 2024 Sep 20;10:e2202. doi: 10.7717/peerj-cs.2202 (PMC11419649; doi:10.7717/peerj-cs.2202)
Supplement: Supplemental Information 5 — This dataset is a part of our results section, formed with emotion labels ideal for further research purposes. [file peerj-cs-10-2202-s005.zip]

Archive with 1 entries (1 files):
- emotion.csv
