# Supplementary material for: Detecting rumors in social media using emotion based deep learning approach
Source: PeerJ Comput Sci. 2024 Sep 20;10:e2202. doi: 10.7717/peerj-cs.2202 (PMC11419649; doi:10.7717/peerj-cs.2202)
Supplement: Supplemental Information 5 — This dataset is a part of our results section, formed with emotion labels ideal for further research purposes. [file peerj-cs-10-2202-s005.zip › emotion.csv]

	Input	label	Length	Predicted_Label
0	charlie hebdo become well known for publish the muhammed cartoon two year ago	0.0	82	joy
1	now 10 dead in a shooting there today retweet bbcdaniel charlie hebdo become well known for publish the muhammed cartoon two year ago	0.0	138	joy
2	bbcdaniel bbcworld I am guess this is being consider terrorism right now or lone wolf	0.0	93	anger
3	bbcdaniel bbcworld why would you mention that before know the fact islamphobiaatitsb	0.0	95	joy
4	bbcdaniels bbcworld perps identify	0.0	39	fear
5	bbcdaniel bbcworld who is charlie hebdo	0.0	43	joy
6	im_a_5h_voter a french satirical magazine	0.0	42	sadness
7	gabtarquini bbcdaniel bbcworld maybe because they shout the prophet have been avenge thus make it relevant to the story	0.0	131	fear
8	s_jakobsen bbcdaniel bbcworld what s your source I have not hear that report as of yet	0.0	95	love
9	gabtarquini bbcdaniel bbcworld several man in black cagoule were hear to shout the prophet have been avenge write pierre de	0.0	133	fear
10	gabtarquini bbcdaniel bbcworld cossette a broadcast journalist with europe1 news hope that help mate from httptcodop4ubrbsr	0.0	137	joy
11	s_jakobsen bbcdaniel bbcworld not quite sure why you are call I mate	0.0	79	joy
12	bbcdaniel gcgator24 I hope they remain open for business I pray for the soul of those murder and the recovery of those injure	0.0	134	fear
13	gabtarquini bbcdaniel bbcworld oh come on it is a friendly gesture you quite clearly expect I to be islamaphobic as well	0.0	129	sadness
14	gabtarquini bbcdaniel bbcworld anyways I was provide a source and you get all defensive I would not get into an argument	0.0	125	sadness
15	bbcdaniel bbcworld he shd ve been arrest for blasphemy and incite violence against muslims mubasherlucman moeednj asma_jahangir	0.0	138	love
16	s_jakobsen bbcdaniel bbcworld no argument from I and no I do not get defensive all the good	0.0	103	sadness
17	gabtarquini bbcdaniel bbcworld scared of the truth moslem your peaceful islam have their bloody hand in yet another murderous rampage	0.0	139	fear
18	bbcdaniel bbcworld terrorism have become the systematic weapon of a war that know no border or seldom have a face	0.0	117	love
19	lj_kulwicki gabtarquini bbcdaniel bbcworld darling if we were scared of the truth then we would not be muslim	0.0	114	fear
20	neesa_h gabtarquini bbcdaniel bbcworld then stop wear mask when you commit heinous crime in the name of your allah be proud	0.0	134	joy
21	lj_kulwicki gabtarquini bbcdaniel bbcworld were not allow to commit heinous crime especially in the name of god	0.0	122	fear
22	neesa_h gabtarquini bbcdaniel bbcworld hmmmmm well you should tell that to the 25 who believe otherwise	0.0	110	sadness
23	lj_kulwicki gabtarquini bbcdaniel bbcworld one step at a time but just because they believe it do not make it true	0.0	123	joy
24	neesa_h gabtarquini bbcdaniel bbcworld great then why am I not see 10 of thousand of you protest the hijacking of your islam	0.0	140	joy
25	bbcdaniel I have do a brief research about it I have no comment it is not good to say nasty remark about the dead as well as a religion	0.0	144	joy
26	usmanka fuck off you cunt	0.0	26	fear
27	gabtarquini bbcdaniel bbcworld million of muslims world wide riot and scream for denmark to be nuke after a drawing of mo cunt	0.0	138	joy
28	lj_kulwicki gabtarquini bbcdaniel bbcworld there have beenbut do you know what the medium do twist the news make we look violent	0.0	144	fear
29	neesa_h gabtarquini bbcdaniel bbcworld laugh my ass off make you look violent honey you people are do that all on your own	0.0	126	sadness
30	lj_kulwicki gabtarquini bbcdaniel bbcworld correction people hijack our religion which you have show that you know of	0.0	128	fear
31	lj_kulwicki gabtarquini bbcdaniel bbcworld I am muslim would you call I violent even know that people are give we a bad name	0.0	137	sadness
32	neesa_h gabtarquini bbcdaniel bbcworld no one is hijack your cult your cult is all about death have you read the koran at all	0.0	136	sadness
33	neesa_h gabtarquini bbcdaniel bbcworld when I start see 10 of 1000s protest thehijackingof islam call I until then f off	0.0	140	sadness
34	lj_kulwicki gabtarquini bbcdaniel bbcworld correction again it teach we to worship god and do good until death yes I have	0.0	134	joy
35	lj_kulwicki gabtarquini bbcdaniel bbcworld yes we will grow strong but till then I pray to god to guide you back to the right path	0.0	138	sadness
36	neesa_h gabtarquini bbcdaniel bbcworld no I do not believe you have koran is fill with death order you people live in the 5th century	0.0	140	sadness
37	neesa_h gabtarquini bbcdaniel bbcworld I do not want or need your prayer goodbye	0.0	86	love
38	pepsiplusconker but if you r disrespectful to muslim then I will slaughter you myself	0.0	83	sadness
39	usmanka haha ok you ll be go to 30 nerdy neck beard on mac quick if you try	0.0	84	anger
40	charlie hebdo last tweet before shooting httptco9oa2xaqocm httptcoskjhneqcn0	0.0	89	joy
41	guidofawke what is that for those of we hard of french	0.0	58	joy
42	guidofawke jamesdelingpole look to I like the religion of peace have strike again no	0.0	90	joy
43	guidofawke ha those peacelove muslim allah bless they	0.0	63	love
44	guidofawke apwtrader here one off the shelf section for the article it is not islam definitely not islam	0.0	114	joy
45	guidofawke benjaminkatzeff any1 w dignity shld condemn the barbaric terrorist act in paris terrorist stop the destruction world peace	0.0	139	fear
46	isslam tcot uk cameron eu break guidofawke friendsofbibi httptco0cqdgei1rt	0.0	90	joy
47	guidofawke r_christianity _ another reason to say fuck muslim and fuck islam	0.0	81	fear
48	pasty_muncher guidofawke good health to everyone new year greeting by albaghdadi head of isis	0.0	106	sadness
49	guidofawke r_christianity _	0.0	29	anger
50	prediction the charliehebdo massacre will not dent the political classs complacency one iota	0.0	95	sadness
51	jamesdelingpole shove your racist website up your arse	0.0	56	anger
52	mr_jdtraynor jamesdelingpole eloquent he should become miliband speech writer	0.0	83	joy
53	jamesdelingpole but at least we can be sure private eye under hyslop is safe cos it is now so very safe	0.0	110	fear
54	jamesdelingpole of course not more importantly will it dent the complacency of the masse lead by their nose by the liberal elite	0.0	133	fear
55	eddiethebarstew ukip scum	0.0	26	sadness
56	mr_jdtraynor eddiethebarstew communist are very shouty are not they and not very nice by the look of it	0.0	112	anger
57	mr_jdtraynor no I have never vote for they but you sir seem to be a hate addle moron try get back on your med	0.0	120	fear
58	jamesdelingpole you do not reply just retweete to encourage the racist thug who follow you to send I abuse	0.0	112	sadness
59	kvet79 mr_jdtraynor tolerant too	0.0	34	sadness
60	mr_jdtraynor jamesdelingpole oh the irony	0.0	46	sadness
61	mr_jdtraynor jamesdelingpole a typical batshit insane leftist angle not with we must be racist sexist homophobic debate not allow	0.0	140	fear
62	sollygratia mr_jdtraynor jamesdelingpole so not only are communist very shouty they are also very sensitive how sweet	0.0	124	fear
63	mr_jdtraynor like you send james abuse jamesdelingpole	0.0	57	fear
64	mr_jdtraynor jamesdelingpole he do not reply because quite frankly you are a non entity	0.0	92	sadness
65	mr_jdtraynor eddiethebarstew nothing funny than cross lefty	0.0	64	joy
66	jamesdelingpole benk84 not even if they hit le monde narrative	0.0	66	sadness
67	robbiewaldie mr_jdtraynor I just want to know how they even manage to be consistently wrong when they lose control of their emotion	0.0	134	love
68	jamesdelingpole byzantinepower hope you are absolutely wrong about this charliehebdo	0.0	88	fear
69	njh1959 jamesdelingpole how many round of peace can you fit into the standard magazine for an ak47	0.0	102	fear
70	jamesdelingpole your behaviour is sufficient for a physical response	0.0	70	sadness
71	mkingscott so he could have reply to I but he is a fucking coward	0.0	71	surprise
72	robbiewaldie mr_jdtraynor eddiethebarstew having read his bio he is clearly a mentalist	0.0	89	fear
73	mr_jdtraynor what do you think an acceptable response to your tweet would be	0.0	78	sadness
74	britishwelsh robbiewaldie mr_jdtraynor certainly not the smart crayon in the box	0.0	86	anger
75	mr_jdtraynor jamesdelingpole how ironic john you tweet like a communist racist thug the berlin wall come down in 1989 get over it	0.0	135	joy
76	andyblueskyz can not see your face another racist coward	0.0	57	joy
77	mr_jdtraynor jamesdelingpole physical response agree with I or I will hit you	0.0	83	sadness
78	leeds9east not what I mean as you know now fuck off up the queen arsehole	0.0	81	love
79	mr_jdtraynor physical response to I mean assault	0.0	51	sadness
80	mr_jdtraynor you racist communist	0.0	35	anger
81	duck and cover retweet andyblueskyz mr_jdtraynor you racist communist	0.0	69	anger
82	1028am charlie hebdo account mock isis leader wish he good health and good wish httptco9oa2xaqocm httptcouyxaykla7q	0.0	136	anger
83	guidofawke goodbye guido nice know you	0.0	45	fear
84	guidofawke it seem to I the joke is more about isis leader wish everyone good health check the cartoon bubble	0.0	122	anger
85	londonervince why isis blindly obey their radical imam read here httptcownfoxpmjti	0.0	94	sadness
86	guidofawke absolutely terrible	0.0	33	sadness
87	guidofawke	0.0	12	anger
88	if your faith is not strong enough to cope with satirical poke it ought not be strong enough to induce you to kill barbaric charliehebdo	0.0	137	joy
89	maxwindcowie cintaarsenal please do not blame islamist just yet it could well be the act of extremeright fanatic you know	0.0	130	sadness
90	maxwindcowie you seem to know who do it	0.0	41	anger
91	maxwindcowie question will surely be ask as to why there was no armed guard outside the office charliehebdo	0.0	114	joy
92	maxwindcowie jessicaelgot and there you go with the link to a particular religion like clockwork	0.0	100	joy
93	retweet maxwindcowie if your faith is not strong enough to cope with satirical poke it ought not be strong enough to induce you to killbarbaric	0.0	140	joy
94	maxwindcowie and definitely not strong enough to make you believe in it	0.0	73	joy
95	esssie31 maxwindcowie that is unless a tenet of that faith is to kill those who poke fun at it	0.0	97	joy
96	maxwindcowie peterkwint do you feel the same way about the thing we have do over there	0.0	92	anger
97	maxwindcowie ericwrandolph what is it that is strong enough to induce usukisraeli troop to slaughter thousand scepticism	0.0	127	joy
98	katiazev maxwindcowie of course he know his faith is that strong	0.0	69	joy
99	just arrive at scene of massacre paris charliehebdo httptcobxdwfuqrz8	0.0	77	joy
100	stefandevries hi stefan could we use this on our site with credit to you please	0.0	82	fear
101	stefandevries uk press agency here can we send your image to world press	0.0	78	sadness
102	stefandevries hi stefan I am with independent can we use your photo	0.0	71	joy
103	stefandevrie can we use your photo this the ard from germany	0.0	65	anger
104	stefandevries hi stefan can we use your picture here in the uk please we will off course credit and hyperlink to you	0.0	123	sadness
105	wow afp say man were arm with kalachnikovs rocketlauncher follow stefandevrie who just arrive at scene httptcol2eodmvi0k	0.0	141	joy
106	voor liveontwikkele ter plekke aanslag charlie hebdo volg stefandevrie just arrive at scene charliehebdo httptcohfzvncwcgm	0.0	140	joy
107	stefandevrie hi can we use this photo in a norweegian online newspaper with your credit	0.0	92	fear
108	stefandevrie just arrive at scene of massacre paris charliehebdo httptco7mnnvkb79mirmak_ye	0.0	104	joy
109	stefandevrie are you available for an interview with al jazeera english	0.0	74	joy
110	rimsahar yes call I	0.0	21	sadness
111	stefandevrie what s your number can you direct message I	0.0	48	sadness
112	stefandevries ceydak rip	0.0	31	sadness
113	stefandevries hi stefan please would you have time for a quick phone interview	0.0	81	sadness
114	waerde hantenbroeke minpre kan in nl svp boeltje beetje bijeen gehouden worden ipv verdere haatzaaierij shocking twitter	0.0	125	sadness
115	hazelbakersky yes call I	0.0	26	sadness
116	stefandevrie thank I have follow you please can you follow I back and direct message your number	0.0	92	sadness
117	police car with bullet hole in front of charlie hebdo headquarter photo williammolinie httptcolzqdhj6kxr	0.0	113	fear
118	retweet observer photo williammolinie httptcoc4n3x0v383 asi ha quedado el coche charliehebdo	0.0	100	joy
119	observer samdebrito williammolinie	0.0	38	sadness
120	oulah observer police car with bullet hole in front of charlie hebdo headquarter photo williammolinie httptcodlm7owwai4	0.0	133	fear
121	observer police car with bullet hole in front of charlie hebdo headquarter photo williammolinie httptcovzy9edvfoj	0.0	127	fear
122	observer police car with bullet hole in front of charlie hebdo headquarter photo williammolinie httptcocd7kdmqcdn	0.0	127	fear
123	observer ukresponsecop williammolinie and the french are normally armed we could have fire taser or cs spray at well	0.0	125	joy
124	horrible observer police car with bullet hole in front of charlie hebdo headquarter photo williammolinie httptcofuv9j8ylym	0.0	138	fear
125	observer ukresponsecop williammolinie let we hope the officer are ok	0.0	75	anger
126	dcrandy_pickle observer williammolinie they are not I believe at least 2 are deceased	0.0	91	joy
127	ukresponsecop observer williammolinie 2 french cop go to work this morning to serve protect and lose their life total respect x	0.0	144	fear
128	observer police car with bullet hole in front of charlie hebdo headquarter photo williammolinie httptcocepkamoxor sad news	0.0	136	fear
129	observer police car with bullet hole in front of charlie hebdo headquarter photo williammolinie httptcohsaxvsshrfdialoga dilma	0.0	140	fear
130	dcrandy_pickle iofiv ukresponsecop observer williammolinie if the video do the round is accurate one execute while wound	0.0	136	joy
131	police car with bullet hole in front of charlie hebdo headquarter photo williammolinie httptcok6inhbmgsf	0.0	113	fear
132	julienpain williammolinie policeman seem relaxed though the assaulter may have been shoot dead	0.0	97	joy
133	paris retweet julienpain police car with bullet hole in front of charlie hebdo headquarter photo williammolinie httptcoi6oue5kanw	0.0	136	fear
134	julienpain effrayant regarde melanieherault	0.0	45	sadness
135	sandradeaguiar oh punaise il y ont ete fort	0.0	47	sadness
136	melanieherault 11 mort pour le moment le dessinateur de charliehebdo en fait parti et 2 flic	0.0	97	fear
137	sandradeaguiar punaise c horrible quel tristesse	0.0	56	anger
138	every newspaper in europe should publish those cartoon from charlie hebdo tomorrow every single one	0.0	102	anger
139	john_mcguirk hear hear johnwell say	0.0	40	joy
140	john_mcguirk henrymcdonald they would not though	0.0	43	fear
141	john_mcguirk robdoyle1 so we now know who s responsible and why	0.0	66	fear
142	john_mcguirk nickcohen4 can we still hope for some backbone from the liberal left suggest we are all charlie hebdo campaign	0.0	127	joy
143	nickcohen4 john_mcguirk I know they would not nick they are too busy make up excuse for the murderer	0.0	103	joy
144	john_mcguirk nickcohen4 cowardly uk medium reaction esp tv over danish cartoon or jesus and mo inspire no confidence they will	0.0	134	joy
145	john_mcguirk every newspaper in europe should publish those cartoon from charlie hebdo tomorrow every single one agree totally	0.0	133	sadness
146	john_mcguirk exiledsurfer every newspaper and every news website in the world should publish they every day for the rest of the year	0.0	139	anger
147	john_mcguirk robdoyle1 so we already know who do it and why	0.0	63	joy
148	john_mcguirk jamesrbuk which cartoon john	0.0	45	joy
149	retweet john_mcguirk every newspaper in the world should publish those cartoon from charliehebdo tomorrow every single oneauspol	0.0	133	joy
150	john_mcguirk laracchi petri2020 holopainenminna	0.0	51	joy
151	john_mcguirk could not agree more	0.0	34	fear
152	john_mcguirk jevoelker I hope too that they are put on a website so that they are permanently record and globally available	0.0	127	anger
153	john_mcguirk charlie hebdo have more courage than the entire irish medium combine which would not be hard tbf	0.0	111	fear
154	drmcarley john_mcguirk robdoyle1 no we do not and fuel this fire will not help	0.0	81	fear
155	john_mcguirk byzantinepower and every tv news network	0.0	55	joy
156	john_mcguirk every newspaper in europe should publish those cartoon from charlie hebdo tomorrow every single one in the world	0.0	138	anger
157	john_mcguirk jessicagg25 absolutely it is time to show these wahabbist scum what we all stand for I hope europe have the ball	0.0	133	anger
158	vexedeagle john_mcguirk it is a part of the news story of the terrorist attack after all	0.0	92	anger
159	hannahjames40 drmcarley john_mcguirk robdoyle1 that is for coward surrender your freedom of expression to wahabbist shithead	0.0	133	joy
160	nickcohen4 john_mcguirk henrymcdonald how about the guardian nick	0.0	69	fear
161	drmcarley yes we do	0.0	21	anger
162	jews catholic muslims white people black people everyone attack by charlie hebdo yet who react like this httptcofkvhfjxpoo	0.0	138	joy
163	mrharrycole the one the west have been kill non stop maybe gazthejourno	0.0	77	joy
164	mrharrycole muslim	0.0	21	anger
165	rolo_tamasi mrharrycole gazthejourno they would react the same even if the west pull out of every islamic country	0.0	119	joy
166	mrharrycole chandrusweb why are some people of this faith so afraid of criticism that they react to violence each time	0.0	121	joy
167	mattredmore mrharrycole how do you know who was attack or who the attacker were	0.0	86	sadness
168	mrharrycole hiddenheritage how dare anyone blame islamit is the jewsor the hindus	0.0	90	sadness
169	mrharrycole guidofawke this will be use to persecute innocent unfortunately	0.0	80	joy
170	mrharrycole vinod_sharma muhammadan cunt are really really sensitive they use stone instead of water every morningit hurtsburn you see	0.0	140	joy
171	nice to see a libertarian advocate community group responsibility mrharrycole holbornlolz	0.0	97	anger
172	holbornlolz no I am ok but thank for your concern mrharrycole	0.0	64	anger
173	mrharrycole eschertology know newscorp be the first to react like that	0.0	72	fear
174	mrharrycole chandrusweb who obviously follower of religion of peace	0.0	72	fear
175	mrharrycole a small outlying gang of fanatic that bear no real relation to any large movement group of people or belief what do I win	0.0	140	anger
176	teachertwit2 mrharrycole guidofawke yeah like the 10 innocent people that have been kill	0.0	94	joy
177	mrharrycole dylanllyr why do you know who do it	0.0	52	anger
178	mrharrycole we have no idea yet and speculation make you look silly remember ander brevik	0.0	94	anger
179	socialistdawn mrharrycole he never say he do	0.0	48	love
180	mattredmore mrharrycole I was wonder why you list so many type of people who have been attack we do not know who was shoot	0.0	130	fear
181	mrharrycole you do not know who have been shoot it may have been lot of group or just one	0.0	92	anger
182	socialistdawn mrharrycole no he mean attack by the magazine as in satirised	0.0	81	sadness
183	mattredmore mrharrycole sorry I misread it my foolishness	0.0	61	joy
184	unknown_caller mrharrycole guidofawke but one race is not well than anotherthere are other way all paper to print hebdo front	0.0	140	fear
185	allenstarr1 quite it is repeat invasion that were the problem mrharrycole gazthejourno	0.0	92	joy
186	rolo_tamasi allenstarr1 mrharrycole gazthejourno do you mean the invasion by muslim into european country massimmigration	0.0	130	joy
187	teachertwit2 mrharrycole guidofawke oh god let we hope so	0.0	63	joy
188	lacatchat mrharrycole no muslim should get the hell out	0.0	59	sadness
189	negijew mrharrycole guidofawke just hope my god is not your god	0.0	67	joy
190	negijew I hope you re just a troll because if you re sincere you make I ashamed to be jewish	0.0	96	fear
191	salvey1 mrharrycole yeah he kill a bunch of antisemitic preterrorist at the annual plonorway tettorist jamboree no apology	0.0	134	joy
192	lacatchat if you feel ashamed by what another jew do you are do it wrong httptcouvmwzn8ku9	0.0	104	anger
193	negijew ah just a troll then good good	0.0	42	anger
194	lacatchat I am not trolling at all there will be no peace until we send these people pack	0.0	95	sadness
195	negijew whevs troll	0.0	22	fear
196	lacatchat ww2 end with the fully merit expulsion of 12 million germans from czechia and poland follow by 50 year of peace	0.0	130	love
197	negijew I am not listen to a word you say that is what you need to understand why on earth would I give where you start	0.0	128	anger
198	negijew if you genuinely want to engage with people you need to go about it differently	0.0	89	anger
199	negijew for now I assume all you want is to cause upset and anger that is troll in my book you need to earn people attention	0.0	133	sadness
200	negijew not demand it by attack they good luck	0.0	52	sadness
201	negijew noone owe you the right to listen least of all I bye bye I am go to continue judge you as dangerous and wrong	0.0	129	joy
202	lacatchat so aggrieve by the truth on twitter bye imma make some rachel corrie pancake for breakfast	0.0	103	anger
203	klartext89 allenstarr1 mrharrycole gazthejourno no	0.0	55	joy
204	negijew classic troll response and I am not aggrieve at all I am dismiss you out of hand different	0.0	108	sadness
205	rexgrrr8 mrharrycole holbornlolz why is it nice	0.0	51	fear
206	lacatchat if I were trolling and I am not receive an 8 part lecture would be a victory	0.0	91	joy
207	negijew well do then you ve win good for you it do not matter to I what you think one bit	0.0	101	fear
208	negijew it is a victory to prove you have nothing of value to say is it good for you xxxxxxxxxxx	0.0	98	joy
209	lacatchat leave I alone if you are all mad but I am not let you get the last word	0.0	88	love
210	negijew I honestly do not understand why you people do it what do you hope to achieve other than I think you re a waste of space	0.0	135	sadness
211	negijew just to hurt someone a bit for a laugh maybe well do you	0.0	70	joy
212	lacatchat hopefully a muslim it is shock therapy	0.0	52	joy
213	negijew ha you big hypocrite as if that is what matter here	0.0	63	anger
214	negijew well what if I block you that is what troll like is not it then you can go off feel like you ve achieve something of value	0.0	138	sadness
215	negijew ff	0.0	13	sadness
216	lacatchat I do not know let be friend instead	0.0	39	joy
217	negijew but take this with you you are do nothing but damage like I say troll pathetic and irresponsible	0.0	117	sadness
218	lacatchat I hate muslim and hope they go back go the planet tatooine	0.0	70	love
219	negijew I really mean it when I say I have write you off it just upset I that you have jew in your name because you do not deserve it	0.0	139	sadness
220	negijew but hey that is troll for you they find a way to destroy what you love	0.0	82	sadness
221	negijew why are you tweet I unless to get I to block you like I say trolling meaningless word	0.0	106	sadness
222	lacatchat you do not know anything about being jewish	0.0	53	joy
223	lacatchat no you keep make my fucking cellphone beep	0.0	56	sadness
224	negijew troll	0.0	14	fear
225	negijew troll	0.0	14	fear
226	rolo_tamasi allenstarr1 mrharrycole gazthejourno no more question all say you re clearly a moron	0.0	105	joy
227	klartext89 that is one thing which as a very clear matter of fact is untrue allenstarr1 mrharrycole gazthejourno	0.0	119	joy
228	rc_848 sarcasm mrharrycole holbornlolz	0.0	41	anger
229	rexgrrr8 mrharrycole holbornlolz certainly make more sense than a libertarian advocate topdowngovernmental action	0.0	124	sadness
230	rc_848 which libertarian is do that in what context mrharrycole holbornlolz	0.0	83	anger
231	rolo_tamasi mrharrycole gazthejourno do not know journalist kill they thank for head oh wait you re a shit	0.0	116	joy
232	rexgrrr8 mrharrycole holbornlolz none that I know of that would be nonsense	0.0	80	joy
233	fitfeather1903 what are you try to say mrharrycole gazthejourno	0.0	70	joy
234	rc_848 police action is arguably top down that s the appropriate response to this crime mrharrycole holbornlolz	0.0	114	sadness
235	fitfeather1903 by the way it do look as though I was right mrharrycole gazthejourno	0.0	82	joy
236	rolo_tamasi mrharrycole gazthejourno you want to justify the killing as if the journalist kill muslim	0.0	109	joy
237	fitfeather1903 do I can you support that defamation with evidence mrharrycole gazthejourno	0.0	96	joy
238	rexgrrr8 mrharrycole holbornlolz ah I now understand your group responsibility tweet I think a good point	0.0	115	anger
239	rc_848 cheer time like this when libertarian distinguish themselves fm bigot mrharrycole holbornlolz	0.0	109	anger
240	fitfeather1903 the reason you can not find evidence is that your statement was a complete and brainless lie mrharrycole gazthejourno	0.0	133	joy
241	rolo_tamasi mrharrycole gazthejourno you re the one try to justify an attack like this by put one group in a muh victim spotlight	0.0	140	anger
242	fitfeather1903 you would not find anywhere that I have do that you are just make it up and lie about I mrharrycole gazthejourno	0.0	133	joy
243	rolo_tamasi mrharrycole gazthejourno httptcos8ajk6wscy	0.0	62	joy
244	fitfeather1903 please explain mrharrycole gazthejourno	0.0	58	joy
245	fitfeather1903 you are expose you re state of mind not mine mrharrycole gazthejourno	0.0	91	joy
246	rolo_tamasi mrharrycole gazthejourno ad hominem would not safe you now you want proof	0.0	88	fear
247	fitfeather1903 and I am still wait for it was not the ad hom attack yours mrharrycole gazthejourno	0.0	108	joy
248	rolo_tamasi mrharrycole gazthejourno I just show you the picture where you try to use some sort of victim complex but whatever	0.0	135	joy
249	fitfeather1903 but I do not do that either mrharrycole gazthejourno	0.0	71	joy
250	rolo_tamasi mrharrycole gazthejourno then what were you try to say with the tweet	0.0	88	joy
251	fitfeather1903 let I give you a clue do you think brainless violence justify more brainless violencemrharrycole gazthejourno	0.0	132	sadness
252	rolo_tamasi mrharrycole gazthejourno no do you think one lead to the other	0.0	80	joy
253	fitfeather1903 then how can I possibly have beenjustifye the attack mrharrycole gazthejourno	0.0	101	joy
254	rolo_tamasi mrharrycole gazthejourno it just seem you were try to give a reason for the attack	0.0	103	joy
255	fitfeather1903 so you withdraw your lie that I was justify or in anyway support the attack mrharrycole gazthejourno	0.0	127	sadness
256	rolo_tamasi mrharrycole gazthejourno maybe justify was indeed the wrong word try to reason the attack is what I mean	0.0	128	sadness
257	cridlyn debyg mai mwslemiaid blin oedden nhw yn anffodus maer bygythiad wedi bod ers blynyddoedd	0.0	100	sadness
258	dylanllyr ond doedd neb yn gwybod adeg y trydariad fel wyt tiand ymwybodol	0.0	76	sadness
259	cridlyn roedd syniad go dda or dechrau or hyn dw iand deall beth bynnag maeand ffaith ddigalon mai mater o amser yn unig oedd hyn	0.0	134	fear
260	lalashwa mrharrycole hiddenheritage I think it is the jedi that darn force againor it could be mossador area 51	0.0	125	joy
261	gilchristawake lalashwa mrharrycole try martian now the middle east will gointo denial mode will blame jewish conspiracy	0.0	128	sadness
262	hiddenheritage gilchristawake lalashwa mrharrycole I slip the other day and hurt myselfi have no option but to blame the jews	0.0	138	joy
263	lacatchat negijew you are a genuine fuckhead go back to post photo about how you change the colour of your cocksucke lip	0.0	131	sadness
264	leobrag123 that is literally the least intimidating tweet I have ever read you ll have to try a lot hard than that	0.0	117	joy
265	lacatchat I am not try to intimidate you sorry that it is not all about you I will try to pout and hopefully that intimidate you	0.0	133	joy
266	leobrag123 what are you try to do then with your get off twitter stuff make a positive contribution to the world jeez	0.0	127	sadness
267	leobrag123 go for it unless you re too scared to show your face	0.0	69	love
268	lacatchat speak of positive contribution to the worldyoure clearly in love with muslim and good luck to you support terrorism	0.0	140	sadness
269	lacatchat probably 1 or 2 muzzie who would not mind stab I for lie I have expose of theirs they do not like when fact are leak	0.0	135	joy
270	leobrag123 you really do not understand do you it genuinely do not matter to I what you say it is completely meaningless x	0.0	126	sadness
271	leobrag123 hiddenheritage lalashwa mrharrycole they are pretty slipperythose jews	0.0	87	anger
272	it is a massacre there are dead employee of charlie hebdo tell french medium outlet before call disconnect httptcoq27xnp3as3	0.0	133	anger
273	rt_com moderate great job france the rest of the world should wake up	0.0	76	anger
274	rt_com that is what happen	0.0	28	fear
275	rt_com what a shame where was the armed security to deal with 3 assailant	0.0	77	joy
276	rt_com what s up with the security at that moment	0.0	51	joy
277	rt_com too many sad thing happen all around the globe	0.0	58	sadness
278	if religion any religion is offlimit for open debate we are in a very dangerous situation freedomofexpression charliehebdo	0.0	131	sadness
279	natsecsoc you ll get call an islamaphobe for criticise a religion that clearly have a problem with human right it is absurd	0.0	129	fear
280	natsecsoc maybe wait to see if it is confirm that religion have anything to do with it	0.0	88	joy
281	natsecsoc its the inability to question it which proove it is absurdity it can not be question because it is illogical violent insanity	0.0	137	fear
282	natsecsoc johnny_simson let be honest we are refer to islam here which is more than just a religion its a political movement	0.0	134	anger
283	natsecsoc no lefty will ever admit that more muslim in pleasefreedomofspeech charliehebdo	0.0	102	fear
284	natsecsoc just write this on charlie hebdo httptcovep2kgwuqy	0.0	66	joy
285	charliehebdo publish a cartoon of the notorious isis leader last week they have just tweet the pic again httptcoyyyxznaffb	0.0	134	joy
286	ruwaydamustafah how is that relevant please do not do what everyone will do hotchpotch	0.0	93	joy
287	ruwaydamustafah if the shooting link to muslim it will not be due to this image but early one insult the prophet see if	0.0	131	fear
288	ruwaydamustafah	0.0	65	sadness
289	naheemsays how do you know	0.0	28	fear
290	ruwaydamustafah peter_fitz phillipadams_1 after gutless attack on french journalist lets retweet this in defiance of terror auspol	0.0	138	joy
291	ruwaydamustafah baghdadi is not a big deal and many mock he maybe I will be wrong but if it have any link to baghdadi I will be surprised	0.0	139	anger
292	ruwaydamustafah retweet and distribute it no silence aboout islamist terror	0.0	78	sadness
293	ruwaydamustafah then again isis are not sane	0.0	46	fear
294	ruwaydamustafah agentsaffron what do it mean	0.0	49	anger
295	ruwaydamustafah dr_afaq break paris 10 dead in attack on satirical paper that poke fun at mohammed httptco9et92k8pcd	0.0	131	joy
296	ruwaydamustafah faithjupiter imagine if one of your family lose their life for this crap islam is destroy the world one body at a time	0.0	140	joy
297	ruwaydamustafah fuck allah and your motherfucke islamism	0.0	62	joy
298	ruwaydamustafah face it that isis guy is a goofball moron free speech	0.0	80	love
299	ruwaydamustafah mikeejoe fuck muhammad	0.0	41	sadness
300	the right to mock criticise religion is a key tenet of a free and democratic society whether it be islam or christianity charliehebdo	0.0	142	joy
301	juliahb1 tell that to twitter freejihadistjoe	0.0	48	sadness
302	hatekufr_4 juliahb1 say goodbye to your twitter account that is a death threat	0.0	81	fear
303	juliahb1 can not say that I whole heartedly agree with your statement religion in my view should be show more respect especially medium	0.0	138	sadness
304	juliahb1 sandylanceley httptcovgyncn8fwk	0.0	47	sadness
305	cannyfellow why it is a fairy story	0.0	36	anger
306	hatekufr_4 juliahb1 I will start by laugh at you first hahahahahha get a girlfriend you go to kill I are you laugh out loud	0.0	118	sadness
307	hatekufr_4 juliahb1 islamic fundamentalist get a few victory against unarmed woman and child and think everyone else will surrender	0.0	140	sadness
308	hatekufr_4 juliahb1 well say el cid hope twitter can get rid of his ilk	0.0	77	fear
309	hatekufr_4 juliahb1 bollock son I know you fucker like the goat too much baaaaaah	0.0	88	fear
310	hatekufr_4 juliahb1 this guy should be track and arrest for the death threat on juliahb1	0.0	95	fear
311	hatekufr_4 juliahb1 kill I please knob	0.0	43	fear
312	neiljirving24 that maybe your belief not mine	0.0	47	love
313	hatekufr_4 juliahb1 really then we will excersize our islamic right to kill you for itoh dear sometimes one just despair	0.0	133	fear
314	markattwater hatekufr_4 juliahb1 jelly laugh out loud you re on benefit you cunt laugh out loud	0.0	79	fear
315	hatekufr_4 juliahb1 you disgusting man there is no right in islam to kill any civiliansyou misguided kharijite nutcase	0.0	124	fear
316	markattwater hatekufr_4 juliahb1 such a big man he block I chicken shit	0.0	79	sadness
317	hatekufr_4 thereal_elcid juliahb1 how will you ever find the time to do the laundry let alone go and kill people	0.0	115	fear
318	hatekufr_4 hasseniqbal juliahb1 I have see see 1 and saw2 think they were great movieslove cary elwe caryelweslove	0.0	125	fear
319	hatekufr_4 frasonicdc juliahb1 chicken shit block I	0.0	78	sadness
320	hatekufr_4 thereal_elcid juliahb1 ok big chap stilli bet it is murder try to use the bathroom in the morning with all those girl	0.0	140	fear
321	frasonicdc hatekufr_4 juliahb1 goats doug goat not girl	0.0	63	fear
322	hatekufr_4 why do you live in the west then go and join your backward kharijite scum in najdwe are not live in an islamic state here	0.0	139	fear
323	hatekufr_4 juliahb1 you are a kharijite dog of hell you can not kill any noncombatant in the same west that protect we	0.0	122	fear
324	thereal_elcid hatekufr_4 juliahb1 not block I yetmust try hard	0.0	72	sadness
325	hatekufr_4 juliahb1 thereal_elcid yeahmurder	0.0	50	fear
326	hatekufr_4 juliahb1 no they do not oppress muslim it is terrorist isis scum like you who kill innocent muslim in syria and pakistan	0.0	138	fear
327	hatekufr_4 the dog who kill the journalist live in the west muslims build mosque in the west and are free to practise our religion	0.0	137	fear
328	hatekufr_4 you are not a muslim you re a kharijite scumbag who is outside the embit of islam because you consider these killing as lawful	0.0	140	fear
329	french newspaper charlie hebdo last tweet before gunmen attack httptcovsjid0ewrk httptcoyjhgbhixq6	0.0	110	joy
330	mailonline must be the good peaople from religion of peace allow more of they into france you get syria in paris good luck french	0.0	136	sadness
331	french newspaper charlie hebdo last tweet before gunman attack httptcono6osnnnbu httptcoxyhm5zmkhy via mailonline	0.0	126	joy
332	soberphobiccc can you translate	0.0	31	joy
333	juice_pre mailonline when you welcome peacfuls your country become pissful	0.0	78	fear
334	mailonline riarip religion disconnect people	0.0	51	anger
335	mailonline dailymailuk what is the satisfaction inhuman	0.0	69	fear
336	mailonline I do not understand why people disrespect other religious why they creat trouble and hate for each other y	0.0	122	sadness
337	mailonline	0.0	47	fear
338	today charliehebdo cover on houellebecq in 2022 I will observe ramadan httptcog7zbita3cj	0.0	97	fear
339	mathieuvonrohr turankislakci a good attack	0.0	47	fear
340	retweet mathieuvonrohr today charliehebdo cover on houellebecq in 2022 I will observe ramadan httptcomlamrh0h4o	0.0	116	fear
341	mathieuvonrohr swlondonwebe vielen dank fur das charliehebdo	0.0	64	sadness
342	mathieuvonrohr eaterofsun fuck houellebecq this take irony to stratospheric proportion platform	0.0	102	joy
343	charliehebdo that is all httptco9zzpyzcaj8	0.0	50	fear
344	alexmassie what point are you try to make there that it was deserve	0.0	74	sadness
345	alexmassie eliothiggin yeah exactly what do you mean by that is all	0.0	72	anger
346	alexmassie migueldelaney are you say they deserve it	0.0	59	sadness
347	canuckinarabia alexmassie eliothiggin I suppose the intent is to say that is all folk and call a sad the end to charliehebdo	0.0	134	joy
348	philmvm I trusthope alexmassie is publish charliehebdo satirical cover in solidarity	0.0	98	sadness
349	ashgpta alexmassie eliothiggin this will not be the end of charlie hebdo anyone who suggest that is a coward	0.0	115	joy
350	canuckinarabia alexmassie eliothiggin perhaps as a eulogy to the victimsreading too much into a tweet just mark it as a tragic event	0.0	138	anger
351	charliehebdo that is all httptco6dnumegdgr via alexmassie	0.0	66	anger
352	alexmassie what do you mean by that is all	0.0	46	anger
353	alexmassie charliehebdo that is all httptcodkvyemzsjn equal opportunity offender	0.0	93	sadness
354	cover alexmassie charliehebdo that is all httptcof3957ws8pj	0.0	72	anger
355	alexmassie espero que eso no sea todo si no esos animale habran ganado	0.0	73	sadness
356	alexmassie malviyamit its of no use if you do not understand it	0.0	65	anger
357	alexmassie pmacgiollabhain my hero	0.0	39	fear
358	alexmassie boylecartoon whatever do not let any bastard get you down stand up too bully	0.0	91	anger
359	alexmassie thank I love political cartoon	0.0	46	sadness
360	charliehebdo that is all httptcoshxqtxutgh alexmassie	0.0	64	fear
361	if this cartoon is why charliehebdo staff have been shoot at all publication should show solidarity and republish httptcolguui7dj1u	0.0	138	fear
362	jpsargeant78 I think it may have been the one of muhammad see report of the man say prophet have been avenge only speculation	0.0	136	fear
363	jpsargeant78 httptcotkjcdmcyej	0.0	36	anger
364	thisisward jpsargeant78 lets wait to see exactly which cartoon was so offensive to these people then viralise it	0.0	115	joy
365	jpsargeant78 I can not believe that whoever responsible would do it in response for that its so innocuous	0.0	108	joy
366	jpsargeant78 I think exactly the same spread it	0.0	52	love
367	iamthebeef thisisward hence the word if in tweet	0.0	52	fear
368	jpsargeant78 charliehebdo httptcopqk1hberfp	0.0	51	sadness
369	dazk84 jpsargeant78 doubt it was this publish too soon for such a well coordinate raid to be plan	0.0	107	joy
370	jpsargeant78 thisisward if only other were as exact with their word as you john	0.0	88	sadness
371	jpsargeant78 they will probably do the opposite	0.0	48	sadness
372	jpsargeant78 trobinsonnewera I blieve that it is because of this one httptcovql5ql7ekw	0.0	92	sadness
373	jpsargeant78 trobinsonnewera how many more before we wake up	0.0	63	anger
374	jpsargeant78 trobinsonnewera everyone should retweet	0.0	49	surprise
375	jpsargeant78 trobinsonnewera fuckin hell man therll be noone leave in the print o_o	0.0	88	joy
376	jpsargeant78 trobinsonnewera unlikelythat was only post 1 hour agosomething like this take planningthat say you re right re support	0.0	140	sadness
377	jpsargeant78 trobinsonnewera it is probably this drawing httptcodx63hkqpj7	0.0	81	anger
378	jpsargeant78 shim_rational muslims should resort to a counter insult a burn effigy of atheist perhaps	0.0	109	joy
379	jpsargeant78 no this was only post shortly after shooting begin	0.0	67	sadness
380	jpsargeant78 trobinsonnewera well say john let we see the medium stop appease islam stand up for free speech and our democratic right	0.0	139	sadness
381	solidarity with charlie hebdo httptcogvlp0nwlax	0.0	53	sadness
382	jacobinism solidarity with charlie hebdo httptcobqpvpotpfr	0.0	68	sadness
383	jacobinism mortuusbestia soumission	0.0	43	sadness
384	jacobinism I wish I would paid attention in french at school now	0.0	64	anger
385	jacobinism richiesalter islam is a lie and mohamme is a false prophet who suck people into his death cult ban islam from planet earth	0.0	140	fear
386	jhendricks2301 sez a confilm about islam trigger fundamentalist rageshow we an intelligent film and well start the third world war	0.0	140	fear
387	jacobinism thank	0.0	21	sadness
388	jacobinism could you if you know translate this into english please	0.0	72	joy
389	dgbjpn a confilm about islam trigger fundamentalist rageshow we an intelligent film and well start the third world war	0.0	127	fear
390	jacobinism thankyou	0.0	20	sadness
391	jacobinism nickcohen4 hat off to you nick respect	0.0	54	sadness
392	charlie hebdo nov 2011 charia hebdo guestedite by muhammad100 lash of the whip if you do not die laugh httptco5ezg448cnm	0.0	139	sadness
393	ceciliauddenm eliothiggin one need nut to publish such cartoon in wilayah france	0.0	86	joy
394	ceciliauddenm eliothiggin retweet all	0.0	41	sadness
395	ceciliauddenm gotiskaklubben har aven gjort satir pa kristna httptcondwsoca6z8	0.0	86	joy
396	ceciliauddenm gotiskaklubben och judar httptcohv7ra1nxkh	0.0	63	joy
397	ceciliauddenm gotiskaklubben och ukipuk httptco8d1j40rlxf	0.0	66	joy
398	ceciliauddenm ar det ett godtagbart skal for mord forsvarar du inte yttrandefrihet	0.0	85	anger
399	ceciliauddenm du tankte direkt pa muslimer eller hur	0.0	59	joy
400	ceciliauddenm shim_rational I am tell you muslim burning effigy are more effective at communicate your irritation with atheist	0.0	138	joy
401	mt ceciliauddenm mag nov 2011 charia hebdo guestedite by muhammad100 lash of whip if you do not die laugh httptcoyzxldzrguj	0.0	140	joy
402	ceciliauddenm eliothiggin	0.0	28	anger
403	ceciliauddenm can you please translate it in english for I	0.0	61	sadness
404	ceciliauddenm tobylongworth retweetd with such thought for those who die and such hideous anger at the ridiculousness of the murderer	0.0	134	sadness
405	jimlefevre ceciliauddenm damn right	0.0	38	sadness
406	ceciliauddenm islam view on terrorism and jihad httptcohniw7zhole	0.0	76	fear
407	charlie hebdo last cartoon on twitter abu bakr albaghdadi say and especially health new year greet httptcoumewder6z4	0.0	139	sadness
408	per quello che vale sarebbe bello che questa vignetta venisse condivisa da tutti cc fabiochiusi via davidkenner httptcoqv3wfbbgpe	0.0	136	joy
409	davidkenn dr_mfali httptcojlbqbp4zvj	0.0	120	joy
410	davidkenner fuck this animal and his isis rat	0.0	49	fear
411	davidkenner ali_gharib this was post just 10 min before attack httpstcoiehjqib1h1 it is not in response to this specific cartoon	0.0	138	anger
412	davidkenner irinagalushkort pen is mighty than sword	0.0	56	sadness
413	jews catholic muslims white people black people everyone attack by charlie hebdo yet who react like this httptcogg5zcjk9ac	0.0	138	joy
414	enalolena who else can it be fanatic fundamentalist only can do this	0.0	72	sadness
415	enalolena do you already know please tell	0.0	44	anger
416	enalolena quimmonzo religious fanatic flavour jew catholic or musllim is not the question	0.0	99	sadness
417	cleisback enalolena a lie I am devastate by hear about this now more innocent people murder over a religion	0.0	119	joy
418	enalolena _ shaytan666	0.0	23	anger
419	goscatala quimmonzo this show that nobody react to the cartoon in this way how react radical islamist with terorist act	0.0	129	sadness
420	enalolena antoniorossi no al radical libertad de expresion no al terrorismo de cualquier signo jesuischarlie httptcoqqen9twfoi	0.0	138	sadness
421	enalolena the peaceful muslim	0.0	34	anger
422	enalolena you can not blame an entire religion over an attack each group have extremist section	0.0	96	joy
423	alichatur who blame	0.0	21	sadness
424	alichatur these cartoon show that this newspaper have not spare no one religion but also that no one was kill because of caricature	0.0	137	joy
425	alichatur 2 only radical islamist	0.0	35	sadness
426	if the charliehebdo killing are what many think they are there are dark day ahead for france and europe everyone will lose	0.0	129	joy
427	chrchristensen but the radical traditionalist islamic group will lose the most	0.0	81	anger
428	chrchristensen yes already see zionist claim france have an islamonazi problem extremist are the problem include zionist	0.0	136	surprise
429	love strong than hate all our thought with charliehebdo httptcobqrlxrzdjt	0.0	85	joy
430	konbini is this why they attack it what a people	0.0	53	anger
431	konbini tahianess it is not yet know if these are muslim uselesstweet	0.0	74	fear
432	ouailjck konbini tahianess laugh out loud	0.0	33	sadness
433	ouailjck konbini why laugh out loud	0.0	29	anger
434	knutos konbini tahianess laisse cest un islamophobe norvegien sans argument	0.0	80	sadness
435	ouailjck knutos konbini jcommence a avoir lhabitude trop de degout	0.0	72	anger
436	ouailjck konbini tahianess you can shout islamophobe and racist as much as you like play the victim role you re so good at it	0.0	134	anger
437	konbini love strong than hate all our thought with charliehebdo httptcozckelp7dus	0.0	97	joy
438	knutos ouailjck konbini ahahhahahahahha ok	0.0	45	anger
439	os caras mataram por causa dissokonbini love strong than hate all our thought with charliehebdo httptcowq2pss3crp	0.0	135	joy
440	konbini angela merkel do you still the the antimuslim demonstation was racist or wrong germany want to stay pure as history remind	0.0	135	joy
441	konbini love strong than hate all our thought with charliehebdo httptcoonycobbjqeuntil hate get a submachine gun	0.0	132	love
442	konbini danilogentili que nojo wat fak	0.0	42	anger
443	konbini	0.0	8	anger
444	this is the charliehebdo cover of prophet mohamme that provoke firebomb of its office httptcohoua9drvak httptcovdj5egirrq	0.0	138	fear
445	djack_journo vous ne pouvez pas avancer cela on en sait rien pour le moment quand on ne sait pas on se tait	0.0	109	anger
446	djack_journo terrible if only people do not hand out gunshttpstcoipbklwhqk8 jeffrey epstein also member of cfrtrilateral commission	0.0	140	anger
447	djack_journo sudha073 save life of aamir_khan and rajkumarhirani thank god they do not say anything on this god	0.0	121	sadness
448	djack_journo indian medium call it a secular act	0.0	50	sadness
449	djack_journo jeremynewberger I do not speak french was it even funny	0.0	71	sadness
450	edwardaespinoza djack_journo 100 lash if you are not die of laughter	0.0	76	sadness
451	jeremynewberger djack_journo oh man not again fine	0.0	55	joy
452	djack_journo I do not think is this one I have see another cartoon with the prophet naked kneeling from behindtoo much offensive 2show	0.0	139	fear
453	why it is charlie hebdo right to draw muhammad httptcoglf9dgwfs0 httptcovkfw5zbmvc	0.0	93	anger
454	because free speech democracy now piss off independent why it is charlie hebdo right to draw muhammad	0.0	112	anger
455	independent that was quick	0.0	30	anger
456	I can not believe how filthy is the independent httptcodavzixrsdp httptcoq0vi2werjf	0.0	94	joy
457	independent note hollande statement about russian relation zionism ignite global race war a divide and rule strategy hrw amnesty	0.0	140	joy
458	independent why it is charlie hebdo right to draw muhammad httptcoitcl7z5ywa httptcolajevetgnvyou get in quick	0.0	127	anger
459	salafi7491 astaghfirullah	0.0	26	sadness
460	salafi7491 christianity and other creationism should be insult religion is patriarchal bullshit esperanza543 independent	0.0	126	anger
461	anarchic_teapot independent read the article it say just that	0.0	68	joy
462	anarchic_teapot independent it is not ask why is it it is say it is their right	0.0	88	anger
463	esperanza543 but my point why is attacker link to prophet avenge when you know they make fun of all religion except jewism	0.0	129	joy
464	salafi7491 probably their main target was islam	0.0	49	fear
465	salafi7491 christians would not make news as many of they themselves mock their religion but in muslim case it immediately become a bomb	0.0	138	joy
466	esperanza543 allah know good but such attack if probably do by religious element would attract more hatred and misinterpretation	0.0	136	joy
467	esperanza543 they have get to link it with islam radicalismterrorism in case attacker were muslim mad man lone wolf psycho if non muslim	0.0	144	sadness
468	chrisarmsby independent I am sure it do an entire article is not require to say that cash in	0.0	102	fear
469	anarchic_teapot independent it was write on the 2nd of january 2013	0.0	71	joy
470	independent we r live in a different world today away from the westerncentre worldview	0.0	93	fear
471	independent alphonso1234x yes and we should all retweet his cartoon	0.0	70	anger
472	josephinekoh independent httptcozx6qbc0bhh	0.0	49	anger
473	salafi7491 that is not true though they make fun about jews many time and got sue by they for that they are not zionist at all	0.0	129	love
474	stelliloo the incident is over I know now what you re say is true thank for correct know that I m not sorry for what happen	0.0	140	joy
475	for those say we do not yet know who s responsible for charliehebdo killing yes you re right it was probably fundamentalist atheist	0.0	140	fear
476	juliahb1 do not be so arrogant it could have been the agnostic	0.0	66	fear
477	juliahb1 and we can do nothing to protect our own border and our own people from this flood of fundamentalism flow into the uk	0.0	132	sadness
478	juliahb1 trippypip do not rule out the edl	0.0	43	sadness
479	juliahb1 sound like a jewish central intelligence agency conspiracy to I	0.0	56	sadness
480	juliahb1 pperrin can an atheist be fundamental about atheism	0.0	63	anger
481	juliahb1 for those of we say that were right you re wrong we do not need to inflame before any evidence is give just calm down	0.0	136	anger
482	paulkingsley16 I hope that is sarcasm	0.0	38	sadness
483	juliahb1 thank you	0.0	20	sadness
484	juliahb1 2010leehurst any leader say that is both at war with their people and the truth	0.0	95	joy
485	neiljirving24 what do you think	0.0	35	sadness
486	juliahb1 the art of sell the bear skin before everything	0.0	67	sadness
487	juliahb1 owensdamien or you know a nut job	0.0	47	fear
488	juliahb1 oh _ militant _ atheist I believe were call	0.0	59	joy
489	paulkingsley16 I hope so	0.0	25	joy
490	juliahb1 please stop the joke of we are not sure who s responsible	0.0	68	joy
491	neiljirving24 it is a dig at all those people who say islam is a religion of peace and make excuse for the barbaric act they do	0.0	130	anger
492	juliahb1 jc_ie I am sorry but I think that is in incredibly bad taste	0.0	71	joy
493	mehditerrak hey look at these cool paint rock httptco7jxezmmdzf	0.0	73	joy
494	paulkingsley16 ah I see	0.0	24	sadness
495	uberalex yeah you may have a point there now is not the time	0.0	62	anger
496	arden_forester juliahb1 oh yes yes they can but just very wordy not violent so far	0.0	95	fear
497	paulkingsley16 juliahb1 I hear all the jews who work there were tell not to go in today	0.0	90	love
498	paulkingsley16 neiljirving24 the real ira were fucking buddhist then I take it	0.0	83	joy
499	jimmya neiljirving24 I think they were catholic actually I do not recall they shoot people en mass for publish cartoon though	0.0	136	fear
500	paulkingsley16 neiljirving24 it is strange is not it give the million of muslim all over the world that this do not happen more	0.0	136	anger
501	paulkingsley16 neiljirving24 or maybe it is very little to do with their religion and more to do with their willingness to slaughter	0.0	136	fear
502	jimmya neiljirving24 and you do not think the two are connect in any way	0.0	78	sadness
503	jimmya neiljirving24 more the middle east is in flame with muslim kill muslim why do think there are so many refugee	0.0	130	sadness
504	paulkingsley16 neiljirving24 I would argue perp would view most muslim as the enemy give they live in the west and do not support this	0.0	136	love
505	anybody who want to talk about what charlie hebdo might have do to provoke this should probably shut up forever	0.0	118	joy
506	andrew_mueller akaagar and it mean they are dumb stupid because it just prove they do not really read the paper	0.0	114	sadness
507	andrew_muell twisted_chip you should probably shut the fuck up aswell they play with fire and I m not say they deserve it	0.0	134	sadness
508	simon_hofmann andrew_muell twisted_chip I guess you know nothing about the freedom of speech you should shut the fuck up as well	0.0	135	anger
509	andrew_muell or they should be allow to babble their nonsense safe in the knowledge they would not get shoot for freedom of expression	0.0	136	fear
510	jprivat01 simon_hofmann andrew_muell twisted_chip pick one shut the fuck up is the opposite of freedom of speech	0.0	126	sadness
511	retweet andrew_muell anybody who want to talk about what charlie hebdo might have do to provoke this should probably shut up forever	0.0	140	joy
512	chrisjdavie or that either good	0.0	37	anger
513	cowardly attack on charlie hebdo office the humourless fanatic can fuck off freedom of speech is more important than your feeling	0.0	137	joy
514	karlremark no where safe no where to run	0.0	45	fear
515	karlremark I am think that on many occasion the cowardly characterization of those attack is redundant	0.0	112	sadness
516	karlremark with 10 kill this was probably the last edition	0.0	63	anger
517	karlremark freedom to defend the belief and no one is go to mock against anyone when some group are mock it is barbaric liivansh	0.0	139	anger
518	karlremark man people were forget they still exist consider how unfunny they are attacker are really stupid	0.0	121	sadness
519	karlremark artwendeleynot attack on freedom of speechit strategyis want coalition groundtroop in theatershadnani call for this	0.0	140	anger
520	karlremark artwendeleyit deliberate provocationan act of war in asymmetrical warfare	0.0	90	anger
521	karlremark artwendeley stupid tweet	0.0	38	anger
522	karlremark saikatd freedom of speech antagonistc to islam is not do httptcor37q8jwnts	0.0	97	anger
523	karlremark saikatd freedom of speech antagonistc to islam is not do httptcomw0g0ukkdy	0.0	97	anger
524	ahrnad 2ad ma kein that is never the right way to reply	0.0	56	fear
525	ahrnad like kill 11 people is actually bad than they make fun of a religion	0.0	83	joy
526	ahrnad yeah ik they are not	0.0	27	anger
527	karlremark freedom of speech for whom httptcoedptv2opvv httptcouzluhtshdw	0.0	87	sadness
528	karlremark mazmhussain what is this new phenom piss someone off they do stupid thing I guess insult beget a good stomping who know	0.0	144	anger
529	karlremark freedom of speech is also more important than someone opinion re an archaic anachronistic storybook about a space pixie	0.0	138	fear
530	karlremark dgisserious fos is more important than an imaginary medieval merchant who live in the fucking sky	0.0	113	sadness
531	karlremark tilojung then again you have not been shoot	0.0	57	sadness
532	the guardian have live coverage of the paris shoot at charlie hebdo httptcom27vo7xfik	0.0	93	joy
533	ggreenwald hyzaidi we are kuffar we need to find an accommodation with reality instead of think it is racist to suggest otherwise	0.0	137	joy
534	ggreenwald live before christ update here as well httptco2wswsdbomm	0.0	65	sadness
535	cmcawley ggreenwald hyzaidi you know who do it	0.0	51	anger
536	adnansadiq01 ggreenwald hyzaidi are you say we are kuffar	0.0	65	anger
537	ggreenwald I bet the nra will blame this on too restrictive gun law in france armedcoward	0.0	95	love
538	ggreenwald that is how I find out where my friend were	0.0	57	sadness
539	hey ggreenwald are you go to write another piece about how this is not terrorism I know how much you enjoy do that	0.0	123	sadness
540	ggreenwald live france24 blog and video httptcohezedcvmfq	0.0	64	anger
541	ggreenwald cameron we stand with the french people in defend the freedom of the press	0.0	99	fear
542	retweet ggreenwald the guardian have live coverage of the paris shoot at charlie hebdo httptcocxcyitceqv	0.0	109	fear
543	ggreenwald decision as a journalist incense rt about dersh vanilla heresthefee retweet about charlie hebdo spot the difference	0.0	133	sadness
544	ggreenwald jamespiotr and tomorrow at the guardian it is not about religion it is not about islam	0.0	100	joy
545	ggreenwald I have grow intolerant of religious tolerance all religion is lunacy some are just more barbaric than other	0.0	122	joy
546	ggreenwald would not suprise I the attack is initiate by central intelligence agency to get franceeurope at usside in cruelwar against terrorism	0.0	127	sadness
547	ggreenwald israel is behind netanyahu is happy now israel	0.0	62	joy
548	ggreenwald jonsnowc4 andyet againthe whole western communityheavely condition astheyarespeak of a cruel actgive it prior attention	0.0	140	anger
549	jonsnowc4 ggreenwald while for decade it isandstill isdayly uspractice officially call we foreign terrorist operationsusftodrone	0.0	140	joy
550	beannymcd ggreenwald I have been read he since 05 when do good game write shoot up a newspaper and kill a dozen people is not terrorism	0.0	138	joy
551	ggreenwald dayly practice in country far away where governmentsmedia are corruptnobody notice noboy caresbut this happen in the west	0.0	140	fear
552	adamglantz ggreenwald no one send he offensive pr bullshit abt charlie hebdo spot the difference	0.0	101	joy
553	monahol ggreenwald he start on dersh before he rtd the letter heand youmake these decision base on ideology get it	0.0	129	anger
554	monahol ggreenwald httpstcoo61dvo1c1b httptcomk2qzt3x74 there re more but I am lazy he hate call jihadi terrorism what it is	0.0	140	love
555	monahol ggreenwald offensive pr bullshit ask he to debate I realize an open debate is probably a terrifying prospect for you	0.0	133	sadness
556	cmcawley ggreenwald hyzaidi is english your first language it was a simple question	0.0	88	fear
557	adnansadiq01 ggreenwald hyzaidi I ask that we recognize a problem and come to an accommodation so we can all live together	0.0	126	fear
558	appal to hear news of apparent terrorist attack in paris my thought are with the family and friend of those kill	0.0	121	anger
559	phammondmp foreignoffice are you appalled to hear about the domestic terrorism in this country	0.0	97	fear
560	phammondmp foreignoffice or are you only interested in the one that are brown and not covertly recruit by government	0.0	122	fear
561	phammondmp foreignoffice uk next	0.0	36	love
562	phammondmp foreignoffice it do not help when david_cameron skip out every time say it have nothing to do with islam	0.0	125	anger
563	phammondmp foreignoffice are you all confused	0.0	48	anger
564	phammondmp why is it fuck apparent sane people do not do think like this	0.0	79	anger
565	phammondmp adamboultonsky my thought are also about politician who refuse to find an accommodation deny we are kuffar	0.0	126	fear
566	phammondmp but then you are foreign office perhaps you re make sure your recruit in foreign land are do their torture right	0.0	134	joy
567	phammondmp foreignoffice terrorist so why was leerigbys murder neither terrorism nor religiously aggravate	0.0	113	fear
568	phammondmp foreignoffice you politician are the problem	0.0	59	fear
569	phammondmp I would like to know your stance on covert operation in this country and abroad similar to the gestapo in wwii thought	0.0	130	joy
570	phammondmp I think it is time you tell the truth and let everyone know it is not muslim they need to worry about it is you	0.0	123	joy
571	phammondmp foreignoffice we need muslim expulsion from christian europe	0.0	74	anger
572	phammondmp but you are not appal with anti muslim rally in germany	0.0	72	anger
573	phammondmp zaidbenjamin do not cry your time is come our child have kill by your airplane in iraq sham mali somalia good news	0.0	139	anger
574	phammondmp no one should kill anyone or mock any group mocking is sometimes freedom of expression other times barbaric foreignoffice	0.0	137	anger
575	phammondmp so sad	0.0	18	fear
576	retweet phammondmp appal to hear news of apparent terrorist attack in paris my thought are with the family and friend of those kill	0.0	138	fear
577	phammondmp harryfear apparent	0.0	36	sadness
578	stalkerhunter44 phammondmp foreignoffice what a ridiculous question terrorism is appalling whether home or abroad have some sympathy	0.0	138	joy
579	domheroellis phammondmp foreignoffice I have sympathy for the people were kill but with respect you have no clue what I am on about	0.0	137	joy
580	domheroellis phammondmp foreignoffice these politician put on fake tear when they themselves encourage covert statefunded terrorism	0.0	138	anger
581	domheroellis phammondmp foreignoffice they are not only hypocrite of the high order they know and are not ashamed of this at all	0.0	137	fear
582	in support of those that have die today in paris charliehebdo freedomwillneverdie httptcofkkdzxchdt	0.0	107	sadness
583	surfnuttz laurahuu httptco9hvmzhbcfw	0.0	44	sadness
584	surfnuttz edwardluca very dumb do not count I in	0.0	53	joy
585	surfnuttz arr1910 prohibido prohibirinterdit dinterdire	0.0	62	sadness
586	freespeech is a nonnegotiable human right we condemn the appalling attack on charlie hebdo and any attempt to silence the free press	0.0	137	fear
587	we send our thought and solidarity to the staff of charlie hebdo	0.0	66	sadness
588	more charlie hebdo cover include the life of mohame these are people willing to kill over a cartoon httptcovaendpbysu	0.0	131	joy
589	I am uneasy with the portrayal of charlie hebdo as magazine that provoke no it publish cartoon people choose how they react to that	0.0	140	sadness
590	j_bloodworth agree satire is a necessity	0.0	48	anger
591	j_bloodworth the reaction today is totally outrageous and always will be my thought are with those affect and their family	0.0	133	fear
592	j_bloodworth they respond to provocationspoke the truth as they see it with humourand conviction	0.0	102	sadness
593	j_bloodworth pollytoynbee I strongly condemn this terrorist attack as a turkish muslimi love my prophetbut my prophet reject terrorism	0.0	140	sadness
594	j_bloodworth journostephen it is a satirical publication satire provoke at least it damn well should	0.0	106	joy
595	many artist across the age have attempt to provoke j_bloodworth be mindful of you societal responsibility individual do not rule	0.0	140	joy
596	some painting move we j_bloodworth other do not	0.0	53	fear
597	can you turn love on j_bloodworth and off	0.0	44	sadness
598	j_bloodworth agree third paragraph of before christ story tell we the mag have court controversy in the past	0.0	106	anger
599	j_bloodworth the point of satire is to provoke if it do not it is not satire	0.0	79	anger
600	j_bloodworth imcharliehebdo	0.0	29	anger
601	j_bloodworth littledutchva is that not the point of satire	0.0	61	anger
602	galaturco j_bloodworth pollytoynbee where	0.0	45	fear
603	artekker j_bloodworth satire expose mock and exaggerate use humour as a tool find that provocative is a choice	0.0	128	anger
604	littledutchva artekker exactly	0.0	34	fear
605	do your child choose how to react you j_bloodworth or you they	0.0	69	fear
606	j_bloodworth mirandachale you drive a blue cari keel you you wear checker shortsi keel you you are republicani keel youand so on	0.0	140	joy
607	littledutchva artekker j_bloodworth when you fully well know the backlash then it is provocative	0.0	99	anger
608	ayy laugh my ass offj_bloodworth ladyofhadess httptcoabkqgtokct	0.0	59	anger
609	aaenmss17 artekker j_bloodworth still their choice and that is not a standard civilised people should have to adhere to	0.0	123	fear
610	not 1st attack on charliehebdo office was firebomb on 2 nov 11 over controver caricature of prophet muhammad httptco0wainrj1z7	0.0	138	fear
611	malachybrowne bhayescurtin there are many potential attacker zionist include why single out muslims httptcostpbdwqr8s	0.0	133	sadness
612	malachybrowne bhayescurtin there is 31 cover here yet you single out image represent muslimswhy httptcolfhxicrq8 m	0.0	128	joy
613	joeman42 malachybrowne presume because last attack relate to cartoon on prophet and last post before attack on isis	0.0	119	fear
614	bhayescurtin malachybrowne presumption do not mean guilty muslimbashing more like	0.0	88	anger
615	bhayescurtin malachybrowne why jump to conclusion blame 1 set of people when there is potentially 31 perp httptco9dcvmts83 g	0.0	140	sadness
616	joeman42 malachybrowne I see presume as I can not say for sure why he post report now that a gunman shout the prophet is avenge	0.0	137	fear
617	joeman42 bhayescurtin the assailant were shout allahu akhbar through the street of paris	0.0	96	fear
618	malachybrowne bhayescurtin anyone can say that how do they get away after being trap by cop httptcozfvswewbau	0.0	125	joy
619	malachybrowne bhayescurtin the car would have to reverse its way out give cop plenty of time to catch they httptcodxucq4ilmt	0.0	135	anger
620	malachybrowne bhayescurtin dead or alive	0.0	43	love
621	malachybrowne bhayescurtin question everything	0.0	49	sadness
622	joeman42 malachybrowne bhayescurtin because they shout allahu akbar maybe	0.0	81	joy
623	danielesalvoldi malachybrowne bhayescurtin see they were mask nobody could see their face thru have to direct people thought	0.0	142	love
624	danielesalvoldi malachybrowne bhayescurtin they have to direct people to fact they were muslim by shout allah akbar	0.0	122	fear
625	danielesalvoldi malachybrowne bhayescurtin bit obvious	0.0	61	fear
626	danielesalvoldi malachybrowne bhayescurtin murder carry out blame on another group is regular occurrence happen in ireland	0.0	140	anger
627	danielesalvoldi malachybrowne bhayescurtin httptco3uedjjwzsj	0.0	68	anger
628	paris on maximum alert after charliehebdo attack official say as president hollande arrive at scene httptcommxr2nmi5r	0.0	126	anger
629	bbcbreake paris on max alert after charliehebdo attack official say as president hollande arrive at scene httptcoqg9np7fy51	0.0	138	anger
630	bbcbreake love strong than hate	0.0	38	joy
631	bbcbreake multiculturalism still such a great thing europe this will no doubt embolden islamist time to make a stand	0.0	124	anger
632	bbcbreake paris on maximum alert after charliehebdo attack official say president hollande arrive at scene httptcoicnjq7ezsl	0.0	139	anger
633	bbcbreake they say kenya is insecure and recall touristswe hv now see how secure they are insecurityinfrance	0.0	117	fear
634	retweet bbcbreaking paris on maximum alert after charliehebdo attack official say as pre hollande arrive at scene httptcoyj9hpmdez6	0.0	139	joy
635	bbcbreake paris police in dramatic search for two man rapidly check 50 of population so as not to be accuse of profile	0.0	130	anger
636	bbcbreake do you all ever fucking chill	0.0	42	joy
637	bbcbreaking are gunman still there or run away	0.0	49	anger
638	bbcbreake well wake up germany	0.0	36	joy
639	bbcbreake paris on maximum alert after charliehebdo attack official say as pre hollande arrive at scene httptco0ysg1wrylj	0.0	137	joy
640	bbcbreake after	0.0	20	anger
641	bbcbreake and this is their attempt to prove the magazine wrong by prove the magazine right by kill innocent people great message	0.0	140	sadness
642	bbcbreake for freedom and tolerance diversity and humanity get em french govt	0.0	86	sadness
643	bbcbreake this is the future of europe thank you	0.0	58	anger
644	bbcbreake welcome to bbc coverage really	0.0	51	sadness
645	bbcbreaking wake up world	0.0	27	anger
646	bbcbreake all muslim are not terrorist but almost all terrorist irrespective of place are muslims charliehebdo httptcojqxiasporl	0.0	140	fear
647	erickogi bbcbreake je te rassure le monde est en insecurite	0.0	66	fear
648	joshelliott32 samchampion so sad 2 hear this miss you on gma robin but I do not watch anymore since you and sam leave	0.0	121	joy
649	ipromptla samchampion a lovely note laurieespecially consider your choose line of work and keep sammy in line in the atl for I	0.0	140	sadness
650	paris alert status raise to the high level with charliehebdo gunman reportedly on the run httptcoxck8ly9i httptcotquxq06q7f	0.0	140	anger
651	skynews so the coward are run away	0.0	41	joy
652	skynews disgraceful headline on your application do you really mean to say charlie hebdo provoke religion	0.0	103	joy
653	skynews for freedom and tolerance diversity and humanity get em french govt	0.0	82	sadness
654	skynews kayburley terrible if only people do not hand out gunshttpstcoipbklwhqk8 j epstein also member of cfrtrilateral commission	0.0	140	anger
655	skynews belinfantemarc it is unbelievable this a cowardly useless terrorist attack the world have go madwake up people	0.0	126	joy
656	skynews akusia gunman no islamic terrorist the prophet is offensive look at the follower	0.0	100	joy
657	skynews after the goat have bolt	0.0	37	fear
658	joshharper13 skynew exactly this coverage is appal imply this attack was the mag fault for oppose islam paris	0.0	125	fear
659	are we all eagerly await for the usual apologist to appear on skynews bbcnew se25a	0.0	99	sadness
660	skynews sarahleah1 help make it happen for gaza winter appeal on indiegogo httptcolrfbkkaxf5 httptcorhjjk8wpnt	0.0	123	anger
661	skynews muslim shout allah akbar must be hindus	0.0	55	joy
662	skynews banjohfuhruhur heart go out to all involved shocking	0.0	65	anger
663	skynews paris alert status raise high level charliehebdo gunman reportedly on the run httptcockrz6lufbm httptcofgig9hayzj	0.0	140	anger
664	deaddawg64 skynews so so sad I was go to take my family to paris for the day but	0.0	89	love
665	banjohfuhruhur skynews seem to be one thing after anotherhope we can all still feel for the victim and not become battle harden	0.0	136	joy
666	but I will to the death defend your right to say itcharliehebdovoltaire httptcoofeht8xx3v	0.0	105	sadness
667	pieterkleinrtl but I will to the death defend your right to say itcharliehebdovoltaire httptcopmxoh5zjnmniet in islam	0.0	139	joy
668	pieterkleinrtl mrsvanderlinden quote is van de biografe van voltaire niet van hem zelf maar boodschap is helder httptco0jis2rebaj	0.0	138	joy
669	retweet pieterkleinrtl but I will to the death defend your right to say itcharliehebdovoltaire httptcoznjdzwyxys	0.0	126	sadness
670	vrijheidpieterkleinrtl but I will to the death defend your right to say itcharliehebdovoltaire httptco2uhaijzhd7	0.0	136	sadness
671	pieterkleinrtl but I will to the death defend your right to say itcharliehebdovoltaire httptcol0b4va8pf2	0.0	124	sadness
672	amen pieterkleinrtl but I will to the death defend your right to say itcharliehebdovoltaire httptco7sf7ooxqhh	0.0	129	sadness
673	aanklacht pieterkleinrtl ook in islam	0.0	40	joy
674	satinaboupoupou jij persoonlijk misschien maar niet de godsdienst islam pieterkleinrtl	0.0	90	sadness
675	aanklacht pieterkleinrtl de godsdienst islam is voor mij persoonlijk dat word wel een vergeten	0.0	99	joy
676	satinaboupoupou vertel dan een wat je persoonlijk gaat doen aan de probleman die je geloofsgenoten veroorzaken pieterkleinrtl	0.0	131	joy
677	aanklacht pieterkleinrtl hetzelfde al wat jij doet aan de probleman die je medeatheisten veroorzaken	0.0	106	sadness
678	satinaboupoupou niet zo gek dat dat weleen vergeten wordt je hebt je te onderwerpen immer persoonlijk mag gewoon niet pieterkleinrtl	0.0	139	joy
679	aanklacht pieterkleinrtl ik denk dat ik wel iets beter weet wat wel en niet mag willem	0.0	90	anger
680	satinaboupoupou het geijkte antwoord de middelvinger pieterkleinrtl	0.0	71	sadness
681	aanklacht pieterkleinrtl dat je het vervelend vindt om het te horen maakt het niet minder waar	0.0	98	fear
682	satinaboupoupou blijkt van niet maar ik ben blij dat je lekker westers slordig meet je religie omgaat hoor pieterkleinrtl	0.0	126	sadness
683	aanklacht pieterkleinrtl mijn religie leeft over de hele wereld ook in het westen is niet alleen voorbehouden aan het middenoosten	0.0	136	sadness
684	pieterkleinrtl drjudystone I never could agree with this say some idea should never be promote in public like genocide	0.0	131	anger
685	ravinaproject pieterkleinrtl agree	0.0	38	joy
686	satinaboupoupou dit dus httpstcooaoppz9smv	0.0	48	joy
687	video from the scene of fatal shooting in paris httptcosl3ag464lt charliehebdo httptcoflc3mr5c2s	0.0	107	joy
688	rt_com terrible if only people do not hand out gun httpstcoipbklwhqk8 jeffrey epstein also member of cfrtrilateral commission	0.0	137	love
689	rt_com monicarcarballo asi ataca la izquierda musulmana mundial la libertad de expresion	0.0	91	fear
690	retweet rt_com video from the scene of fatal shooting in paris httptcou7den9bndg charliehebdo httptcomn1vk8ispv	0.0	119	joy
691	fully_badass rt_com arm manufacturer have a lot to answer for	0.0	65	fear
692	it would go some way as a tribute to those kill at charliehebdo if paper in every democracy publish this thur httptcocyqwwwwgjh	0.0	139	sadness
693	djack_journo allandssmith 100lashesifyoudontdielaughing	0.0	58	sadness
694	djack_journo do thetime intend to publish it	0.0	52	sadness
695	djack_journo dr_teacake we certainly all have a duty to read it	0.0	66	joy
696	djack_journo eakaerick lololollet we see if they have the ball	0.0	70	sadness
697	goodguybuddie djack_journo journalist are not brave enough to do itthey will be shake after this no doubt	0.0	108	joy
698	eakaerick djack_journo the whole thing is so stupid it is shocking on both sideshuman love destroy each other	0.0	114	anger
699	goodguybuddie it is tasteless to mock religious figure but a shooting over it is dumb to I since they are live in secular france	0.0	131	joy
700	goodguybuddie I would understand the logic if they shoot up a building for the same reason in a religious country though	0.0	113	fear
701	eakaerick it is all madness to I matenever even hear of that cartoon till the medium blow it up to everyoneonly take one nutjob to be	0.0	137	sadness
702	eakaerick offend and this is what happenshope the newspaper crew are happy now by insist on print it	0.0	110	joy
703	goodguybuddie they have their office burn down year ago when they announce they were go to do a cartoon about muhammad	0.0	125	joy
704	eakaerick do not learn do they hope they are happy now	0.0	57	anger
705	djack_journo freedom2marry translation 100 lash if you are not die of laughter	0.0	85	sadness
706	georga2012 djack_journo yup and for that twelve people pay with their life we must stand strong against barbarism jesuischarlie	0.0	137	anger
707	djack_journo _ bekkyc _ f that I am make it my profile pic	0.0	61	joy
708	djack_journo deniseromano except that islam do not forbid humour in fact the prophet say that even god laugh	0.0	120	fear
709	rbassilian djack_journo attaboy ronnie jesuischarlie	0.0	60	sadness
710	rbassilian djack_journo meet erist0crat	0.0	42	anger
711	_ bekkyc _ djack_journo erist0crat oh we ve meet already	0.0	61	anger
712	rbassilian hello again d _ bekkyc _ djack_journo	0.0	50	sadness
713	goodguybuddie eakaerick you are a friendly warmhearte man to wish so much kindness on the hebdo staff	0.0	107	anger
714	gobospre eakaerick thanksi appreciate the kind word	0.0	60	sadness
715	goodguybuddie eakaerick only you would friend	0.0	49	sadness
716	french president hollande say there is no doubt attack on charliehebdo is terrorist attack httptcorve1lp0exf httptco8lfa5lfsns	0.0	140	anger
717	euronew find the spineless pig and execute they	0.0	52	joy
718	euronews spans44 well they run out of there shout allan snackbarso we all know it was radical islamic terrorist	0.0	127	sadness
719	euronew hollande is a complete incompetent stop call he french president we do not really vote for he	0.0	110	anger
720	euronew today all country from australia to america include muslim nation face life threat from muslim	0.0	112	joy
721	euronews florianflade	0.0	28	joy
722	euronew florianflade hollande you kafirdog	0.0	52	anger
723	euronew really 63 drill since 93 where drill actual terrorist attack waco explosion httpstcojdrabaijhj	0.0	118	joy
724	euronew fhollande place_beauvau priorite defendre democratie droit de la presse barbare peine de mortcharliehebdo soutien national	0.0	140	fear
725	develop paris on high terrorist alert after charliehebdo shooting hollande httptco3jsosc7yl3 httptcolvv3j8o6e8	0.0	127	joy
726	rt_com have not they always been on high alert	0.0	48	joy
727	rt_com marcfennell	0.0	20	joy
728	rt_comdozen kill in yemen bomb blast attack and 150 kill in peshawar school attack in pak world have become so unsafe	0.0	125	joy
729	check this photo via journo elisebarthet allege pic of the gunman face a police car near charliehebdo office httptcoebpt190ld0	0.0	139	love
730	jenanmoussa elisebarthet what is the solution to islam in europe why do they refuse to integrate and accept western freedom	0.0	127	anger
731	thomasradcliff7 jenanmoussa elisebarthet taqiya my friend lie subvert and covertly spread islamic agenda	0.0	111	joy
732	thomasradcliff7 jenanmoussa elisebarthet why do we refuse to accept that for our freedom we need to stop theirs	0.0	116	fear
733	groggydice jenanmoussa elisebarthet islam must be ban in the west if it is follower want nothing to do with our principle	0.0	129	joy
734	jenanmoussa have to share this on my site thank you httptco2z2tkr6o2n	0.0	76	sadness
735	thomasradcliff7 jenanmoussa elisebarthet I would agree islam must either comprehensively change and redefine itself or leave	0.0	125	joy
736	jenanmoussa elisebarthet if that is the attacker they are take aim shot not spray from hip	0.0	101	fear
737	thomasradcliff7 groggydice jenanmoussa elisebarthet yeh cos that would resolve everything jeez	0.0	105	sadness
738	atkinson_alex groggydice jenanmoussa elisebarthet so what just let they keep kill citizen of our country pull head from ass	0.0	136	sadness
739	allege jenanmoussa greta elisebarthet	0.0	42	sadness
740	thomasradcliff7 zante03 jenanmoussa elisebarthet why do they accept our education healthcare shelter and so on and pay we back like this	0.0	138	joy
741	thomasradcliff7 groggydice jenanmoussa elisebarthet let we contextualise a little I will give a stat and you give a stat 12	0.0	126	love
742	atkinson_alex groggydice jenanmoussa elisebarthet ok great ready	0.0	70	anger
743	thomasradcliff7 groggydice jenanmoussa elisebarthet 28000 rd death in eu 2012 how many kill due to religious extremism of any ilk	0.0	140	sadness
744	thomasradcliff7 atkinson_alex jenanmoussa elisebarthet httptcovfqx0kfte0	0.0	81	sadness
745	atkinson_alex groggydice jenanmoussa elisebarthet ok my turn over 27k muslim terrorist attack since 91101	0.0	115	sadness
746	atkinson_alex groggydice jenanmoussa elisebarthet but this cheapen the death of those like the one in madrid 191 kill by muslim	0.0	138	sadness
747	atkinson_alex groggydice jenanmoussa elisebarthet why are you apologize for they why would not they reform their koran that say 12	0.0	136	love
748	atkinson_alex groggydice jenanmoussa elisebarthet we shall cast terror into the heart of those who disbelieve httptcoftty6hgl8r	0.0	137	fear
749	atkinson_alex groggydice jenanmoussa elisebarthet why do we keep say terror is not islamic when it is support by their holy book	0.0	139	fear
750	we do not know who carry out charlie hebdo attack however if they were muslim then they are the enemy of I and most other muslim	0.0	137	sadness
751	mohammed_amin they shout the prophet is avenge	0.0	55	fear
752	mohammed_amin trumptonukip you do not know really	0.0	52	fear
753	mohammed_amin ruwaydamustafah yes they are enemy of the world do not blame all muslim for the action of a few charliehebdo	0.0	132	anger
754	mohammed_amin owenjones84 then fight they	0.0	44	love
755	mohammed_amin owenjones84 islam mean submission to the will of god there s the whole problem its not some peripheral aberration	0.0	138	fear
756	mohammed_amin owenjones84 of course most muslim have nothing to do with anything like this that do not mean religion is not at fault	0.0	137	fear
757	mohammed_amin owenjones84 you may agree this should never happen but many muslim do this scum tarnish all of you	0.0	117	sadness
758	good mohammed_amin can you tell we in categorical term dat you support freedom of expression includin freedom2satirise muhamedowenjones84	0.0	137	anger
759	mohammed_amin do you concede there is a grow problem	0.0	57	fear
760	mohammed_amin owenjones84 you could have leave it at we do not know who carry out the attack and just sympathize with family of dead	0.0	140	anger
761	mohammed_amin owenjones84 alas they kill in the name islam they seek to grow division idiot on all side are ready to agree sad	0.0	136	joy
762	the_stuart_reid yea let quit our job and leave our family to fight they that is what the cop govt get pay to do not avg work people	0.0	140	joy
763	mohammed_amin owenjones84 and people in general	0.0	50	anger
764	necromorph _ cop are average work people too as are the armed force if this is a substantial threat to you and I we must fight back	0.0	139	fear
765	mohammed_amin if you ve see the video their purport faith is in no doubt anyone with a brain know this is nothing to do with islam	0.0	140	joy
766	mohammed_amin that line is start to get tired very tired	0.0	61	joy
767	the_stuart_reid but they earn a living do that people can not quit their day job and just fight how can you determine the enemy	0.0	134	anger
768	the_stuart_reid I have never been threaten I have never piss anyone off so I have no need to fear for my life just like the maj of people	0.0	136	love
769	mohammed_amin grahamsmith36 they are the enemy of everyone	0.0	62	joy
770	osoronga my view on blasphemy and support for freedom of speech are unambiguous see httptcocx5tnbcxcqowenjones84	0.0	123	fear
771	imgregcook mohammed_amin trumptonukip and you do	0.0	55	anger
772	cylonone they are indeed scum and do damage the reputation of muslim in generalowenjones84	0.0	95	fear
773	ticgran mohammed_amin trumptonukip is that a serious question	0.0	65	fear
774	necromorph _ you ought to read this httptconjzgpqaiua	0.0	58	anger
775	the_stuart_reid who are the nazi in this context though the people who do the attack are a minority an ant in comparison to nazi germany	0.0	139	joy
776	mohammed_amin owenjones84gud articlelet we all forcefully insist declaration of human right is more fundamental than any religious book	0.0	140	fear
777	necromorph _ but nazi germany do not start out as a behemoth do it these thing if unchecked will continue to propagate	0.0	124	joy
778	the_stuart_reid that is true but they are being fight by tribal militiasarmy in the middle east and the world they are not grow	0.0	134	anger
779	the_stuart_reid let not forget the huge aid western govts are give to these terrorist include train weapon and so on	0.0	127	joy
780	necromorph _ agree so many devious political and socioeconomic machination of which were probably unaware it feel hopeless	0.0	130	sadness
781	neiljirving24 mohammed_amin grow problem slightly understate	0.0	73	fear
782	adrian_sis I know it is much more than that but try to bring that out of someone who would not concede so	0.0	104	joy
783	necromorph _ the_stuart_reid blasphemy punish by death is a mainstream belief for muslim so less of the minority shit	0.0	123	joy
784	neiljirving24 you have a point the majority of believer are reluctant to admit the problem they do not have admit guilt just acknowledge	0.0	140	joy
785	here are some of the satirical picture charlie hebdo have produce freespeech banislam httptcom4oancf5e0	0.0	112	joy
786	davidjo52951945 every newspaper in the yous should publish these cartoon as soon as possible and continue to publish day after day	0.0	118	fear
787	davidjo52951945 trobinsonnewera class laugh out loud	0.0	45	sadness
788	davidjo52951945 pympurnell this is apparently the one that break the camel back laugh out loudhttpstcodmnnemu6ptfuck zog its muslim dog	0.0	143	anger
789	davidjo52951945 you want free speech but want to ban islam do you see the utter stupidity in your tweet	0.0	106	joy
790	garyt30 islam is incompatible with western society enemywithin	0.0	64	joy
791	garyt30 davidjo52951945 logic	0.0	33	fear
792	davidjo52951945 harryplowman2 religion of peace	0.0	51	fear
793	davidjo52951945 pieeaterobey radical muslims kill christians yazidi turk other kafir yet islam can not stand up to scrutiny	0.0	141	anger
794	davidjo52951945 perth_atheist the star is bear one make I chucklereligion is our specie big problem	0.0	114	surprise
795	davidjo52951945 here are some of the satirical picture charlie hebdo have produce freespeech httptcoompjdaj9na	0.0	122	joy
796	davidjo52951945 garyt30 christianity is incompatible with the western worldso what point where you try to make	0.0	118	anger
797	davidjo52951945 islam have been part of western society for a very long time it is western country invade islamic land that is the prob	0.0	139	joy
798	davidjames2100 davidjo52951945 he is a ukip supporter read his bio say it all	0.0	82	sadness
799	garyt30 davidjo52951945 the union flag was a kinda of giveaway	0.0	64	fear
800	davidjo52951945 religion of peaceplease tell I when	0.0	58	love
801	davidjo52951945 garyt30 it is humanitys cancer	0.0	50	anger
802	davidjo52951945 jeanniemcbride post they everywhere wear they on t shirt I am go to call these asshole out for what they are	0.0	135	love
803	davidjo52951945 jeanniemcbride only say the truth about the so call religion of peace	0.0	92	joy
804	davidjo52951945 jeanniemcbride they are murderer that is all they are outright degenerate murderer the world must be rid of themnow	0.0	140	joy
805	hollyammon davidjo52951945 jeanniemcbride I am rte every allah cartoon I can find on twitter let show the bastard what we think of em	0.0	140	sadness
806	leep59 davidjo52951945 jeanniemcbride that is the way to gopatti any sign of weakness these asshole will be laugh they are dirt	0.0	140	joy
807	labegirlm4 davidjo52951945 another ignorant moron	0.0	52	love
808	labegirlm4 davidjo52951945 I coexist very well with my friend from the islamic faith I bet you re a right wing christian	0.0	127	love
809	labegirlm4 davidjo52951945 you re a filthy racist time have change get use to it	0.0	88	anger
810	labegirlm4 have you read the bible	0.0	36	fear
811	labegirlm4 you re probably not lie racist scum	0.0	51	anger
812	actually cancer is humanitys cancer labegirlm4	0.0	50	sadness
813	hrtbps she protect her tweet as well	0.0	40	joy
814	hrtbps I want a block	0.0	22	sadness
815	chris_emerson hrtbps I imagine they are as precious as her gun rack and love for her daddy	0.0	93	joy
816	quebectango hrtbps america is full of bloody strange people	0.0	61	joy
817	charliehebdo love is strong than hate httptco23khz2osh3	0.0	65	joy
818	jane__bradley if only people do not hand out gun httpstcoipbklwhqk8 jeffrey epstein also member of cfrtrilateral commission	0.0	132	anger
819	if only they could have hear the message retweet jane__bradley charliehebdo love is strong than hate httptcouerjugndlo	0.0	128	joy
820	jane__bradley charliehebdo love is strong than hate httptco5os71zp0cf	0.0	83	joy
821	retweet hegghammer jane__bradley charliehebdo love is strong than hate httptcobv8kmbjdxx	0.0	101	joy
822	jane__bradley noahcrothman illreadwithyou	0.0	46	fear
823	jane__bradley buzzfeedben maybe not	0.0	38	joy
824	jane__bradley pascalidou o ska du inte fordoma denna horribla attack o orsaken bakomislamannars e de ju hyckleri	0.0	122	joy
825	jane__bradley buzzfeedben love is not go to bring those dead in paris backparisshoote	0.0	92	joy
826	frankpangallo buzzfeedben neither is hate	0.0	44	joy
827	jane__bradley islam denounce terrorismhttptcogcwkwelhfr	0.0	66	fear
828	jane__bradley buzzfeedben well that is what most of we are feel about those gunmanlove is lose the war jane	0.0	114	fear
829	frankpangallo jane__bradley buzzfeedben love is not an excuse for ignorance these people see love as a weakness they will take advantage	0.0	139	joy
830	jane__bradley honesty and moral exceed all	0.0	44	fear
831	jane__bradley buzzfeedben and death more permanent than life	0.0	62	joy
832	what a tragic day jane__bradley charliehebdo love is strong than hate httptcorfkdusnpbh	0.0	102	joy
833	jane__bradley	0.0	22	fear
834	jane__bradley I still think there is dark force that operate in this world one day we will know the truth the whole truth conspiracy	0.0	139	joy
835	jane__bradley charliehebdo love is strong than hate httptco9yoxmgu48d via rabow	0.0	96	joy
836	jane__bradley pascalidou ojojoj vilken rasistisk bild alexandra snappat upp ar det mohammed kysser man svpol jagarmuslim	0.0	128	anger
837	charliehebdo hollande medium shooting was undoubtedly terrorist attack photo kenzo tribouillard afp httptcozk41w7j7yc	0.0	130	joy
838	afpphoto charliehebdohollande medium shooting was undoubtedly terrorist attackphoto kenzo tribouillard afp httptcodtt2shcley	0.0	140	sadness
839	afpphoto mystisith watch live sky news coverage on cbsn in yous only story on before midday news show in yous	0.0	107	sadness
840	afpphoto afp good for he to call it terrorism right away because it is	0.0	75	sadness
841	afpphoto hollande medium shooting was undoubtedly terrorist attack httptcotxfvwrzzix	0.0	126	sadness
842	spread this cover in solidarity with the victim at charlie hebdo do not let the sword conquer the pen httptcoxvkppbklhn	0.0	126	sadness
843	ivovegter pankajchandak imwithcharliehebdo	0.0	45	sadness
844	trend it istandwithfrance httptco7m7pwfjnkz	0.0	49	joy
845	timsullivan23 that is an eyesore	0.0	33	anger
846	break astonishing video of the paris terror attack as it was happen httptcosglpywcwhl via bbcdaniel charliehebdo	0.0	135	anger
847	piersmorgan bbcdaniel what hell is wrong with people	0.0	59	joy
848	piersmorgan bbcdaniel do I hear allah akbar when the man first come out or am I wrong	0.0	91	fear
849	piersmorgan bbcdaniel religionofpeace my ass	0.0	49	fear
850	piersmorgan idiot I feel sorry for the family of the victim	0.0	67	joy
851	piersmorgan bbcdaniel so much for the european gun control	0.0	61	love
852	piersmorgan bbcdaniel yes you do hear that was think the same thing	0.0	79	anger
853	piersmorgan bbcdaniel and yet some idiot will once again try and tell I it is a religion of peace	0.0	101	joy
854	piersmorgan bbcdaniel the world would be a much well place without religion	0.0	81	sadness
855	piersmorgan bbcdaniels trobinsonnewera	0.0	41	fear
856	piersmorgan bbcdaniel when will we all be able to live together I cry for humanity charliehebdo	0.0	100	joy
857	piersmorgan bbcdaniel who are these shooter	0.0	48	joy
858	piersmorgan trobinsonnewera	0.0	29	fear
859	piersmorgan wild west politics western europe is suffer from its internal contradiction welcome to the tribal politic of the future	0.0	140	anger
860	piersmorgan bbcdaniel thank allah it is the religion of peace imagine if they turn violent	0.0	97	sadness
861	piersmorgan bbcdaniel the war against islamist extremist would be the close thing to world war iii we d ever see	0.0	120	anger
862	piersmorgan bbcdaniel evil wrap in skin the vile and most despicable of society charliehebdo paris	0.0	111	joy
863	louiebankz piersmorgan bbcdaniel this is everybodys war not only a few country in the middle east they have to be stop	0.0	132	fear
864	piersmorgan bbcdaniel religion of peace fucking moron	0.0	59	joy
865	auntie_allison piersmorgan bbcdaniel you re right	0.0	53	sadness
866	riekiedplessis piersmorgan reason I have always compare the rise of islamic extremismterror to a world warit spill into every continent	0.0	140	joy
867	louiebankz piersmorgan amazing how so many people are still so blaze about it even people defend they mindblowe	0.0	124	fear
868	smiggyswfc piersmorgan bbcdaniel the moron are the west for allow islam into their countriesall civilized nation must ban islam	0.0	138	joy
869	we strongly condemn the horrible shooting at charliehebdo we must all stand up for freedom of speech and expression charlie_hebdo _	0.0	134	joy
870	alexstubb ihmeiden aika ei ole ohi olen paaministerin kanssa kerrankin samaa mielta	0.0	86	fear
871	alexstubb reijoruokanen meilla on fiksu ja asiansa osaava paaministeri	0.0	75	anger
872	liedeslotta alexstubb no ei nyt sentaan riemastuta tasta	0.0	59	sadness
873	alexstubb charlie_hebdo _ you are confuse freedom of speech with freedom to offend	0.0	86	fear
874	alexstubb you are confuse freedom of speech with freedom to offend what to other is inviolable or sacrosanct charliehebdo	0.0	127	anger
875	sandripavli no actually he is not make funsatirise myth fable idea go with the freedom of speech alexstubb	0.0	123	sadness
876	sandripavli if you re offend by something I say it is really your problem thus freedom of speach alexstubb	0.0	113	fear
877	reijoruokanen liedeslotta alexstubb lotta vain ja ainoastaan totesi faktan	0.0	81	anger
878	sandripavli alexstubb and who is the one decide what is offence and what freedom if speech you	0.0	100	sadness
879	juhavirta1 alexstubb not certainly pseudocultural or pseudointellectual bullism who r you who am I who r they must not be above respect	0.0	140	joy
880	correct bullying should not be approve in the name of freedom of speech charliehebdo do wrong too sandripavli juhavirta1 alexstubb	0.0	138	joy
881	tuomoma sandripavli alexstubb he is unfortunately bully should not be accept in the name of freedom of speech charliehebdo	0.0	133	joy
882	markusjuva bully the whole world should stop question religious idea coz 20 of the people might get offended sandripavli	0.0	137	sadness
883	markusjuva I take offence how the muslim treat woman and minority yet they are free to preach about it freedom of speech sandripavli	0.0	143	anger
884	markusjuva it is a sign of a civilised country that you can make fun of anyone incl leader certainly imaginary being sandripavli	0.0	140	surprise
885	tuomoma sandripavli make fun questioning and being excessively vulgar disrespectful and rude are two completely different thing	0.0	138	fear
886	tuomoma sandripavli point out those thing is naturally ok involve obscene blasphemy and grossness is not	0.0	116	anger
887	markusjuva not in my most of the civilised world book offence can not be give it can only be take sandripavli	0.0	119	anger
888	markusjuva blasphemy a law that an omnipotent omniscient being will not get his feeling hurt what a joke d sandripavli	0.0	125	joy
889	markusjuva exactly I just point they out do not go shoot people sandripavli	0.0	82	joy
890	markusjuva that magazine satirise every major religion and world leader yet only one of those group murder 13 people sandripavli	0.0	137	anger
891	markusjuva stop for a second and think since there is no law against what they do you re say it was ok to kill they sandripavli	0.0	135	joy
892	markusjuva they were even accuse of antisemitism coz they make fun of jews I am sure the muslim laugh at those picture sandripavli	0.0	140	sadness
893	markusjuva islam forbid one to draw muhammad fine the people do the drawing were not muslim so the rule do not apply sandripavli	0.0	139	joy
894	markusjuva if this allan akubar exist those cartoonist would suffer forever after their natural death that knowledge should be enough	0.0	139	joy
895	tuomoma sandripavli no a law that majority of people and all exist culture would have right to have smt sacred still	0.0	128	anger
896	tuomoma sandripavli yup but these immoral artist at charliehebdo do much bad thing without any taste or limit	0.0	124	sadness
897	tuomoma sandripavli sure they can not be kill multiple time but it is true there is aggression problem in extreme jihadist	0.0	131	fear
898	tuomoma sandripavli some douchebag might have laugh do not make the picture right then again	0.0	100	sadness
899	tuomoma sandripavli heh maybe you have to stop now where do I say anything like it was ok to kill they	0.0	108	anger
900	tuomoma sandripavli I am not speak about that I am speak that it have nothing to do with freedom of speech but severe bullyism	0.0	135	sadness
901	tuomoma here you re partly right and defo it was incorrect to kill anyone but to accept what they draw and martyr they is wrong too	0.0	140	joy
902	markusjuva but since it is a different thing to different people well end up in a society that can not ridicule anything sandripavli	0.0	134	joy
903	markusjuva if you do not want your belief to be ridicule do not have such ridiculous belief someone sandripavli	0.0	119	fear
904	markusjuva sandripavli well end up with this httptcozttrvtsxkq	0.0	71	joy
905	tuomoma markusjuva one of most important thing human have in common is difference learn to respect that above unilateral emancipation	0.0	140	joy
906	tuomoma sandripavli hopsis there should be limit to everything also to restriction but have respect and understanding towards other	0.0	140	joy
907	markusjuva prove to I your version of god exist and he is worth worship and then I will consider not ridicule himherit sandripavli	0.0	139	anger
908	markusjuva if it truly was a religionofpeace would not their extremist be extremely peaceful islam sandripavli	0.0	116	surprise
909	tuomoma sandripavli that is not the point but to respect also those who have something sacred in their life you can ridicule theory	0.0	140	anger
910	tuomoma sandripavli in this case not because of ingnorance holy war actually mean war against the enemy of one soul	0.0	126	fear
911	markusjuva aggression problem that is quite an understatement but yes yes there is sandripavli	0.0	100	fear
912	markusjuva I would bet quite a few douchebag laugh that make it hypocrisy and still they are just cartoon sandripavli	0.0	125	love
913	tuomoma sandripavli you can express it well no mean to understate but it is not the core of islam nor of the message of the prophet	0.0	140	fear
914	markusjuva if your faithreligion is so weak that it can not handle cartoon no matter what they depict not much of a religion sandripavli	0.0	140	anger
915	tuomoma sandripavli well you can bet and you may be right but the laugher are fool too as are the drawer who cross many limit	0.0	137	anger
916	markusjuva you mean people like this sandripavli httptcospssdvjwsn	0.0	75	anger
917	tuomoma sandripavli well the reaction of course vary only a fool rage but it still do not make severe disrespect correct	0.0	128	joy
918	tuomoma sandripavli no he is much bad than a douchebag	0.0	59	joy
919	markusjuva by the way that is a police officer they are executingand a muslim sandripavli	0.0	94	anger
920	tuomoma sandripavli I know tragical but do not make much difference which professionreligion heshe have in this case	0.0	123	sadness
921	markusjuva you do not there is a question mark there are law against spew shit about people do not apply to sky fairy sandripavli	0.0	140	anger
922	markusjuva if you do not want freedomofspeech to include ridicule belief there are 2 thing you can do 1 move to a sandripavli	0.0	139	anger
923	markusjuva country that do not have it there is plenty to choose from or 2 try to change thing democratically I will sandripavli	0.0	145	surprise
924	markusjuva just say it is a sad day when that happen and then we would not have freedom anymore sandripavli	0.0	110	anger
925	markusjuva if they have been do it only about a single actual person the law would have interfere and rightly so sandripavli	0.0	133	fear
926	markusjuva bully a belief d sandripavli	0.0	47	anger
927	markusjuva if they have been satirise only islammuslim I would kinda see your point sandripavli	0.0	98	sadness
928	markusjuva I disagree and thank goodness so do most of the civilised world	0.0	80	sadness
929	tuomoma sandripavli sky fairy is your unnecessary rhetoric for many people some thing are sacred whether you understand it or not	0.0	138	anger
930	tuomoma sandripavli so should a bully have a right to bully his class mate because of freedomofspeech	0.0	106	fear
931	tuomoma sandripavli it was still completely tasteless and stupid now they are dead	0.0	86	sadness
932	tuomoma sandripavli yup but for someone to whom nothing is sacred this might be too difficult to understand	0.0	112	sadness
933	tuomoma sandripavli why would it make it more right if rolle would bully also niilo and asko besides ismo	0.0	111	fear
934	tuomoma well most have not fortunately see all the pic and it is a stupid trend and a rootless ignorance too freevietnam	0.0	127	fear
935	sandripavli viva la difference but my mouth should not be gag just because of someone unsubstantiated belief on a god markusjuva	0.0	138	fear
936	markusjuva there should be limit to thing but not free speech sandripavli	0.0	79	fear
937	tuomoma sandripavli gag and goodtasteandrespectfulnessexpecte are two different thing again and still	0.0	114	joy
938	markusjuva people deserve respect belief systemsreligion do not sandripavli	0.0	81	sadness
939	tuomoma sandripavli so should one be able to bully as much as one want in school because of freedomofspeech	0.0	113	anger
940	tuomoma sandripavli well that is your opinion and your still in far minority with that belief luckily	0.0	107	anger
941	markusjuva if believe something a cartoon should not be able to shake that belief nothing sacred about mohammad sandripavli	0.0	127	love
942	markusjuva you might offend something I hold sacred but I will fight for your right to say it sandripavli	0.0	109	sadness
943	markusjuva so people can stop call it a religionofpeace thank I will tell they sandripavli	0.0	98	love
944	markusjuva prove to I a soul exist gibberish sandripavli	0.0	62	sadness
945	tuomoma sandripavli nothing sacred to you but you fail to understand that lot of sacred to some other understand respect	0.0	132	anger
946	markusjuva yet these people follow quran more to the letter than a moderate muslim the bible is full of hate too more so sandripavli	0.0	136	joy
947	tuomoma sandripavli but it seem you have not anything and if you do sincerely I would try not to disrespect it	0.0	113	joy
948	markusjuva do not agree the limit set by islam france is not an islamic country sandripavli	0.0	96	fear
949	tuomoma sandripavli and once again say about an issue or meaningfully insult about something are different thing	0.0	125	anger
950	tuomoma sandripavli why do you get it wrong what I mean and why sarcasm it is again just proof of weakness	0.0	113	sadness
951	markusjuva by the way if you believe in the bible you re go to hell you call they fool google it if you can not remember your scripture	0.0	138	fear
952	tuomoma sandripavli the proof is inside of our self and only there prove it to your self and stop being childish you d enjoy it	0.0	135	sadness
953	tuomoma sandripavli mohammad do not write quran christ do not write bibleislamchristianitydogmasignorance	0.0	121	sadness
954	markusjuva apropo of nothing at this moment a writer is receive the first 40 of 1000 lash in saudi arabia for blasphemy sandripavli	0.0	140	fear
955	tuomoma sandripavli the limit are set by the common sense of the wise	0.0	73	sadness
956	tuomoma sandripavli or actually correction here they are set by someone else but can be understand by those wise who have common sense	0.0	139	sadness
957	tuomoma laugh out loud why would I be that interested what the bible say d	0.0	68	sadness
958	tuomoma sandripavli that is not good that is wrong and can be ridicule	0.0	74	anger
959	markusjuva like I say thankfully disrespect is still include in the freedom of speech and it ought to be sandripavli	0.0	123	sadness
960	markusjuva disrespect of an idea a belief there is a huge difference with disrespect human sandripavli	0.0	110	sadness
961	tuomoma sandripavli these thing are international and cross border anyway they are actually universal but let we stick to earth	0.0	139	joy
962	tuomoma sandripavli but it is wrong why would it ought to be	0.0	63	fear
963	markusjuva agree much bad than anything anyone ever draw on paper yet heshe can express herhis feeling sandripavli	0.0	125	fear
964	tuomoma sandripavli how why would not for someone spiritual a belief be more important than for example look or other shallow thing	0.0	138	joy
965	markusjuva no because he is dead kill by another muslim guess they will meet in paradise huh sandripavli	0.0	110	anger
966	markusjuva there is nothing to understand just unsubstantiated claim sandripavli	0.0	84	sadness
967	markusjuva if 1 is offend by my view it is herhis problem mute I on twitter do not give you a right to kill I though sandripavli	0.0	140	sadness
968	tuomoma sandripavli but will have to hopefully pay it for society and anyway for hisher maker and conscience	0.0	117	joy
969	markusjuva you re the only one claim the cartoon were bully they are not sandripavli	0.0	97	sadness
970	tuomoma sandripavli surely not	0.0	33	anger
971	markusjuva httpstco7ddxnsyhnj sandripavli	0.0	48	sadness
972	tuomoma sandripavli that is your belief for which you have freedom though it might be silly	0.0	95	joy
973	tuomoma sandripavli sure there are scale and limit charliehebdo cross many but of course do not justify killing	0.0	124	sadness
974	tuomoma sandripavli really I am the only one hmmmmmmmmmmmm	0.0	62	sadness
975	markusjuva tasteless stupid depend who you ask but they certainly have the right to say ityes they are dead murder by theist	0.0	134	sadness
976	tuomoma sandripavli so if a bully bully also other anyone should not feel offend	0.0	88	joy
977	tuomoma certainly have the right well accord to you and some other yes then again accord to some other not	0.0	124	fear
978	markusjuva never say that just coz I see through the bull shit that is religion do not mean that sandripavli	0.0	115	love
979	markusjuva unless niilo asko and ismo are belief system I do not see the comparison sandripavli	0.0	100	love
980	markusjuva besides you re still the only one call what they do bully sandripavli	0.0	92	fear
981	tuomoma sandripavli you ll see easily if you want it is about hurt someone deep feeling and important sacred thing	0.0	125	joy
982	tuomoma sandripavli I might not know well word but could write about it more than 140 letter easily and only one knowledge	0.0	131	sadness
983	tuomoma markusjuva I am a non religious too also convince that religion is bullshit but people that belong to it are not full of shit	0.0	142	joy
984	markusjuva never hear of charlie hebdo before now you can not see those picture so that work well see quite a few	0.0	123	sadness
985	markusjuva not to I like I say people deserve respect idea do not sandripavli	0.0	86	sadness
986	markusjuva I wonder who s do this and if the people in the market draw a picture sandripavli	0.0	98	sadness
987	markusjuva again you re the one call it bully and those student are people not idea and if they say something sandripavli	0.0	142	joy
988	markusjuva to authority something will be do charliehebdo not bully though only in your mind sandripavli	0.0	122	anger
989	tuomoma markusjuva seem that in you mistertuomio yoursmine you are more mine I will leave you 2 gentleman go on markus nice to meet you	0.0	139	anger
990	markusjuva in the civilised world can you show I some statistic	0.0	68	sadness
991	markusjuva nice assumption let we say I hold the equality of all human man woman lgbt sacre most religion are against that	0.0	137	sadness
992	markusjuva will you defend I like this when I shoot as many theist as I possibly can hypotheticalsituation	0.0	116	sadness
993	markusjuva but if you do disrespect it I would defend your right to say how you feel about it	0.0	93	joy
994	tuomoma yes it is true everybody lose	0.0	40	joy
995	markusjuva sandripavli httptcopfwmdmu7r	0.0	47	sadness
996	markusjuva satire is probably the old for of ridicule the power that be nothing someone say give the butt hurt a right to kill	0.0	139	joy
997	markusjuva no I understand perfectly thank	0.0	47	joy
998	tuomoma well civilized can be see in far different way for I middle class indian is 100 time more civilized than midclass american	0.0	140	joy
999	markusjuva prove a negative prove something there is no proof of do not exist prove to I unicorn do not exist	0.0	115	sadness
1000	markusjuva do I say they do	0.0	31	love
1001	markusjuva d d so you are a comedian	0.0	42	anger
1002	tuomoma you hold it a human right not a sacred thing the other thing have root in century and millennium back	0.0	117	joy
1003	markusjuva again why should I live by the rule someone randomly think of the law I get it is think of and mostly agree on	0.0	130	sadness
1004	tuomoma the funny thing is or actually sad that you still fail to see that I am not defend anyon just condemn charliehebdo too	0.0	139	sadness
1005	markusjuva do not know hence the word if	0.0	44	fear
1006	tuomoma but if I do I would do wrong and the correct thing would be to correct I then	0.0	87	joy
1007	markusjuva why would anyone be	0.0	32	joy
1008	tuomoma sandripavli everyone belief and the main religion central path are again those famous twodifferentthing	0.0	122	fear
1009	markusjuva d double standard much he do exactly the same thing blasphemy he is not dead though yet	0.0	107	joy
1010	tuomoma do I ever say it would give are you focus at all or maybe drunk	0.0	80	sadness
1011	tuomoma then your answer was absurd	0.0	37	fear
1012	markusjuva if a tribe from papua new guinea say that is tree subsequently paper is sacred to they would you stop wipe your ass	0.0	143	fear
1013	tuomoma I do not have to but to have proof and knowledge of the spirit for oneself is everything I sincerely recommend	0.0	123	sadness
1014	tuomoma no why you re ask d	0.0	34	fear
1015	tuomoma I actually correct it	0.0	33	joy
1016	markusjuva once we start tell what you can and can not say we no long have freedomofspeech that would be a disaster	0.0	123	joy
1017	tuomoma well that charliehebdo thing should have been outlaw but yes if one have common sense one understand	0.0	116	sadness
1018	tuomoma yeah if you do not know now you know	0.0	49	anger
1019	tuomoma not many good reason though some nice guideline if one can discriminate	0.0	84	sadness
1020	markusjuva I am not say it can not be but if your belief are unsubstantiated I have the right to ridicule they not himher the belief	0.0	140	love
1021	tuomoma I mean that this kind of action can and should be ridicule and for about fifth time I have never justify any killing	0.0	134	anger
1022	markusjuva how she ishe is nameless faceless if there is not a maker who will shehe be responsible to do you seriously this hisher	0.0	143	fear
1023	tuomoma yeah I can use water for they	0.0	40	fear
1024	markusjuva conscience is go to give himher trouble for that heshe believe he isshe is right belief religion	0.0	122	sadness
1025	tuomoma so we can bully our class mate now	0.0	45	joy
1026	markusjuva why not he was kill in the line of duty heroic death the killer was do what the quran tell he to do	0.0	122	sadness
1027	tuomoma but for example christ do not do wrong only human in the name of he so ridicule his character is tasteless and wrong	0.0	133	sadness
1028	markusjuva if anything the police is not go to paradise httptcos6zd1tjbqu	0.0	84	fear
1029	tuomoma yes it will no doubt about that and do not worry my little friend d	0.0	80	joy
1030	markusjuva no it is a fact give I a single peer review piece of evidence that prove any of the 3000 or so god	0.0	118	sadness
1031	tuomoma but the quran was not write by muhammed if you can recall a bit backwards	0.0	88	fear
1032	tuomoma do not believe everything what quran say and especially do not believe everything you read from the internetfreeadvice	0.0	132	anger
1033	markusjuva even though it is actually not a belief you call call it silly all you want because of freedomofspeech	0.0	116	joy
1034	markusjuva show I a law that say they cross a limit	0.0	57	joy
1035	tuomoma it is not a fact but your belief the only proof is inside of your soul and only you can find it noone will find it for you	0.0	136	anger
1036	tuomoma sure on the other hand I am also right	0.0	49	sadness
1037	markusjuva first one I have talk to why the sarcasm it make you look weak	0.0	78	fear
1038	tuomoma same thing if you search it deep enough from inside your soul you ll easily understand but okay would mandela agree with those	0.0	140	fear
1039	markusjuva wow you get to use the word bully twice in this tweet notevenbullying	0.0	86	joy
1040	tuomoma there is scale and limit in sarcasm too this your post have more sarcasm than the mine you re answer do not you think	0.0	133	love
1041	tuomoma yeah and you re being sarcastic two message in a row and avoid the point with it completely	0.0	106	fear
1042	tuomoma but will you be able to answer this or	0.0	49	anger
1043	markusjuva and accord to the law yes	0.0	46	sadness
1044	markusjuva no I do not see the point in your faulty school ground bully analogy	0.0	86	joy
1045	markusjuva no one should be silence in case they might hurt someone important sacred thingie	0.0	99	joy
1046	markusjuva ok only one I have see so far	0.0	42	anger
1047	sandripavli never say they are people deserve respect myth fable and imaginary being do not markusjuva	0.0	111	fear
1048	markusjuva well maybe not 100 time but more civilised absolutely the yous is not on my civilised country list most of it anyway	0.0	135	fear
1049	markusjuva are you say it can not be sacred to I thing evolve we should too a book write by people who do not know what star were	0.0	143	love
1050	markusjuva should not be consider sacred anymore	0.0	57	anger
1051	markusjuva I get that but condemn the victim in this case is to I almost as bad who are you to condemn they anyway they break no law	0.0	140	sadness
1052	tuomoma maybe french law which is stupid from france charliehebdo	0.0	72	joy
1053	tuomoma why not it is freedom of speech to say what one want is not it	0.0	75	anger
1054	markusjuva if you break a law yes I would not argue your right to say it though	0.0	82	love
1055	tuomoma that is again your beliefopinion can you see there is start to be repetition pattern here	0.0	102	fear
1056	markusjuva the point you	0.0	44	sadness
1057	tuomoma it is not about the book it is about god and in the end it do not make much difference to know the star but to know one self	0.0	139	anger
1058	markusjuva you are claim I should respect all people and their belief I am say no I do not the klan believe thing too	0.0	129	joy
1059	tuomoma they are victim for the shooting but wrong doer in the big picture along with other extremist of course	0.0	119	surprise
1060	tuomoma yes you see the man make law not the divine law nor even law of nature	0.0	87	sadness
1061	markusjuva no you do not I say how I feel about the subjectdo you mean concentratingsadly no I am not	0.0	114	love
1062	tuomoma not sure what you re mean here please explain get curious	0.0	72	joy
1063	markusjuva d	0.0	15	sadness
1064	tuomoma we should not accept nor respect wrong or wrong doing but no reason to insult for example christ or muhamme they do no wrong	0.0	138	fear
1065	markusjuva no you do not you can not just like I do not have to believe in your soul coz you can not prove it	0.0	114	sadness
1066	markusjuva again just your belief you can believe in this spirit mumbo jumbo and I can ridicule it	0.0	105	love
1067	markusjuva coz you tweet all of a sudden this general knowledge tidbit and I was wonder if I have anything to do with this brain fart	0.0	139	sadness
1068	markusjuva ah so you are not	0.0	36	anger
1069	tuomoma certainly but you can give it a chance find it and realize it so you do not have to believe you ll just comfortably know	0.0	133	sadness
1070	markusjuva so that is common sense as you define it riiiiight	0.0	64	sadness
1071	tuomoma sure but the happy thing for I is that I do not have to believe in it I just know it lucky bless	0.0	118	sadness
1072	markusjuva good to know	0.0	25	sadness
1073	tuomoma yup you have as you suddenly start brain fart some stuff about some book and it even last some time	0.0	119	sadness
1074	markusjuva discriminate do you mean cherry pick	0.0	52	joy
1075	tuomoma sure I am but also a philosopher it was poorly express early	0.0	76	fear
1076	tuomoma one should find the rule from one heart then common sense occur not from mind but heart	0.0	106	sadness
1077	markusjuva d sure you would what if you re in a public toilet and there is no water in the booth	0.0	100	anger
1078	tuomoma of course who would blindly accept anything especially dogma	0.0	73	joy
1079	markusjuva really you should stop with this analogy it make no sense	0.0	73	sadness
1080	tuomoma there is probably leafs or someone shirt nearby for help	0.0	66	sadness
1081	markusjuva if someone is attack belief he have the right to do so if he is attack a person he do not	0.0	111	sadness
1082	tuomoma no it do not it is a freedom of speech accord to jesuischarlie people	0.0	88	anger
1083	markusjuva well if christ and god are the same thing as many believe he do plenty wrong	0.0	93	joy
1084	tuomoma how many time you want to repeat that lowlevel belief of your	0.0	74	anger
1085	tuomoma christ is a son of god as many believe but let not get into that as you do not believe it	0.0	103	sadness
1086	markusjuva besides christ is not the belief system a christian god is and accord to the bible he is an asshole	0.0	116	sadness
1087	markusjuva I really do not think it will I doubt heshe believe in your spirit worry I hah	0.0	99	joy
1088	markusjuva again where do I say it was or is this another one of your general knowledge tidbit	0.0	102	joy
1089	markusjuva ah another general knowledge tidbit I am start to enjoy they	0.0	79	sadness
1090	tuomoma so do not ridicule christ ridicule bible	0.0	50	joy
1091	markusjuva tell that to the jihadist who are you to tell anyone what to believe from the quran do not you respect their belief hypocrite	0.0	140	fear
1092	tuomoma thinking is no mean of know the absolute truth	0.0	61	joy
1093	markusjuva are you tell I the claim for any god are not unsubstantiated go on then give evidence prove any god	0.0	121	sadness
1094	tuomoma well it is as you re still refer to quran as it would mean something in our conversation	0.0	103	anger
1095	tuomoma sure when you learn to use these in practice you ll enjoy your life more	0.0	84	fear
1096	markusjuva like I say first you have to prove a soul exist before you can even advice I what to do with it	0.0	115	surprise
1097	markusjuva is this soul business something they tell you in these spirit class	0.0	86	fear
1098	markusjuva no you re not tweetlikeasixyearold hmmm maybe you are a comedian after all	0.0	91	sadness
1099	markusjuva bed time for I will return bye for now	0.0	58	joy
1100	tuomoma no I do not exactly respect dogma but do not mean I would go insult they but the point was not to insult christmuhammedand so on	0.0	139	anger
1101	tuomoma I have already tell that the only proof is inside one soul no use repeat these thing over and over	0.0	114	joy
1102	tuomoma like I have say probably many time it can not be prove but only to one self please stop repeat yourself	0.0	121	sadness
1103	tuomoma no there is no business and there is no class	0.0	56	fear
1104	tuomoma same here need some sleep now	0.0	40	fear
1105	markusjuva more of this soul thing huh	0.0	43	anger
1106	markusjuva it is all scale and limit with you sarcasm is sarcasm apparently I am not allow to do it and you re	0.0	122	fear
1107	markusjuva but it is ok we now know you have double standard hypocrite limitsandscalesman	0.0	99	anger
1108	markusjuva there is no point in your bully nonsense it is a bad analogy you bully seeiusedittwicetoo	0.0	103	joy
1109	markusjuva so the french law is stupid d should it be replace with sharia notacomedian	0.0	93	joy
1110	markusjuva I do not know what kind of school you go to but the school bully I have see rarely were into word or argument	0.0	129	sadness
1111	markusjuva that is why for the umpteenth time it is a bad aandalogy	0.0	74	anger
1112	markusjuva my opinion the opinion of a civilised society and the way the law see it boom sorry	0.0	100	joy
1113	markusjuva you re free to try and change it move or live with it there is no ifs or but no bully those are your choice notsorry	0.0	139	fear
1114	markusjuva yes I see the repetition unfortunately for you the law agree with I thankfully	0.0	96	love
1115	markusjuva is it which god is that I am really more interested why the star are there than any book of bull shit	0.0	117	sadness
1116	markusjuva and so should anyone live in the 21st century were do with myth time for fact	0.0	99	fear
1117	markusjuva again they break no law you do not answer I who are you to condemn they if they break no law	0.0	110	love
1118	markusjuva d stupid tweet of the day you want to go with the divine law sharia haha do you read your tweet before press send	0.0	140	fear
1119	markusjuva I do in my next tweet besides I am still laugh at this gem httpstcobuz0olvuex	0.0	99	love
1120	markusjuva I do not say anything about wrong doing do not move the goalpost we ve been talk about belief the whole time	0.0	128	fear
1121	markusjuva and you say we should respect everyone belief I give you an example the klan should we respect their belief	0.0	126	sadness
1122	markusjuva muhammad was a pedophile say so in the quran d do nothing wrong haha	0.0	88	fear
1123	markusjuva there I just give it chance no sign of it you know why coz it do not exist	0.0	93	anger
1124	markusjuva yeah just like any theist in the world oh I just know he live in my soul d	0.0	96	fear
1125	markusjuva hehe have to come back to this can you see the desperation in your tweet clasping for straw much divine law d	0.0	129	fear
1126	markusjuva I guess I am lucky bless coz I see the world as it is	0.0	75	anger
1127	markusjuva hit a nerve	0.0	24	joy
1128	markusjuva you must be goodnow there is some sarcasm for you	0.0	67	sadness
1129	markusjuva sorry this is even more stupid than the divine law tweet I am sure the killer search their heart and look what happen	0.0	140	joy
1130	markusjuva d someone shirt dude you need to sacrifice your I am afraid no one go to give you their shirt at that point	0.0	128	sadness
1131	markusjuva you say I do not hold anything sacred I say I do you know what it is paper well to keep an extra shirt with you from now on	0.0	144	sadness
1132	markusjuva I mean you do not want to disrespect my belief do you	0.0	67	sadness
1133	markusjuva I do not forbid you to use it I say it is a bad analogy which it is	0.0	82	joy
1134	markusjuva as many as I need to how many time are you go to mention this nonexistent soul	0.0	94	joy
1135	markusjuva yes but many denomination of christianity believe that god christ holy spirit all same thing god generalknowledgetidbit	0.0	138	anger
1136	markusjuva but the bible is infallible word of god is not it and if jesus god the bible prove he is an asshole	0.0	116	sadness
1137	markusjuva so the quran have nothing to do with the mindset of the killer ah so you re an apologist make sense	0.0	116	anger
1138	markusjuva please stop with the condescend bull shit you know nothing of I or what I enjoy spiritguide	0.0	111	sadness
1139	markusjuva you just contradict yourself	0.0	43	joy
1140	markusjuva no use repeat this soul bs without proof so you re a do as I say do not do as I do type of guy huh	0.0	121	sadness
1141	markusjuva repeat myself you keep bring up this nonexistent soul	0.0	76	joy
1142	markusjuva so what s the con then	0.0	37	fear
1143	markusjuva sorry to come back to this but have you read deuteronomy and leviticus these are the law you respect or sharia	0.0	127	joy
1144	markusjuva if the action of the cartoonist were lawful and they were	0.0	80	anger
1145	markusjuva discuss the content of the cartoon is a lot like discuss what the woman was wear when she got rape	0.0	127	sadness
1146	markusjuva ok I think were do here anyway I will read your tweet and think about they but would not comment any further	0.0	130	anger
1147	markusjuva I think everything been say and maybe a bit more I also think it is clear neither of we will change their mind	0.0	131	fear
1148	markusjuva I will finish with these quote from the very smart aliamjadrizvi have a good one httptcohdmnx98wya	0.0	116	joy
1149	tuomoma well alcoholic who choose welfare and prostitute and school bully might not brake law I still not approve their doing	0.0	134	fear
1150	tuomoma no I think you re smart than that I underestimate you sorry forget the divine then just focus on the naturenatural	0.0	137	sadness
1151	tuomoma no you have been talk about belief not I take your narcissistic head out of your arse and see the outside for a while	0.0	135	joy
1152	tuomoma you forget the consept sincerety must be difficult	0.0	63	joy
1153	tuomoma I do not need to guess but descend for these conversation after your low blow make I feel bit silly that is true	0.0	128	anger
1154	tuomoma not at all what happen in between the break I feel you re get more low and lack any kind of essence from your post	0.0	135	joy
1155	tuomoma yes rudeness is weak man imitation of strentgh	0.0	58	joy
1156	tuomoma well it is stupid for those who would not get it I tell you I underestimate you forget fairy think mandela or gandhi then	0.0	133	sadness
1157	tuomoma and no they do not one could say heart full of anger but dig deep and search the essence will cleanse it	0.0	125	anger
1158	tuomoma you reall continue even with this	0.0	43	anger
1159	tuomoma no it is not I should have know well you re just one more christian atheist dissapointe	0.0	102	sadness
1160	tuomoma probably it do but mohammad do not write it so ridicule bible and quran not christ nor mohammad that is my point all over	0.0	135	sadness
1161	tuomoma I know a lot already from this conversation but what prevent you of stop	0.0	88	sadness
1162	tuomoma no I do not you just would not get it	0.0	44	joy
1163	tuomoma another completely fail circularargument	0.0	53	sadness
1164	tuomoma have could I prove you that love other emotion or for example mind exist	0.0	85	sadness
1165	tuomoma silly argument but I answer to this already with the alcoholic welfare guy prostitue school bully example	0.0	124	sadness
1166	tuomoma this is not need I am not anyhow justify the terror attack and the death just not accept the martyrism or heroism	0.0	136	sadness
1167	tuomoma of theirs and say that their art was at least partly discuste immoral not need uncalled non beneficial	0.0	133	fear
1168	tuomoma and what it come to some of the bad one extremely insulting and obscenely ugly	0.0	95	fear
1169	tuomoma and he seem to be far from smart when some who are consider holy and widely love can be insult like that aliamjadrizvi	0.0	137	anger
1170	video of terrorist attack charlie hebdo hq in paris httptcosdniwkjtt1 httptcoz6o8ihnjck	0.0	102	joy
1171	russian_market video of terrorist attack charlie hebdo hq in paris httptcomol9xhdizy httptcoxsm1tszqm6	0.0	121	joy
1172	allahu akbar clearly hear retweetrussian_market video of terrorist attack charliehebdo httptcora6fn0zxsb httptconlun2970f7	0.0	139	sadness
1173	russian_market eliothiggin they take the time it seemsmake own video	0.0	76	sadness
1174	horrify russian_market video of terrorist attack charlie hebdo hq in paris httptco3ykxokss2j httptcoxsdxlnl4a5	0.0	132	joy
1175	aahronheim russian_market where do I click to watch	0.0	55	joy
1176	jondonnison jon this one is terrify watch via cyrbkk video of the attack at httpstcoaz5olh3a91	0.0	106	anger
1177	salted2 russian_market its in the article	0.0	43	sadness
1178	russian_market eliothiggin thank obama suzie rice crew for enable today terrorist attack in paris httptcozkqoh3kivh	0.0	135	anger
1179	six day after charlie hebdo office were firebomb their front cover was this love is strong than hate httptco7yinu4cc00	0.0	136	fear
1180	simonnricketts richardmoore73 this do not reflect their policy at all	0.0	73	anger
1181	simonnricketts liberte egalite hilarite o	0.0	46	sadness
1182	simonnricketts peterbeinart maybe it was not the cartoon of mohame that upset they	0.0	86	sadness
1183	simonnricketts havantacluotmp that is some shite image	0.0	57	anger
1184	simonnricketts	0.0	15	anger
1185	yhazony simonnricketts peterbeinart from french tv tf1 video show they shoot and yell allah akbar	0.0	111	fear
1186	simonnricketts conflict_report since your freedom have no limit you have to face the consequence favorably	0.0	111	love
1187	simonnricketts bdutt I am surprised and astonish that barkha is tweet such a cartoon india should have freedom to criticise religio	0.0	140	anger
1188	rajyasree retweet simonnricketts cover post charlie hebdo office were firebomb love is strong than hate httptcopm9xhmcnam	0.0	138	joy
1189	simonnricketts bdutt stop this secular bakchodi at least not now	0.0	67	joy
1190	do you mean you have freedom of speech we have freedom to kill because fuck off arab_mind simonnricketts conflict_report	0.0	130	anger
1191	morecambe5000 simonnrickett conflict_report freedom of kill muslim notice your ugly tongue	0.0	100	fear
1192	in your mind my say fuck is bad than call for someone to be kill right right arab_mind simonnricketts conflict_report	0.0	139	anger
1193	morecambe5000 simonnricketts conflict_report listen pig do not draw our prophet and we will keep way if not wait for more	0.0	127	joy
1194	arab_mind morecambe5000 simonnricketts conflict_report and you re surprised nobody like arab	0.0	100	anger
1195	arab_mind morecambe5000 simonnrickett conflict_report hey kid of aisha watch your filthy mouth fucker kill the name of allah	0.0	136	joy
1196	morecambe5000 arab_mind simonnricketts conflict_report first mistake we all do was to allow these creeper to grow on our land	0.0	134	fear
1197	simonnricketts fbonacci is that the prophet mohammad	0.0	55	fear
1198	aks9009pa kid of aisha will make you taste a little bit of what our woman and child suffer from your police	0.0	113	fear
1199	arab_minds first go and have some fun with one of the 14 you know what I am talk about right son of bastard	0.0	113	surprise
1200	aks9009pa kill innocent is only way we knowmind it we are the brave soldier of allah be awarearab_mind	0.0	113	joy
1201	arab_mind morecambe5000 simonnricketts conflict_report come at I bro httptcozrbkexswaj	0.0	99	joy
1202	arab_mind morecambe5000 simonnricketts conflict_report listen pig say the follower of the religion of peace fuckwittery	0.0	130	joy
1203	pvandck something we have learn from your freedom of speech	0.0	64	anger
1204	arab_mind fuck off fuckwit	0.0	30	fear
1205	pvandck you just say and we do deed talk	0.0	45	anger
1206	arab_minds block and report for threaten physical harm	0.0	62	sadness
1207	arab_mind I do not agree with what you say but charliehebdo fight to make sure you have the right to say it	0.0	107	love
1208	shock appal by senseless attack at charlie hebdo london stand with paris the people of france against this horrific scourge	0.0	145	joy
1209	mayoroflondon merci monsieur johnson	0.0	37	anger
1210	mayoroflondon wild west politics western europe is suffer from its internal contradiction welcome to tribal politic of the future	0.0	138	sadness
1211	mayoroflondon condemn islamic doctrine then be honest and say mohamed do terror as a matter of course httptcokemtaiycfi	0.0	128	joy
1212	mayoroflondon scourge of islam	0.0	32	joy
1213	mayoroflondon plbrock stop your crocodile tear boris johnson and stop schmuse the muslim of the uk protect your own people	0.0	133	joy
1214	nickthealexis87 mayoroflondon here the freedom is strong than these stupid bickering thank you mister johnsson	0.0	108	anger
1215	mayoroflondon boris you have been attack we the poor people for yearsyou do not seem very worried about that do you	0.0	113	fear
1216	mayoroflondon boris stop represent the interest of the rich for once	0.0	72	joy
1217	mayoroflondon londonhistorian hardly senseless they go for charliehebdo for a reason horrific yes	0.0	106	fear
1218	londononthemap mayoroflondon indeed but I wish not to edit boris I may not retweet he ever again who know	0.0	110	anger
1219	londonhistorian mayoroflondon oh I am not blame you but I am tired of people politician call this sort of thing senseless	0.0	131	sadness
1220	mayoroflondon condemn who ever do it	0.0	42	anger
1221	mayoroflondon frasermatthew thank french will resist france freedom	0.0	72	anger
1222	mayoroflondon will you be at the vigil	0.0	40	fear
1223	mayoroflondon franceintheuk more garbage from johnson it was not anyway senseless if it was carry out by islamist	0.0	121	sadness
1224	mayoroflondon margatelady should have say horrific islamic terroristterrorism	0.0	82	joy
1225	break french government raise security alert to high level after deadly attack at magazine charlie hebdo httptcoak9mtvfjdr	0.0	136	anger
1226	cnni if it is in nig they will blame jonathan ignorant fellow	0.0	66	love
1227	cnni very very emergency situation	0.0	36	sadness
1228	french government raise security alert to high level after deadly attack at magazine charlie hebdo httptco0bn3q5h1pm cnni	0.0	132	anger
1229	cnni opsmedic would not surprise I if they throw weapon balaclavas away simply board underground railway to the uk charliehebdo	0.0	145	surprise
1230	apaemi_davie cnni who else if not gej god will help we no salt in my soup at homeit is jonathan	0.0	115	sadness
1231	cnni a sign that many people who appear outwardly and see as human are likely to be animal within	0.0	101	anger
1232	mikawotor cnni even when there is no isam in the soup it is jonathan my dear god will help we	0.0	99	sadness
1233	charlie hebdo we love you	0.0	26	anger
1234	thedailymash so print the exact front cover all newspaper satirical mag on the same day	0.0	95	fear
1235	my new favorite magazine retweet thedailymash museofhistory charlie hebdo we love you	0.0	84	sadness
1236	thedailymash charlie hebdo we love you yes we do understanding satire require intelligence a quality terrorist seldom have	0.0	132	anger
1237	thedailymash yank false flag artist since boston tea party httptcovonofzdx83	0.0	87	fear
1238	thedailymash londonhistorian 4 century all culture have been satire for funwe must not let pathetic jihad take away freedom of press	0.0	140	fear
1239	thedailymash nkgl httptcoe6kumd7kmi	0.0	42	joy
1240	thedailymash congrat on your 250 tweet httptcorgftplejze	0.0	65	anger
1241	our sympathy prayer are with the victim their family the french people ahmadiyya muslim totally condemn murder charliehebdo	0.0	147	sadness
1242	pressahmadiyya ahmadiyyavic	0.0	29	sadness
1243	I do not support the cartoon or language publish by publisher but charliehebdo attack is indeed sicken 11 dead in terrorattack	0.0	137	fear
1244	sukhsandhu so you are say I do not support people free speech or opinion but	0.0	85	fear
1245	r3volution_2012 sukhsandhu he is say religion is above criticism satire dissent opinion should be censor just not by gun	0.0	145	fear
1246	aloysiusaslan sukhsandhu sound about right do not talk about the religion of peace or else	0.0	92	fear
1247	r3volution_2012 I am against cartoon of those kind which can be misinterpret or cause communal tension but gun is never a solution	0.0	138	love
1248	r3volution_2012 sukhsandhu or else it will become the religion of piece make you pay	0.0	94	joy
1249	sukhsandhu you can not say what is misinterpret by other if you do not jnow thi feeling or beliefthose who cower for freedom deserve none	0.0	140	sadness
1250	aloysiusaslan sukhsandhu haha I will have to use that one	0.0	61	sadness
1251	sukhsandhu r3volution_2012 I do not see cartoon of jesus or buddha get misinterpret lead to outbreak of violence no excuse	0.0	140	joy
1252	sukhsandhu also if someone threaten I or my family my gun is my option 2a for the win	0.0	93	sadness
1253	sukhsandhu freaking but	0.0	27	anger
1254	r3volution_2012 I wholeheartedly condemn this or similar attack anywhere humanity is above any religion do not misinterpret my tweet	0.0	136	joy
1255	aloysiusaslan sukhsandhu its because radical islamic extremist do not want people to find out the truth of how they interpret the koran	0.0	133	joy
1256	sukhsandhu I do not you say do not print cartoon like this so people do not get offend	0.0	88	joy
1257	r3volution_2012 if you are so concerned about freedom of speech I also have the right to express my view I do not like such cartoon	0.0	141	fear
1258	r3volution_2012 sukhsandhu yeah and maybe because jesus was a pacifist while muhammad was a warlord oop I say itso controversial	0.0	139	anger
1259	aloysiusaslan sukhsandhu oh no now your in trouble	0.0	59	fear
1260	r3volution_2012 aloysiusaslan will you two please do not tag I in this discussion I respect all religion people	0.0	122	joy
1261	sukhsandhu r3volution_2012 I too but I do not let political correctness get in the way bad idea should be criticise	0.0	122	sadness
1262	freedom of expression should never be an act of bravery whoever threaten it is an enemy of all freedomlove people charliehebdo	0.0	133	joy
1263	msintervention yeah but surely there is a difference between freedom of expression take the pss especially about an already volatile	0.0	142	fear
1264	msintervention situation would the horrific paris tragedy still of happen otherwise and people talk about democracy	0.0	125	sadness
1265	sarah07909750 congratulationsyou have just blame the victim	0.0	64	sadness
1266	msintervention I am not blame the victim I am being realistic here	0.0	68	sadness
1267	msintervention I am ask the question have they openly make themselves a target for such horrific actsyou do not put your hand in the	0.0	137	fear
1268	msintervention fire know it is go to get burntplease correct if I am wrong here	0.0	91	joy
1269	msintervention michaeldickson freedom of expression is always an act of bravery even if you re not shoot you have to expect pushback	0.0	136	sadness
1270	sarah07909750 msintervention your treatg muslims as animal who only react have no moral agency it is fault of those who provoke they	0.0	138	sadness
1271	richard_lande sarah07909750 msintervention islam is heathen islam is satanic islam is a doctrine spawn in hell claim irish preacher	0.0	140	joy
1272	msintervention freedom of expression is make an act of bravery by all those who protect religion from satire and criticism theovangogh	0.0	139	joy
1273	richard_lande msintervention I kind of agree disagree with what you are say here I do not blame the victim that is for sure no	0.0	138	sadness
1274	richard_lande msintervention matter what people think	0.0	56	joy
1275	jamzmurr richard_lande msintervention and what about all the peaceful muslim who follow islam are they evil too	0.0	119	joy
1276	sarah07909750 jamzmurr msintervention talk to I about they when they take to street in indignation at the behavior of their jihadi	0.0	139	love
1277	richard_lande jamzmurr msintervention I rest my case httptcothkqkjdfbx	0.0	79	anger
1278	msintervention michaeldickson but juliedont you listenislam is a peaceloving religionwe read it every day	0.0	112	anger
1279	sarah07909750 msintervention you are a sicko for even think that	0.0	67	sadness
1280	docrose_rose msintervention I am so sorry you think that httptcocvusxcljri	0.0	82	joy
1281	sarah07909750 jamzmurr msintervention do not jump the gun but they feel stigmatise and provoke by charlie hebdo about honorshame	0.0	140	joy
1282	richard_lande jamzmurr msintervention even though I seriously condemn the horrific terrorist attack I can also see how it have been	0.0	134	fear
1283	richard_lande jamzmurr msintervention provoke I have been argue the toss about it on twitter to people react very horribly	0.0	138	sadness
1284	richard_lande jamzmurr msintervention towards I too to the extent I now feel like break down because people are argue about the	0.0	137	joy
1285	richard_lande jamzmurr msintervention right of so call freedom of speech but when I have try to voice my freedom of speech I have	0.0	137	joy
1286	richard_lande jamzmurr msintervention been treat in a very negative hostile way	0.0	93	joy
1287	msintervention jamzmurrs tweet uglyobnoxious sarah07909750 yr response too trite why you get pushback hold muslim morally accountabl	0.0	144	sadness
1288	richard_lande msintervention jamzmurr I got push back for say that through so call freedom of speech they make themselves a	0.0	136	love
1289	richard_lande msintervention jamzmurr target to apparently professional well plan horrific terrorist attack which now sadly	0.0	143	fear
1290	richard_lande msintervention jamzmurr prove my point even more even more sadly have now cost 12 life in the process	0.0	128	fear
1291	our thought go out out to people at charlie hebdo and their family senseless violence is never the answer httptcoygscpqvtym	0.0	133	fear
1292	cartoonmovement robinince liblabcon voter can not destroy western europe quick enoughthey are horrible horrible people	0.0	119	anger
1293	cartoonmovement edzardernst which seem to suggest that violence if it make sense is an answer of sortsjesuischarlie	0.0	126	anger
1294	cartoonmovement how would the brain fly out when they have a towel wrap around their head muslim	0.0	104	fear
1295	joormomz it is not a race fool its a religion I have no problem with people of middle eastern heritage I have a problem with their belief	0.0	139	joy
1296	france raise national alert system to high level after attack at charlie hebdo hq httptcotyryahzspp httptcocwyqcmwg0z	0.0	131	anger
1297	nbcnew I am so scared it is a false flag	0.0	40	fear
1298	nbcnew there is no need for that france raise national alert system to high level after attack at charliehebdo httptcoggisewigmo	0.0	140	anger
1299	jiffers90 nbcnews were talk about france not the us	0.0	58	sadness
1300	morbidentree nbcnews no I mean a false flag for france	0.0	56	fear
1301	morbidentree nbcnew false flag can happen anywhere	0.0	54	fear
1302	nbcnews judge hush up erdogan link to alqadi in hear into bugging case httptcorddqwaxxad	0.0	105	fear
1303	nbcnew httpstcousx86vx3sthttptco6inq9cqg0r	0.0	55	joy
1304	nbcnew accord to president of turkey rt erdoganeu israel and we is big enemyall political dissident is enemy	0.0	128	sadness
1305	nbcnews hamas leader mashaal attend ak party congress in central turkey httptcodlbmnnefei	0.0	98	fear
1306	jiffers90 nbcnews I know just france is one of the last nation that I would think would do one	0.0	95	joy
1307	nbcnews france should just deport or jail all muslim and anyone affiliate with they brush off hand problem solve	0.0	125	fear
1308	jiffers90 nbcnews dnt be scared of the truth they need war and create it is all they know false flag	0.0	104	fear
1309	morbidentree nbcnew government will do anything but I hope it is not the world do not need it right now	0.0	107	joy
1310	ognikki _ nbcnews yea I am not scared of it I try to get more educated but I hope it is really not just some radical but you never know	0.0	133	fear
1311	jiffers90 nbcnew not all government are that corrupt	0.0	57	joy
1312	morbidentree nbcnews possible police state over haul for the new year	0.0	73	love
1313	morbidentree nbcnews yea but you never know this day and age	0.0	62	joy
1314	jiffers90 nbcnews wait on the footage if they show any and gunman get away and 2 car video please might just b a drill	0.0	119	anger
1315	nbcnew we get a video in france they are not human they are more than horrible monster charliehebdo	0.0	108	joy
1316	I do not agree with what you have to say but I will defend to the death your right to say it voltaire charliehebdo httptcombn5siwa7z	0.0	139	joy
1317	steveclarkuk etienneservant voltaire anda jamais dit can httptcor7mjxbbjoi	0.0	80	joy
1318	steveclarkuk very true we must not let anything stop freedom of speech even if we disagree with what s say parisshoote	0.0	124	fear
1319	julienazarian fuck	0.0	19	sadness
1320	julienazarian merci	0.0	23	anger
1321	steveclarkuk agree wholeheartedly with sentiment apology for pedantry but for your information httptco563zwdzcqm	0.0	111	sadness
1322	isandunk not at all	0.0	21	fear
1323	steveclarkuk maciekszul wrong attribution but the sentiment is there	0.0	72	joy
1324	steveclarkuk the quote was by evelyn beatrice hall not voltaire httptcovlpx3cczpw charliehebdo	0.0	104	joy
1325	steveclarkuk bonyardb this idea can never be state too many time	0.0	69	anger
1326	100 lash if you do not die of laughter eleven people kill over this paris charliehebdo httptco87cb3mwvaq	0.0	118	joy
1327	ninaburleigh jbarro say that we know the motive when the unidentified killer are still at large is unnecessary and stupid	0.0	127	joy
1328	ninaburleigh peterbeinart in fact the precipitating satire was direct at isis	0.0	82	sadness
1329	ninaburleigh peterbeinart they die because of radical islam not because of a cartoon	0.0	89	sadness
1330	ninaburleigh peterbeinart thank for post peter	0.0	52	fear
1331	ninaburleigh we must spread these satyrical image as much ss possibleterrorist have to know that we are not go to be silent	0.0	134	anger
1332	alinatede httptcovq2zy4ffsw	0.0	33	sadness
1333	thorsprovoni peterbeinart well here the oeuvre to retweet httptcovq2zy4ffsw	0.0	79	anger
1334	ninaburleigh peterbeinart seem to disrespect isis and not islam	0.0	67	sadness
1335	ninaburleigh 100 lash if you do not die of laughter 11 people kill over this charliehebdo httptcoa7qryfvrgl jesuischarlie	0.0	139	joy
1336	ninaburleigh r	0.0	15	fear
1337	how to respond to the murderous attack on charlie hebdo every newspaper in the free world should print this httptcosc2ot63f6j	0.0	132	joy
1338	heresy_corner imcharliehebdo	0.0	30	sadness
1339	heresy_corner tom_wein no point insult billion of innocent muslim just to thumb our nose at a bunch of lunaticsthey are not worth it	0.0	140	anger
1340	grizzly_stat tom_wein what innocent muslim ought to find insulting is an atrocity commit in their name not a sodding cartoon	0.0	133	joy
1341	heresy_corner pjfny how about this httptcod2qcavkf2h	0.0	60	anger
1342	heresy_corner edzardernst why is the correct response to brutality to offend lot of people who do not support that brutality	0.0	129	sadness
1343	theedwardian81 heresy_corner and this httptcolmyxpmzw3v	0.0	66	fear
1344	heresy_corner krustyallslopp why insult people who have nothing to do with this people are genuinely offend by such drawing	0.0	131	anger
1345	berg_han heresy_corner it is a good point	0.0	42	anger
1346	berg_han krustyallslopp because they have to learn to not be offend that is why	0.0	84	joy
1347	heresy_corner berg_han but by that token jews black and irish people would have to learn not to be offend either	0.0	120	joy
1348	krustyallslopp berg_han yes remind I when was the last time jews bomb the guardian	0.0	89	joy
1349	heresy_corner krustyallslopp if people insult something that is important to you you feel that your identity is under attack	0.0	128	anger
1350	berg_han krustyallslopp and if that is the case that is your problem	0.0	71	fear
1351	heresy_corner berg_han I get that I defend the right to free speech however there is a much broad context to this which is not	0.0	134	sadness
1352	heresy_corner berg_han explore	0.0	34	sadness
1353	heresy_corner krustyallslopp yes until it become your	0.0	60	sadness
1354	heresy_corner krustyallslopp jews label anyone they do not like as antisemite and campaign until that personcompany is finish	0.0	132	sadness
1355	heresy_corner berg_han just for the record I am not in any way shape or form defend this atrocity	0.0	105	joy
1356	krustyallslopp heresy_corner and neither am I I think this have little to do with actual muslim	0.0	100	joy
1357	berg_han ah you do not like jews bye bye krustyallslopp	0.0	59	joy
1358	heresy_corner krustyallslopp no one do	0.0	44	sadness
1359	heresy_corner oh dear just see those tweet block he	0.0	63	sadness
1360	krustyallslopp ditto	0.0	21	sadness
1361	heresy_corner there is a lot of very dodgy twitter account who seem benign then you see the real side	0.0	105	sadness
1362	krustyallslopp it is remarkable how quickly they come out the woodwork	0.0	71	sadness
1363	heresy_corner I know give I the creep	0.0	44	sadness
1364	heresy_corner also they kid you along with benign stuff then wham it is like a river of shite	0.0	98	sadness
1365	heresy_corner krustyallslopp organise jewry I mean not the actual people otherwise I would be hate on my own ancestor	0.0	124	joy
1366	there is never justification for violence because one is offend by a cartoon ever charliehebdo httptcorhbpc5iwh9	0.0	122	anger
1367	anntelnaes no justification for violence or by people view on history race religion and so on charliehebdo toxinew	0.0	123	joy
1368	anntelnaes useless tweeteveryone except islam knowsproblem is islamall civilized nation must constitutly ban islam kick muslim out	0.0	142	joy
1369	anntelnaes your post rock enough for I to add it to my rebelmouse page cheer httptcoislefgrxh8	0.0	111	sadness
1370	anntelnaes check out your tweet on my httpstcopmegxdzmv7 site httptcov2e5pksqyw	0.0	90	sadness
1371	anntelnaes nahbabynah do not use rational reasoning to those who are irrational	0.0	81	fear
1372	anntelnaes tout lart forme de discours libre et doit etre combattu pour par toute les personne qui aiment le bruit de leur propre voix	0.0	139	sadness
1373	anntelnaes potus7 people need to put their fen ranger pantie on and quit acting like a bunch of limp dick sissy buck up people	0.0	137	anger
1374	anntelnaes potus7 remember stick an stone cartoon can never hurt you senseless killing of innocent	0.0	102	joy
1375	anntelnaes there is never justification for violence because one is offend by a cartoon ever charliehebdo httptcoggbgc1lvbe	0.0	137	sadness
1376	anntelnaes so true and yet so sad	0.0	36	joy
1377	anntelnaes yes muder can not be justify but hurt sentiment of people under the name of freedom of speech is in no way right	0.0	128	joy
1378	worth remember jens stoltenbergs word after utya our response is more democracy more openness and more humanity charliehebdo	0.0	135	sadness
1379	bloomfieldsj that is stupid that would not have stupid hitler and would not stop islam	0.0	85	sadness
1380	bloomfieldsj all civilized nation must constitutionally ban islam kick all muslims outquarantine on saudi peninsula	0.0	125	sadness
1381	bloomfieldsj mpesce maybe a 140issue but full quote end with but never naivety very important httptcoir0wrwlvny	0.0	132	joy
1382	tveskov bloomfieldsj I am vote for naivety	0.0	46	fear
1383	mpesce our response is more naivety or bloomfieldsj	0.0	59	sadness
1384	tveskov bloomfieldsj the kingdom of heaven belong to the mind of child	0.0	77	sadness
1385	mpesce I hear you not sure how well it will work against guy with machinegun in the short run though	0.0	104	sadness
1386	bloomfieldsj jane_samuels imperative that we remember this positive message	0.0	77	sadness
1387	anapalacio bloomfieldsj buenrollismo hasta que nos den por todo los lado	0.0	76	sadness
1388	bloomfieldsj and he is right if an innocent person is kill by a terrorist or by warrior against terrorism still innocent still dead	0.0	139	joy
1389	bloomfieldsj congrat on your 250 tweet httptcoajtxlwcqup	0.0	65	sadness
1390	charliehebdo attack I have just been ask by aljazeera if charliehebdo journalist should apologize for make fun at islamist	0.0	133	sadness
1391	agnescpoiri you should have say the survivor or the dead	0.0	64	anger
1392	agnescpoirier is al jazeera back muslim supremacism	0.0	56	sadness
1393	agnescpoiri lukereuter it s go to end up in tear	0.0	61	anger
1394	agnescpoirier add insult to injury have colleague murder is not penance enough apparently gpollowitz	0.0	114	anger
1395	agnescpoirier	0.0	17	sadness
1396	agnescpoiri victoriapeckham what a sick question hope you tell he where to go	0.0	85	love
1397	agnescpoiri ad_holland after this horror the idea that charlie hebdo should apologize for speak its mind is obscene	0.0	123	joy
1398	agnescpoirier sam aljazeera al gore sell his fail medium company to for 100 mm why is it even allow to operate in the us	0.0	127	fear
1399	fabiogiangolini agnescpoirier why do you even need to ask	0.0	60	anger
1400	agnescpoiri eliothiggin is aljazeera go to apologize for the jihadist terrorist who massacre muslims nonbeliever everyday	0.0	138	sadness
1401	txiconoclast agnescpoirier just to confirm what everyone already know about al jazeera	0.0	92	joy
1402	agnescpoiri that is fuck shameful andrewduffeu	0.0	55	joy
1403	agnescpoirier I hope your response was suitably pithy toadmeister	0.0	68	sadness
1404	agnescpoiri samdebrito there is a good reason innocent aljazeera staff have been target in egyptit is their employer	0.0	123	fear
1405	agnescpoiri toadmeister a disgraceful way to put it show the failure of multiculturalism	0.0	100	fear
1406	jamaicanterry agnescpoirier I agree	0.0	37	sadness
1407	agnescpoiri n_tomic nooooo	0.0	30	love
1408	agnescpoiri mjrobbin jesus fuck	0.0	37	joy
1409	agnescpoiri fuck that no never fuck the islamist speak your mind charliehebdo stay firm france	0.0	105	joy
1410	jelenamilicceas agnescpoirier of course not that question by aljazeera is disgusting	0.0	88	joy
1411	fabiogiangolini agnescpoirier probably they are base in qatar whose govt fund terrorist group around the world	0.0	117	anger
1412	txiconoclast agnescpoirier the 1st amendment	0.0	47	anger
1413	incredulousmark agnescpoirier are you stupid morondo you understand the 1st amendment	0.0	90	anger
1414	incredulousmark agnescpoirier you understand do not apply to foreign own control mediaimbecile	0.0	106	joy
1415	fabiogiangolini do not you know really	0.0	41	fear
1416	jankuse oh I do I was just being sarcastic	0.0	47	joy
1417	fabiogiangolini sorry	0.0	26	joy
1418	at least 11 dead in muslim terror attack on france show your support by post charlie hebdo cartoon banislam httptco85pozirhhg	0.0	138	joy
1419	late at least 11 dead in shoot at french magazine charliehebdo france raise terror alert to high level httptcojvrjf5b1lw	0.0	137	anger
1420	foxnew come to america soon thank to obama	0.0	48	sadness
1421	foxnew islam since invention 200 year after putative date of muhammad have always been a violent cult of hate french police complicit	0.0	137	joy
1422	foxnew french cop do not carry gun what the fuck	0.0	41	anger
1423	foxnew today significant terrorist attack have touch the society of france do france have the fortitude to counterattacklong game	0.0	139	joy
1424	backhoe44 foxnew come to america soon thank to obama god forbid this scare I	0.0	90	sadness
1425	foxnew fairoakstrader why do not french police carry gun make no sense	0.0	78	sadness
1426	bobboaz3333 foxnew they do	0.0	29	anger
1427	foxnew muslims strike once again in a western countrycoming to london new york or wherever the savage gather	0.0	116	fear
1428	nfw22b foxnew fairoakstrader they do	0.0	40	fear
1429	tryitfirst000 nfw22b foxnew fairoakstrader they do thank you for some reason it was unclear have a good day	0.0	119	fear
1430	bobboaz3333 foxnew they do	0.0	29	anger
1431	nfw22b foxnew fairoakstrader they carry gun they do	0.0	58	love
1432	7813075017 nfw22b foxnew fairoakstrader they carry gun they do thank you	0.0	87	love
1433	foxnew seanhannity the need forhouse of worship security and emergency preparedness have never been great christemnetwork	0.0	127	fear
1434	foxnew so sad pray for the victim and their family	0.0	60	fear
1435	foxnew hey obama_barrak are you just go to keep put off blow blow these people to hellor do it have happen to americans 1st	0.0	140	anger
1436	nfw22b backhoe44 foxnew get a gun should not scare anyone	0.0	63	joy
1437	krono0025 nfw22b backhoe44 foxnew get a gun should not scare anyone what is a gun go to do when deal w terrorist	0.0	130	fear
1438	nfw22b backhoe44 foxnew you shoot they in the face very simple	0.0	68	love
1439	nfw22b krono0025 nfw22b foxnew let I see now kill they	0.0	62	love
1440	krono0025 backhoe44 foxnew laugh out loud oh matt have a great day and do not forget to pack	0.0	89	anger
1441	nfw22b backhoe44 foxnew I always do I highly recommend it	0.0	62	sadness
1442	backhoe44 nfw22b krono0025 nfw22b foxnew let I see now kill they you guy r make I laugh have a great day do not forget 2pack	0.0	144	sadness
1443	krono0025 nfw22b backhoe44 foxnew I always do I highly recommend it laugh out loud I will remember that	0.0	105	sadness
1444	nfw22b foxnew fairoakstrader because they have worthless liberal coward run their country too	0.0	102	fear
1445	jnseal foxnew when they catch they will they force tickle they for information europe have been complicit like obama	0.0	123	anger
1446	tryitfirst000 the municipal police do not the 3 other branch do nfw22b foxnew fairoakstrader	0.0	100	joy
1447	rustynails1 tryitfirst000 the municipal police do not the 3 other branch do nfw22b foxnew fairoakstrader see guy I know it ty	0.0	140	sadness
1448	7813075017 foxnew the two guy that were cop that were kill do not carry gun	0.0	84	anger
1449	bobboaz3333 foxnew yes you are right they weregardien de la paix they do not all carry gun only police officier carry gun	0.0	133	love
1450	nfw22b foxnew my guess is that will change very soon	0.0	56	anger
1451	tryitfirst000 nfw22b foxnew not exactly true the national police carry gun but the local municipality generally do not	0.0	128	love
1452	nfw22b 7813075017 foxnew refer to my last post not all french police carry gun	0.0	85	love
1453	fairoakstrader nfw22b foxnew most of em do	0.0	46	sadness
1454	fairoakstrader nfw22b foxnew my guess is that will change very soon	0.0	77	anger
1455	fairoakstrader tryitfirst000 foxnew thank you sir I was try to make this point but was tell otherwise have a good day	0.0	127	joy
1456	fairoakstrader nfw22b 7813075017 foxnew refer to my last post not all french police carry gun I get it municipal police do not	0.0	138	sadness
1457	france have a problem and quite a serious one charliehebdo httptcoh15l2arf3d	0.0	84	fear
1458	abelicc source sound unbelievable	0.0	37	fear
1459	viktoriaasp httptco3h8jgfiggx	0.0	35	sadness
1460	abelicc I do not know where this have come from but as someone who live in france I find this rather unbelievable	0.0	114	sadness
1461	abelicc thank look through httptco2ugedigabj but I think httptco22mevacvyb put it in good perspective still chill number	0.0	140	anger
1462	abelicc this is extremely worrying	0.0	36	joy
1463	belfastonian abelicc and simply not true httptcotyi5gvvodw	0.0	66	joy
1464	abelicc kikollan o fuente	0.0	31	sadness
1465	abelicc source	0.0	16	sadness
1466	thymocyte httptco3h8jgfiggx	0.0	33	sadness
1467	oscarvalero _ kikollan httptco3h8jgfiggx	0.0	46	sadness
1468	abelicc paleofreak lo tiene por religion es para un amigo	0.0	62	sadness
1469	duenyas14 paleofreak no los datos disponible en referencia al estudio estan aqui httptco3h8jgfiggx	0.0	108	joy
1470	mask gunman picture near charliehebdo office httptcozvfj25enec httptcoqtwholqick	0.0	95	sadness
1471	mailonline can not believe seem as though it is almost happen every day so much shocking act of violence around the world	0.0	124	anger
1472	mailonline oh but it is only a small number of dysfunctional individual	0.0	72	anger
1473	mailonline still there will be those that will not accept that islam is a religion of conquest not of peace	0.0	109	joy
1474	ozdamion mailonline small as in about 15 of islam small as 350000000 m	0.0	73	fear
1475	retweet mailonline mask gunman picture near charliehebdo office httptcoam4nuai21v httptcoaybbqurutk	0.0	113	sadness
1476	mailonline another woolwich falseflag divideandrule turn we against each other get off the chessboard people truth	0.0	124	sadness
1477	harsharajbs correct people are mostly idiot	0.0	46	joy
1478	mailonline charlesmartellwhereareyou	0.0	40	fear
1479	mailonline bringbackcrusade	0.0	31	fear
1480	oland double standard when kill in paris is terrorism in ukraine they is rebel mailonline ukrpravda_new	0.0	116	joy
1481	mailonline ukrpravda_news it is official islamic state come to france	0.0	72	joy
1482	mailonline ukrpravda_news	0.0	47	love
1483	fact most every journalist in india will stand with charliehebdo but not one publication will reprint their most controversial work	0.0	135	joy
1484	dhume would their cartoon be print in western medium tomorrow you think	0.0	74	joy
1485	dhume or pointedly condemn those responsible trite banality about foe will be hear but no take name	0.0	111	love
1486	bdutt dhume how convenient an excuse huh	0.0	44	joy
1487	manichejain not an excuse its a question dhume	0.0	50	fear
1488	bdutt dhume you can answer it easily lead the way by air the work	0.0	71	joy
1489	dhume most every journalist in algeria will stand with charliehebdo but not one publication will reprint their most controversial work	0.0	139	joy
1490	flyboymeel actually most medium have re tweet previous cover of the magazine include I dhume	0.0	99	sadness
1491	bdutt since when do western medium become a gold standard for you why can not you make your own standard dhume	0.0	108	joy
1492	dhume cmon risk are high people got kill stand with do not mean risk one life needlessly	0.0	106	love
1493	flyboymeel indian medium have no principle they show exit poll and bjp manifesto on vote day against ec rule bdutt dhume	0.0	128	fear
1494	dhume satire is controversialkya baat hai waah waah	0.0	55	fear
1495	dhume g fatati hai	0.0	25	sadness
1496	bdutt let we see I certainly hope so if not it is game over for freedom of expression as we know it in the west as well	0.0	121	joy
1497	flyboymeel why is delhifakevoter not primetime news why is socalle 4th pillar of democracy silent on this imp issue bdutt dhume	0.0	137	joy
1498	dhume indian jouurnos r closet islamist jihadi who want to bury freedom of expression when it come to islam muslim	0.0	124	sadness
1499	dhume controvertial cartoon as in modi is controvertial leader	0.0	67	joy
1500	see this bdutt httpstco90xqiog4f9 europe minister ask every single newspaper to publish charliehebdo dhume	0.0	122	anger
1501	vibhasay do not expect our indian journos to have that kind of integrity bdutt dhume	0.0	87	sadness
1502	dhume bdutt enough of appeasement now time to oppose and reject the cult of extremism	0.0	89	joy
1503	bdutt will ndtv show flyboymeel dhume	0.0	43	joy
1504	vibhasay answer a question with a question our journo know good congicrook bdutt dhume	0.0	95	fear
1505	bdutt dhume how about eminent journalist like you have the index cartoon as the dp for a symbolic solidarity	0.0	112	sadness
1506	bdutt such excuse madam you could have simply tell that we can not dare instead of juxtapose the western medium dhume	0.0	122	joy
1507	wrongdoc she do not want to die bdutt dhume	0.0	47	joy
1508	bhak_sala bdutt dhume can not dare is one way to put it another way is ke jaan boojh ke national situation ki maa behen kyon karein	0.0	134	sadness
1509	bdutt manichejain dhume answer is with you only dare to reprintshow in india	0.0	88	anger
1510	bdutt dhume excuse always readymoron	0.0	41	joy
1511	bdutt even if they do not will any indian medium house will go forward and print as a tribute to dead people dhume	0.0	120	joy
1512	bdutt my bet no way they will print everyone is pretty scared pssti will count on bill maher though dhume	0.0	111	joy
1513	mediaperson do not have to risk their life or freedom individually everyone publish the cartoon together wrongdoc bdutt dhume	0.0	136	joy
1514	heybdutt do not weasel out of this one like you do with danish cartoonscollect your medium pal together show the cartoonsmass disobey	0.0	144	anger
1515	show we the cartoon first barkha dutt before you show we yet another sanctimonious episode of we the sheeple on freedom of expression	0.0	139	fear
1516	bdutt dhume thank you praise your courage to show the charliehebdo cartoon	0.0	82	sadness
1517	we condemn the attack on charliehebdo whomever the attacker are and whatever the cause may be nothing justify the taking of life	0.0	134	sadness
1518	muslimcouncil then get your counterpart in france to give up these killer and also do the same in give up radicalise muslim in the uk	0.0	140	sadness
1519	muslimcouncil londonfbu who fundedarmedtraine httpstcoipbklwhqk8 jeffrey epstein also in cfrtrilateral commission	0.0	125	anger
1520	muslimcouncil will you be arrange an antiextremist not in our name march would be a good idea to have a european wide march agree	0.0	138	anger
1521	dollyfostermini you genuinely believe the mcb is in league with these ukipish zealot	0.0	89	joy
1522	muslimcouncil not good enough nothing short of pick up a gun and shoot a few random islamist muslim will please the far right	0.0	139	sadness
1523	muslimcouncil your organization call for the murder of uk citizen whom insult and mock mohamad islam out httptcoie114kzzcn	0.0	132	sadness
1524	muslimcouncil would you be available for before christ news channel interview please direct message thank you sarah	0.0	95	sadness
1525	muslimcouncil radinconsistent amen to that we have no idea if they were in fact people who call themselves muslim till they are catch	0.0	140	fear
1526	muslimcouncil please apologise for talk about their cartoon on before christ radio 5 people were murder because terrorist kill noexcuse	0.0	135	sadness
1527	muslimcouncil talk about their cartoon is like say woman are rape because they wear short skirt or drink get the message right	0.0	138	sadness
1528	muslimcouncil yet you go on sky pretend you are the victimsff	0.0	68	sadness
1529	sarahhatchard muslimcouncil I would have think the before christ appeaser have a hotlineto the muslim council	0.0	106	sadness
1530	muslimcouncil far to much hatred in the world today and not just on a religious level	0.0	87	anger
1531	muslimcouncil bloody hell that is quick for you boy	0.0	53	joy
1532	bucko46 muslimcouncil boy	0.0	31	fear
1533	pxwilliamson muslimcouncil should have been little boy laugh out loud laugh out loud	0.0	65	sadness
1534	bucko46 muslimcouncil maybe you should learn some respect and grow up	0.0	71	joy
1535	pxwilliamson muslimcouncil not anymore you have to earn respect	0.0	69	sadness
1536	bucko46 muslimcouncil grow up	0.0	31	joy
1537	pxwilliamson muslimcouncil I just love lefty heehe	0.0	54	fear
1538	the right 2 draw muhammad without being shoot is as precious to many of we as muhammad is to the charliehebdo killer httptcoqedw4trok9	0.0	140	joy
1539	holland_tom you know the motive then	0.0	39	joy
1540	holland_tom jen_kotila this is an assumption	0.0	47	joy
1541	holland_tom cui bono tom cui bono in this case m le pen	0.0	60	joy
1542	holland_tom nov 2014 I was send home by bcbs mi paraplegic with no family bcb mi solution file for medicaid what s medicaid help	0.0	137	joy
1543	holland_tom bindelj the attack is horrible but this is misogyny racism httpstco6xlkyaxzzq	0.0	101	joy
1544	holland_tom almurray let we see how many broadcaster have the ball to show the cartoon on tv fatchance	0.0	107	joy
1545	holland_tom no it is not plainly	0.0	35	joy
1546	holland_tom bdutt talibanboko haramalqaida isis r terrorist but those who mock my prophet pbuh and my religion theyralso terrorist	0.0	144	fear
1547	danielwiklander yes httptcobgabzxkwrn	0.0	44	sadness
1548	holland_tom richiesalter islam is a barbaric political death cult and should be ban from planet earth	0.0	107	joy
1549	feminismkg holland_tom bindelj it most surely is now what have that to do with the freedom of speech statement you were respond to	0.0	137	joy
1550	arieslawyer bdutt not really not in the goingaroundkillingpeople sense of terrorist	0.0	92	sadness
1551	holland_tom bdutt right to draw mohammed	0.0	45	joy
1552	arieslawyer holland_tom bdutt no they are not one must suspect you do not understand the meaning of the word terrorist	0.0	124	joy
1553	holland_tom vicsinghb islam can not coexist with any other religionit is totally intolerant yet demand tolerance	0.0	117	joy
1554	arieslawyer do not be ridiculous mocking is not a terrorist action holland_tom bdutt	0.0	89	anger
1555	devinho holland_tom bdutt may innocent rest in peace	0.0	57	joy
1556	lone_granger holland_tom bdutt mock I my love one but not my prophet peace be upon he never ever ever	0.0	110	fear
1557	joe0blivian it is very complicated how above mention racist misogyny is protect by white freedom of speech holland_tom bindelj	0.0	132	joy
1558	feminismkg holland_tom bindelj white freedom of speech seriously I hate almost any chs strip I have see do it matter	0.0	127	joy
1559	joe0blivian holland_tom bindelj white privilege white gaze are systemic and are beyond your choice you do not choose to be bear white	0.0	140	joy
1560	feminismkg holland_tom bindelj whitecapitalist privilege have little to do with the freedom to make fun of a religion	0.0	121	joy
1561	arieslawyer holland_tom bdutt indeed unless you re say that the victim of today attack were not innocent	0.0	114	joy
1562	devinho holland_tom bdutt off course they were innocent kill an innocent is like kill humanity	0.0	106	joy
1563	joe0blivian holland_tom bindelj consider it is a first terrorist act in france since war while brown and black people keep die	0.0	135	joy
1564	arieslawyer holland_tom bdutt we have freedom of speech and mockery is not terrorism please tell I you re not really a solicitor	0.0	135	joy
1565	feminismkg joe0blivian bindelj I think you really need to mug up a bit on your postwar french history	0.0	106	joy
1566	arieslawyer holland_tom bdutt agree much love to you today much love to we all	0.0	85	joy
1567	timswinyard holland_tom bdutt I m a practise criminal lawyer to b honest	0.0	79	fear
1568	arieslawyer holland_tom bdutt that is extremely concern	0.0	61	joy
1569	holland_tom joe0blivian bindelj really more atheist french people die then peaceful muslim people in last 10 year	0.0	120	joy
1570	devinho holland_tom bdutt today victim were innocent indeed rip	0.0	70	sadness
1571	timswinyard holland_tom bdutt oday victim were innocent indeed rip	0.0	73	joy
1572	feminismkg holland_tom bindelj any attack on freedom of speech is unjustificable and can not be justify by the evil of capitalism	0.0	136	sadness
1573	korikisulda holland_tom you re right detail are not in yet on the attack thank	0.0	84	anger
1574	feminismkg joe0blivian bindelj it is not the first terrorist attack in france since the war	0.0	94	joy
1575	feminismkg holland_tom bindelj this is not part of the war in middle east it is religion fanatism and it is not exclusively islamic	0.0	135	joy
1576	joe0blivian any murder is unjustifiable but there is epidemic of male violence incl suicide holland_tom bindelj httptcoye4naoixy6	0.0	140	love
1577	arieslawyer holland_tom bdutt s it is ok to shoot dead 12 people for draw a cartoon is it	0.0	95	joy
1578	coulditb4eva holland_tom bdutt no it is a nightmare they were innocent rip	0.0	78	sadness
1579	arieslawyer holland_tom mohammad himself start his beginning by mock pagan religion do not bullshit dumbfuck bdutt	0.0	122	sadness
1580	arieslawyer lone_granger holland_tom bdutt so you think this killing was justify	0.0	89	joy
1581	melanievonbraun lone_granger holland_tom bdutt never never	0.0	62	joy
1582	holland_tom joe0blivian bindelj paulmancano here is coe call it bad in 40 year compare to assad httpstconvpfhiqpyq	0.0	131	joy
1583	feminismkg joe0blivian holland_tom bindelj none of that is real you re just a racist like most people	0.0	107	joy
1584	bananaramble joe0blivian holland_tom bindelj this white man find france and inida among most racist httpstco0qsjbfz6dr	0.0	132	joy
1585	feminismkg joe0blivian holland_tom bindelj india then arabia so like half the world is racist and you focus on white people you racist	0.0	140	joy
1586	ldn_fox holland_tom any ideoligy where there is an element of conversionmissionary is problematic	0.0	101	love
1587	bananaramble bc white and arab profit from slavery suspectedlooter joe0blivian holland_tom bindelj httptcotrvqa4pnxa	0.0	137	joy
1588	vicsinghb holland_tom very true	0.0	34	joy
1589	feminismkg joe0blivian bindelj paulmancano quite the war end 70 year ago	0.0	81	joy
1590	feminismkg joe0blivian holland_tom bindelj name a culture that do not have a history of slavery just admit you are racist you can not win	0.0	139	joy
1591	feminismkg joe0blivian holland_tom bindelj also africans enslave each other and sell slave to white do not be naive	0.0	124	joy
1592	holland_tom joe0blivian bindelj paulmancano compare to assad who kill 150x more civilian than isis httptcow8oho50zuj	0.0	128	joy
1593	bananaramble some african mother insist on female genital mutilation do not prove they profit fr it joe0blivian holland_tom bindelj	0.0	138	joy
1594	feminismkg joe0blivian holland_tom bindelj that s so what that do not disprove anything you re a racist by definition annoyingly	0.0	136	joy
1595	bananaramble by the way michael jackson was an internal racist too have to change race to white it is global joe0blivian holland_tom bindelj	0.0	137	joy
1596	feminismkg joe0blivian holland_tom bindelj what s your point that white people are bad that s typical racism its low tier thinking	0.0	138	joy
1597	bananaramble no white people are rich and educate good but deny their privildege of white supremacy joe0blivian holland_tom bindelj	0.0	139	joy
1598	feminismkg joe0blivian holland_tom bindelj if white people are privilege then you re admit they were well than everyone else	0.0	136	sadness
1599	bananaramble on contrary skin color do not define intelligence joe0blivian holland_tom bindelj	0.0	100	joy
1600	feminismkg joe0blivian holland_tom bindelj so then how are white people privilege	0.0	86	joy
1601	bananaramble feminismkg joe0blivian holland_tom no idea why I am tag into this but can it please stop	0.0	109	joy
1602	arieslawyer devinho holland_tom bdutt you do not have to even answer the people who have zero iq	0.0	100	joy
1603	the 2011 issue of charlie hebdo whose cover feature mohamme httptcoesflydfbrh	0.0	86	joy
1604	rajyasree depict not feature bdutt	0.0	39	joy
1605	rajyasree bdutt this is price the press pay for freedom of speech this is time world must come together destroy the terrorist and supp	0.0	138	joy
1606	rajyasree bdutt madam are you justify the attack shamful	0.0	62	sadness
1607	rajyasree the 2011 issue of charlie hebdo whose cover feature mohamme httptcobzt2rjcx4 t re_ve_ng_er ensine iyashwant	0.0	132	love
1608	rajyasree bdutt what do this mean do not understand french	0.0	63	joy
1609	rajyasree you bdutt re tweet that what is the message you want to give	0.0	77	anger
1610	ssharma_fbd rajyasree re_ve_ng_er iyashwant now ask aamir_khan rajkumarhirani to make movie base on what exactly write in kooraan	0.0	144	anger
1611	rajyasree bdutt	0.0	127	joy
1612	rajyasree bdutt I fail to comprehend if this pic is really worth 11 precious life	0.0	85	anger
1613	100 lash if you do not die laughing get they firebomb mt rajyasree 2011 charliehebdo cover with mohammed httptcoky40igqvok	0.0	140	joy
1614	pankajkatti bdutt rajyasree only fool do comment on subject they do not understand	0.0	86	sadness
1615	dhume worrisomeany idea why no one is trend iwillridewithyou	0.0	67	joy
1616	dhume cemb_forum rajyasree rss goon too break a few window paneslook they are all the same	0.0	95	anger
1617	dhume cemb_forum rajyasree will akhilesh yadav declare charliehebdo tax free in up parisshoote	0.0	102	sadness
1618	unitrasols bdutt rajyasree who say that I have not understand the subject tamne gujarati aavde che tu mala marathi make uttar de kutrya	0.0	140	joy
1619	dhume rajyasree that is the difference between hindus and sorry can not mention the name for the fear of get behead pkdebate	0.0	143	anger
1620	unitrasols bdutt rajyasree hope you understand the language I have write	0.0	77	joy
1621	dhume cemb_forum rajyasree I do not even think its that funny but I am go to get a tshirt print with it	0.0	111	joy
1622	unitrasols bdutt rajyasree challenge if you can respond now everyone have understand who is fool	0.0	100	joy
1623	dhume sirzaidhamid rajyasree you might get shoot at or behead for hurt sentiment of pissfull pisslim	0.0	107	anger
1624	dhume rajyasree their current dp assume it was late cover page is more offensive to christians I guess httpstco73abavns2q	0.0	136	anger
1625	rahulroushan what is common between james bond and religion of peacelicense to kill peaceattacksinparis dhume rajyasree	0.0	128	fear
1626	rahulroushan sir fake news should publish article like this against all religions	0.0	87	joy
1627	rahulroushan dhume it is cute petit jesus seem a happy sort	0.0	63	joy
1628	pankajkatti bdutt rajyasree I can not comment on that coz I do not understand the language	0.0	89	sadness
1629	unitrasols bdutt rajyasree that is what I say I do not know french if you know tell I what s there in that newspaper	0.0	123	joy
1630	dhume rajyasree be careful dhume now follower of religion of peace will be after you now	0.0	93	fear
1631	rajyasree rahulroushan dhume prophet pic is also cute especially eye nose any idea why cuteness not factor in by the devout	0.0	141	sadness
1632	dhume rajyasree this is for the western world to witness what we the biafran are go through in nigeria islam is evilfree biafra now	0.0	140	sadness
1633	map show where gun attack on satirical magazine charliehebdo take place in central paris httptco5azakumpnd httptcoecfyztmvk9	0.0	136	anger
1634	bbcnewsgraphic bbcbreake	0.0	29	joy
1635	bbcnewsgraphic	0.0	16	anger
1636	bbcnewsgraphic your tweet really make this page strong httptconimtizwcnd	0.0	83	joy
1637	bbcnewsgraphic bbc5live if only people do not hand out gunshttpstcoipbklwhqk8 jeffrey epstein also in cfrtrilateral commission	0.0	137	anger
1638	bbcnewsgraphic i d add one more level on that street view of office frontage seem distant	0.0	94	anger
1639	bbcnewsgraphics google earth cool	0.0	34	anger
1640	bbcnewsgraphic when will these cruel act ever end in the name if try to make lousy statement sorry 4 they the lose their love one	0.0	140	fear
1641	oh muslims weird bbcnewsgraphic map show where gun attack on magazine place in paris httptcoenupaimlpx httptcorg590i7xzb	0.0	139	fear
1642	bbcnewsgraphic bbcworld	0.0	26	fear
1643	bbcnewsgraphic bbcworld this is serious act the work most come together an stop these man	0.0	93	joy
1644	bbcnewsgraphic bbcworld	0.0	26	fear
1645	bbcnewsgraphic need for firm international consolidation against crime	0.0	74	anger
1646	bbcnewsgraphic bbcbreake it is clear map	0.0	47	joy
1647	bbcnewsgraphic this is just behind the appartment block I was live in up until two month agoshocke	0.0	110	sadness
1648	bbcnewsgraphic bbcworld	0.0	26	fear
1649	bbcnewsgraphic bbcworld know	0.0	31	fear
1650	bbcnewsgraphic take a close look at nigerian politic same group background gang up against govt of the day intimidation every where	0.0	139	anger
1651	bbcnewsgraphic bbcworld aithasakodih were could be the save heaven for pple now	0.0	86	joy
1652	bbcnewsgraphic	0.0	16	anger
1653	crazysandrita bbcnewsgraphic thank god for your life	0.0	57	anger
1654	coloradohawkeye bbcnewsgraphic terrorist is a terrorist nothing 2do with religion no exception no excuse stop mention muslim	0.0	140	joy
1655	yasirmcs bbcnewsgraphic nothing to do with religion lulz okay I guess islam do not have a terrorism problem then	0.0	122	anger
1656	coloradohawkeye bbcnewsgraphic we all have this problem not specific to any group in the society these terrorist are big threat	0.0	139	anger
1657	quran say whoever kill an innocent soul it is as if they have kill the entire humanitycharliehebdo paris httptcouinz805mpa	0.0	137	fear
1658	robbieloser it do but the idiot who commit such terrorism do not care about that hence do not care about islam it is just a mask	0.0	134	joy
1659	ateekster well just convince yourself those soul am not innocent make the killing just again nigelstwit	0.0	112	joy
1660	elpiett nigelstwit only sick people would do that unfortunately those are the idiot that get publicize	0.0	110	fear
1661	ateekster this violence in my opinion is just as inherent to any religion as act of charity are history is proof of that	0.0	113	anger
1662	ateekster problem is what the quran also say about those who insult allah and the prophet smieno	0.0	101	fear
1663	djehoety smienos no it do not go read a translate version of the quran see for yourself exactly what it teach you ve nothing to lose	0.0	140	joy
1664	ateekster I have do so multiple time it is so double part are beautiful other well are not will look into it when home smieno	0.0	137	sadness
1665	djehoety smienos thank you appreciate it	0.0	44	fear
1666	ateekster it also say kill those who insult islam quran 3361 charliehebdo	0.0	85	anger
1667	ateekster love your paris post hy not post on httptcotxgmbryhgx proximity base travel network mikepenrod httptcoiuikopjsuj	0.0	138	joy
1668	don_macanudo actually accurse wherever they are find being seize massacre completelyand please do not take verse out of context	0.0	144	sadness
1669	ateekster accurse massacre with a kalashnikov exactly what they do	0.0	82	anger
1670	don_macanudo please read the verse before and after and not take one single verse out of context thank you for your understanding	0.0	133	anger
1671	ateekster jabial they will say those kill were not innocent whereas the bible say unconditionnally you shall not kill	0.0	122	joy
1672	ateekster triplenickel the counter argument is trivial they insult the prophet so they are not innocent duh	0.0	114	joy
1673	ateekster foxllwynog then these chap should learn to read it are they view as heretic by muslim then	0.0	109	joy
1674	tommallow1 ateekster they are by many follower of islam the before christ and so on do not give they publicity either easy to demonise for conukip	0.0	138	sadness
1675	libertate ateekster that is a bad translation from hebrew it is thou shalt not murder	0.0	88	anger
1676	jabial ateekster do not change the problem of unconditionnality	0.0	66	fear
1677	ateekster don_macanudo well say bro	0.0	38	joy
1678	tommallow1 foxllwynog let I put it this way if all muslim think the way those people do we d have a billion terrorist majority are	0.0	140	anger
1679	fadyk85 don_macanudo my pleasure even though you re a chelsea supporter laugh out loud	0.0	79	sadness
1680	ateekster tommallow1 unfortunatelly islam have the same problem as the west many with little understanding being manipulate by evil man	0.0	138	joy
1681	ateekster foxllwynog so what is the answer to my question are these killer regard as hero or villain by the muslim in the street	0.0	138	joy
1682	foxllwynog tommallow1 it is those who are angry frustrated hopeless lose who are easily manipulate	0.0	109	fear
1683	tommallow1 foxllwynog oh definitely villain	0.0	47	joy
1684	foxllwynog ateekster outcast make the good follower look at robin hood and hitler	0.0	86	joy
1685	tommallow1 ateekster in the same way as it have become common in the usa to say thank you for your service it vary greatly	0.0	128	joy
1686	ateekster tommallow1 foxllwynog give the magazine bullying of the prophet I suspect most moderate while against are less sympathetic	0.0	139	joy
1687	ateekster tommallow1 when the main source of education can be take over by militant who corrupt text	0.0	110	sadness
1688	ateekster foxllwynog but who dare criticise a man with a gun if it is che or mao or hitler or a muslim extremist so the violent win	0.0	136	fear
1689	foxllwynog ateekster tommallow1 easy to do to those who live in hell on earth we can blame that in part to political exploitation	0.0	136	sadness
1690	kaz4wokingham tommallow1 foxllwynog I am moderate I think	0.0	62	joy
1691	kaz4wokingham ateekster tommallow1 we follow different rule an law relate to behaviour	0.0	93	joy
1692	kaz4wokingham ateekster foxllwynog bullying he is been dead a long time you know	0.0	86	sadness
1693	foxllwynog ateekster tommallow1 when the main source of education can be take over by militant who corrupt text monkey trial	0.0	140	sadness
1694	tommallow1 ateekster I once have a long chat with an irish catholic priest at the height of the trouble he condemn the ira same thing	0.0	140	joy
1695	foxllwynog ateekster but in public at the pulpit	0.0	52	anger
1696	tommallow1 ateekster foxllwynog there is no deathproper end of deathremember a magazine dedicate to ridicule your nan in heaven	0.0	140	joy
1697	ateekster kaz4wokingham foxllwynog you do not know	0.0	53	anger
1698	tommallow1 ateekster foxllwynog this is not justification by the way my teaching would always be laugh or ignore	0.0	117	fear
1699	tommallow1 ateekster both a man I respect	0.0	47	joy
1700	tommallow1 ateekster kaz4wokingham the perception of other is often different to our own	0.0	92	joy
1701	tommallow1 ateekster foxllwynog laugh at inconsistancy is one of the most effectivel way of open a closed mind to reason	0.0	131	fear
1702	foxllwynog tommallow1 ateekster I m a devout human securalist by the way let look out for each other in this brief existance	0.0	129	joy
1703	kaz4wokingham ateekster foxllwynog no you and I differ on this completely how can any sane person condone this outrage or sympathise	0.0	140	sadness
1704	kaz4wokingham ateekster foxllwynog or get shoot	0.0	53	fear
1705	tommallow1 kaz4wokingham ateekster it is not condone to try to understand	0.0	79	joy
1706	foxllwynog kaz4wokingham ateekster ok explain it to I appeasement get we nowhere in the 30 try to understand hitler viewpoint	0.0	138	joy
1707	tommallow1 kaz4wokingham ateekster I think the same way until I listen to a palestinian in the 1970 to understand is not to agree	0.0	139	sadness
1708	tommallow1 foxllwynog ateekster would mist eat free range lamb ever again if they have to kill it themselves from now perception	0.0	132	joy
1709	kaz4wokingham foxllwynog ateekster do not see the relevence	0.0	61	fear
1710	foxllwynog kaz4wokingham ateekster to understand one enemy do not make he your friend	0.0	92	sadness
1711	tommallow1 foxllwynog ateekster I am say that most of we are irresponsible we are complicit and work tax fund act we find abohrant	0.0	138	joy
1712	tommallow1 foxllwynog ateekster to an outsider how would we look and we are the few fighting for peace online	0.0	114	joy
1713	kaz4wokingham tommallow1 foxllwynog ateekster to an outsider how would we look and we are the few fighting for peace online how	0.0	138	joy
1714	tommallow1 foxllwynog ateekster is someone who murder a random person bad than one murder somone who repeatedly insult their nan	0.0	140	anger
1715	tommallow1 foxllwynog ateekster both terrible I would say one less so	0.0	70	joy
1716	tommallow1 kaz4wokingham ateekster but if we have try to understand the reason the german people were able to be manipulate by hitler	0.0	140	fear
1717	kaz4wokingham foxllwynog ateekster odd comparison but this is not a nan but a long dead prophet so what view of life of brian	0.0	131	sadness
1718	foxllwynog kaz4wokingham ateekster treaty of versaille he do win an election after all so same outcome	0.0	110	love
1719	tommallow1 kaz4wokingham ateekster the winning of an election is debatable but historic same reason as ukip supporter	0.0	124	sadness
1720	foxllwynog kaz4wokingham ateekster can not quite see farage gun down ian hislop	0.0	84	sadness
1721	tommallow1 kaz4wokingham ateekster typical posh boy all wind no water	0.0	73	joy
1722	foxllwynog tommallow1 kaz4wokingham ateekster typical posh boy all wind no water but do he carry a gun	0.0	113	love
1723	tommallow1 tommallow1 kaz4wokingham ateekster do I notice a bulge in his trouser while he was talk to george	0.0	118	fear
1724	foxllwynog tommallow the pakistani child we drone strike with macro economic regard for life will place same value on it aka water	0.0	137	joy
1725	foxllwynog kaz4wokingham ateekster mae west is all I have to say on that joke	0.0	80	surprise
1726	tommallow1 kaz4wokingham ateekster I have real doubt about he being human being some sort of cartoon character control by cameron	0.0	143	sadness
1727	kaz4wokingham tommallow I remember the usa shell the beruit camp crazy people who take vengance for other act it just go on	0.0	139	sadness
1728	foxllwynog tommallow1 ateekster I think he the bad cop in part of a uk establishment grand plan to renegotiate eu but stay in	0.0	129	sadness
1729	kaz4wokingham tommallow1 ateekster that is possible I have believe nothing any of they say about eu since labour turn total pro eu	0.0	138	joy
1730	kaz4wokingham foxllwynog tommallow1 ateekster murder is murder they are as bad as each other	0.0	98	joy
1731	lozdawney foxllwynog tommallow1 ateekster the the uk drone pilot who killle school kid if work you part fund it all same	0.0	134	joy
1732	kaz4wokingham foxllwynog tommallow1 ateekster yes they are	0.0	62	joy
1733	kaz4wokingham foxllwynog tommallow1 ateekster murder is murder	0.0	70	joy
1734	lozdawney foxllwynog tommallow1 ateekster and what should the punishment for murder be	0.0	91	joy
1735	kaz4wokingham foxllwynog tommallow1 ateekster that is not up to I and who was the punishment take out on	0.0	112	joy
1736	kaz4wokingham foxllwynog tommallow1 ateekster was it the drone pilot punish or someone random	0.0	102	anger
1737	kaz4wokingham foxllwynog tommallow1 ateekster random violence beget random violence escelation of violence	0.0	116	joy
1738	kaz4wokingham foxllwynog tommallow1 ateekster and as ghandi say an eye for an eye leave the whole world blind	0.0	118	sadness
1739	lozdawney kaz4wokingham tommallow1 ateekster and at the oposite end we should have leave poland to it is fate and leave hitler alone	0.0	134	joy
1740	foxllwynog kaz4wokingham tommallow1 ateekster well it was hitler and his follower who do evil and they alone who should be punish	0.0	138	joy
1741	foxllwynog kaz4wokingham tommallow1 ateekster as it was	0.0	62	joy
1742	foxllwynog kaz4wokingham tommallow1 ateekster and it was do to protect their victim not to avenge	0.0	105	joy
1743	lozdawney kaz4wokingham tommallow1 ateekster so it is only the control mind not just those follow order	0.0	119	sadness
1744	foxllwynog kaz4wokingham tommallow1 ateekster and his follower	0.0	69	joy
1745	foxllwynog kaz4wokingham tommallow1 ateekster but what of someone who have do neither what if they just happen to live the same	0.0	133	fear
1746	lozdawney kaz4wokingham tommallow1 ateekster the trial of lord hawhaw sp negate the protection argument	0.0	111	anger
1747	ateekster don_macanudo haha thanks brother I respect lfc myself and feel they were very unlucky last season	0.0	111	joy
1748	fadyk85 don_macanudo do not remind I laugh out loud	0.0	43	joy
1749	ateekster don_macanudo sorry to have do that hope they improve in the league this season	0.0	96	joy
1750	fadyk85 don_macanudo I sincerely hope so too thank you	0.0	59	sadness
1751	show solidarity with the victim is necessary but not enough we must insist to coexist and reject those who do not charliehebdo	0.0	134	sadness
1752	iyad_elbaghdadi good that liberatian are speak out against this sir I pity the jihad that can not seperate fact from fiction ameen	0.0	140	joy
1753	iyad_elbaghdadi how individually some are capable of that en mass we seem only capable of reactionary inflammation how to break t cycle	0.0	140	joy
1754	iyad_elbaghdadi stop is spell s t o p and not r e j e c t	0.0	60	joy
1755	iyad_elbaghdadi I am all for coexist but how can we reject practically I mean those who refuse to	0.0	108	fear
1756	iyad_elbaghdadi before midday high coexist	0.0	38	joy
1757	first you denounce the butcher by their choose name and only then you may seek yr host permit to coexist iyad_elbaghdadi nafeezahme	0.0	139	joy
1758	dimitrisy iyad_elbaghdadi nafeezahme cosign on the denunciation	0.0	69	love
1759	iyad_elbaghdadi that seem a fairly reasonable statement at face value but by coexist do you mean the medium should watch what they print	0.0	140	joy
1760	of coursei do it every day but I am not the one who espouse jihadism or sharia to cut kid head dn1164 iyad_elbaghdadi nafeezahme	0.0	140	love
1761	dimitrisy iyad_elbaghdadi nafeezahme agree we must also try to integrate those who want to be integrate	0.0	111	joy
1762	find I onenot native uk like nafeez who want to be integrate rather than expand umma ghetto until time is ripe dn1164 nafeezahme	0.0	140	sadness
1763	dimitrisy nafeezahme not all are some are purely economic migrant and a few political refugee	0.0	101	joy
1764	dimitrisy nafeezahme like the leftist journlst who flee pak taliban was invite by trotskyist to lecture abt antiimperialist taliban	0.0	144	joy
1765	let he tell trot why afghan taliban bomb down 1000yrold giant buddha monumentsjihadi joe also antiimperialist dn1164 nafeezahme	0.0	140	joy
1766	iyad_elbaghdadi michael_heaver we would never coexist with intolerance you fool	0.0	81	fear
1767	iyad_elbaghdadi equest2ride no exist withislam muhammad declare war on all infidel muslim follow this turn away from	0.0	138	sadness
1768	iyad_elbaghdadi equest2ride the teaching of all prophet who possess the priesthood that precede mohammad who hold no priesthood	0.0	137	fear
1769	video have emerge show the moment gunman open fire at charliehebdo hq in paris httptcozrsbe9fc1l httptcote7kwlhusn	0.0	133	sadness
1770	skynews its a death cult	0.0	27	fear
1771	skynews muslimsi dare you to tell the truth	0.0	48	joy
1772	skynews allahu akhbar being shout at 0007s nice get to love religion charliehebdo httptco3z3uqitei9 httptcociunpqdoio	0.0	138	fear
1773	skynews if they leave to be train in terrorism why not let they stay there and do not let they back into any country at all	0.0	128	fear
1774	skynews when israel kill dozen of innocent child and woman in palestine it is not terrorism fuck the western propaganda	0.0	129	anger
1775	supremebeing34 skynews I just want the truthi hate people who can murder in cold bloodyou seem to support it	0.0	118	joy
1776	skynews the world shuld come together and go all gun blaze literally at these crook and get the world rid of they	0.0	120	sadness
1777	skynews charlie hebdo draftsman cabu charb tignous and wolinski were report dead in the shotgun attack charliehebdo	0.0	125	sadness
1778	skynews and they say immigration is good	0.0	42	joy
1779	supremebeing34 tryitfirst000 skynews shut up you dhimmi spanner	0.0	66	sadness
1780	skynews 24784 people have been kill in the name of islam since 911 when will you lot start tell the truth about this evil ideology	0.0	140	anger
1781	supremebeing34 skynews unreal comment	0.0	39	anger
1782	moxone75 skynews hopefully you do not live in the western world if you do fuck of and when you have fuck of some more	0.0	119	fear
1783	skynews jesuischarlieunsucessfulfrancepolicedammartinengoele charliehebdo parisisburne 20 dead 12 injure 57 hostage	0.0	133	joy
1784	parisian doctor let we all subscribe to charliehebdoit will be in my waiting room until I retire via bourmeau httptco3ijtqck3o7	0.0	138	love
1785	laurenzcollin bourmeau agree	0.0	32	fear
1786	laurenzcollin harryalffa bourmeau yes that will help a lot sigh how about his president stop support these jihadist rebel	0.0	136	anger
1787	laurenzcollin sathnam bourmeau ddupagne you say the right thing dominique	0.0	81	anger
1788	michaeldweiss laurenzcollin bourmeau I will do the same as a turkish muslim that will be my partial repay at least	0.0	121	sadness
1789	m_y_1905 liz727 michaeldweiss laurenzcollins bourmeau the future of all our child is in hand of muslim prepare to speak act	0.0	143	sadness
1790	laurenzcollin w5physio bourmeau hey	0.0	39	fear
1791	I wish that all news outlet publish charliehebdo s cartoonssatire tomorrow on their front page as a tribute to the dead rip	0.0	129	anger
1792	benweinthal yah good luck with that when the danish cartoon scandal happen two us newspaper publish some of they	0.0	123	fear
1793	benweinthal lillai23 yes	0.0	31	sadness
1794	benweinthal ostrov_a they must not just wish	0.0	47	anger
1795	benweinthal dorothyofisrael they would not cowards liberal and panderer	0.0	73	sadness
1796	benweinthal dorothyofisrael as a matter a fact I bet news outlet blur the image	0.0	82	love
1797	benweinthal cifwatch the uk paper have already do that pixelate coward	0.0	80	joy
1798	benweinthal ostrov_a I also wish same but medium do not have ball to republish cartoon now terrorism win	0.0	106	anger
1799	benweinthal ostrov_a it is just a shame they would not	0.0	52	anger
1800	benweinthal go ahead tell your newspaper to be the first one to do it	0.0	72	fear
1801	benweinthal cajunlawchick twitter do a great job of publicise the cartoon well do jesuischarlie	0.0	106	sadness
1802	macclabour benweinthal let keep that up x	0.0	46	joy
1803	forget truth today even satire is unacceptablecharliehebdo	0.0	62	joy
1804	gchikermane nmenonrao	0.0	83	love
1805	gchikermane you r right but racist like you hv no place to speak mumbai not racist colonial bwordwonder if nickkristof share yr racism	0.0	138	sadness
1806	gchikermane after 67 yrs britindian remain sick racist against their own people shame on you on nickkristof for retweete yr twit	0.0	148	love
1807	gchikermane janlokpal the peaceful religion	0.0	46	sadness
1808	gchikermane robert2909 yes now government not only can not protect citizen they put they at risk because they are in denial of problem	0.0	139	sadness
1809	bob682 gchikermane they just do not understand the problem it is too complicated for they and they do not dare ask for help in solve that	0.0	140	sadness
1810	gchikermane the first such attack in india in my memory is the one on deccan herald about 1520 year cont httptcox6nvv4seht	0.0	134	sadness
1811	I do not agree with what you have to say but I will defend to the death your right to say it voltaire charliehebdo httptco5fzkhe1ldj	0.0	139	joy
1812	adityarajkaul I get your point and support it but voltaire never say that	0.0	79	joy
1813	adityarajkaul to say it not to blaspheme it the nuance is subtle charliehebdo have to be creative in express his antagonistic view	0.0	140	fear
1814	adityarajkaul these were not his word but rather those of evelyn beatrice hall write under the pseudonym s g tallentyre wikipedia	0.0	140	sadness
1815	adityarajkaul will you let we see if timesnow and you have the gut to publish it	0.0	82	fear
1816	adityarajkaul kailashkaushik8 hahaare bjp guy hindus include in that ex sakshi maharaj	0.0	100	joy
1817	mister adityarajkaul do you agree that right to not say anything is also my right and you should defend it hypocrisy theshewoolf	0.0	136	fear
1818	when adityarajkaul was shove his mic on a rajasthan minister face he forget this you should stop take moral high ground theshewoolf	0.0	139	sadness
1819	adityarajkaul yes keep say it morontolerance is only valid to hindu try criticize other you will also end like those in french	0.0	137	joy
1820	adityarajkaul tell I more about those moral lesson mister kashmiri panditi hear everything except criticize islam from you people	0.0	135	joy
1821	adityarajkaul shaunhurrell a famous misquote	0.0	46	fear
1822	freedom of speech is a right as much as a cause worth fight for obscurantism is a danger make real today charliehebdo	0.0	122	anger
1823	jean_jullien well say how can a society flourish without freedom of expression art artist charliehebdo	0.0	110	joy
1824	jean_jullien freedom of speech is a right as much as a cause worth fight for obscurantism is a danger make real today charliehebdo	0.0	139	anger
1825	jean_jullien	0.0	13	anger
1826	in report the story the telegraph have pixilate charlie hebdo la vie de mahomet httptcoelhnzunr0a httptcojdhlcqbtfp	0.0	132	anger
1827	j_bloodworth because give in to such pathetic demand have stop islamic extremism	0.0	90	sadness
1828	j_bloodworth leftoutside ffs	0.0	31	joy
1829	j_bloodworth fucking coward	0.0	30	surprise
1830	j_bloodworth littleatom cowardly fuck	0.0	41	anger
1831	j_bloodworth chrismoo _ we are totally defeat they have win	0.0	63	sadness
1832	whiteglover no we are winningj_bloodworth	0.0	47	anger
1833	j_bloodworth grayinglasgow I would prefer every newspaper in europe to print the cartoon on their front page tomorrow morning freespeech	0.0	135	anger
1834	chrismoos _ j_bloodworth hard to think that when I see the reaction to these thing	0.0	86	sadness
1835	j_bloodworth alphonso1234x spineless coward post the fucking cartoon you pussy	0.0	81	joy
1836	coward j_bloodworth in report the story the telegraph have pixilate charlie hebdo la vie de mahomet httptcom2bveictpx	0.0	133	surprise
1837	what the fuck retweet j_bloodworth the telegraph have pixilate charlie hebdo la vie de mahomet httptcoh8x1hi1yrp httpstcokmjc1n4iwh	0.0	130	fear
1838	j_bloodworth heresy_corner so we now live in so much fear that even our national newspaper like telegraph dare not upset the terrorist	0.0	140	anger
1839	j_bloodworth probably worried policescotland might arrest they	0.0	66	sadness
1840	j_bloodworth nickmargerrison the telegraph show little respect forwhat these french freespeaker die forfreespeechjesuischarlie	0.0	140	sadness
1841	j_bloodworth why why why oh why	0.0	35	anger
1842	j_bloodworth danwoodg terrorist 1 freedom of speech 0	0.0	58	fear
1843	j_bloodworth cowardsgive in to this murderous bunchshamefultelegraph	0.0	78	joy
1844	j_bloodworth erist0crat rip the telegraph	0.0	46	sadness
1845	j_bloodworth basimafaysal spineless coward these wretch will drag we down to hell hole	0.0	93	joy
1846	chrismoos _ whiteglover j_bloodworth are we	0.0	45	anger
1847	kramanash we will not by do nothing though it will need a great effort by all of uswhiteglover j_bloodworth	0.0	118	joy
1848	chrismoos _ whiteglover j_bloodworth you define win in a strange way	0.0	77	anger
1849	paulwdrake whoever resort to violence is weak they are weak and those who do not respond in kind are strongwhiteglover j_bloodworth	0.0	139	joy
1850	chrismoos _ whiteglover j_bloodworth yeah well all I see are western media outlet pixelate the cartoon the attack was over and	0.0	137	sadness
1851	chrismoos _ whiteglover j_bloodworth other try to compromise freedom of speech in the face of this continue assault on western value	0.0	140	joy
1852	paulwdrake quite right hence put pressure on they to do their job httpstco6n1bvcvxefwhiteglover j_bloodworth	0.0	120	anger
1853	chrismoos _ whiteglover j_bloodworth thank for make my point should we ever turn this around we d be win that is not today	0.0	132	sadness
1854	headline from charliehebdo this week isis execute phorphet mohame police chase terrorist httptco4qqvijlp8a httptco1zjuizvlf3	0.0	140	joy
1855	ynetnews is this charliehebdo front page from this week it say october in the top right hand corner	0.0	107	sadness
1856	ynetnew eek	0.0	14	joy
1857	ynetnews morkarin let everyone retweet thisafter all if you do not beleave in islam your a target anyway	0.0	110	fear
1858	ynetnews leon9 mm if I draw you in an insulting way publish it at the main page on famous mag then you will be happy and astonish	0.0	142	anger
1859	naderhabeeb I would not go and bring my friend and shoot you or do you think it would be ok if I dideh	0.0	109	anger
1860	elenacou the irony go to 11 ynetnew is every bit as extremist as isis	0.0	77	surprise
1861	monaeberhardt hmm my mistake I do not notice the account ynetnew	0.0	75	fear
1862	elenacou it is that rightwe newspaper that promote antipalestinian racism ynetnew	0.0	89	joy
1863	monaeberhardt yeah it is obvious ynetnew	0.0	48	anger
1864	elenacou they are coopte the event to promote their islamophobia ynetnew	0.0	79	joy
1865	bad bad day for press freedom freedom of expression and satire thought with relative of victim at charliehebdo	0.0	117	fear
1866	markthomasinfo bad bad day for press freedom freedom of expression and satire thought with relative of victim at charliehebdo	0.0	143	fear
1867	markthomasinfo we should all republish charliehebdo cartoon in honour of the magazine freedomofexpression and unity against hatred	0.0	134	fear
1868	markthomasinfo kennethperrin bad day for humanity	0.0	52	joy
1869	markthomasinfo rosesouslapluie bad bad day for france	0.0	55	joy
1870	markthomasinfo bad bad day for press freedom freedom of expression and satire thought with relative of victim at charliehebdo	0.0	136	fear
1871	markthomasinfo medialen it will only see the extreme get louder and louder in justify their own view	0.0	113	sadness
1872	markthomasinfo pretty sure it is a bad day for twelve people and their family how about we leave the sweeping declaration for a wee bit	0.0	140	fear
1873	markthomasinfo mark any spare you could share thought for muslim and arabss asians across europe now fearful of reprisal thank	0.0	136	anger
1874	I have see one national newspaper pixelate out the cover of charlie hebdo the selfcensorship begin terrorist 1 enlightenment 0	0.0	132	joy
1875	mjrharris andrewcopson I have see it and feel disgusting and shameful	0.0	73	sadness
1876	mjrharris wallaceme cowards the terrorist win	0.0	51	anger
1877	mjrharris cemb_forum so they die for nothing	0.0	51	sadness
1878	mjrharris and add in danish cartoon and jesus and mo it is more like terrorist 3 uk medium 0	0.0	103	joy
1879	let I guess do it begin with g and end with and mjrharris wallaceme	0.0	70	sadness
1880	mjrharris and yet you selfcensor the name of that newspaper link please	0.0	74	joy
1881	davidjacksmith wallaceme begin with t end in h	0.0	50	sadness
1882	mjrharris typodynamofo maybe they are afraid of being kill by the religion of pea	0.0	86	sadness
1883	mjrharris which one	0.0	21	sadness
1884	mjrharris wallaceme and of course they will be claim it is do for reason of sensitivity not fear publish and be damn we have to	0.0	140	fear
1885	I wish I was surprised shameful mjrharris wallaceme	0.0	55	anger
1886	mjrharris edwardlucas name they	0.0	33	sadness
1887	mjrharris edwardlucas you get to be kid I satirical drawing are classic part of politicsreligion in europe for 100s of year	0.0	138	anger
1888	mjrharris the_47th this is part of the problem you define enlightenment as deliberately provoke muslim belief as mockery	0.0	127	sadness
1889	salted2 edwardlucas begin with t end in h	0.0	45	sadness
1890	murder for free speechtelegraph pixel out charlie hebdo front cover shameful coward mjrharris wallaceme httptcoeenacl0mi3	0.0	143	fear
1891	mjrharris edwardlucas name and shame please right away	0.0	59	fear
1892	mjrharris edwardlucas telegraph	0.0	34	anger
1893	leeds2palestine it is the muslims choice how to react satire and mockery are part of our culture mjrharris the_47th	0.0	121	anger
1894	young_tinworth mjrharri the_47th muslims r part of europe now attack today is disgusting but this socalled satire is just anti muslim	0.0	139	anger
1895	young_tinworth mjrharris the_47th ask yourself would the same socalled satire be do about jews no then why ok against muslim	0.0	135	fear
1896	young_tinworth mjrharris the_47th of course this anti muslim cartoon do not compare with murder let I be clear victim not to blame	0.0	138	joy
1897	young_tinworth mjrharris the_47th but we need to live together in peace and respect deliberately insulting muslim do not help	0.0	131	fear
1898	leeds2palestine young_tinworth the_47th but satirist have the right to yes	0.0	80	anger
1899	leeds2palestine young_tinworth the_47th like this you mean httptcorhrudbklu5	0.0	85	anger
1900	mjrharris young_tinworth the_47th of course but we should not lionise those who deliberately insult muslim as so call satirist	0.0	132	anger
1901	mjrharris young_tinworth the_47th I do not call on jews to be insult what s your point	0.0	91	anger
1902	leeds2palestine young_tinworth the_47th I do not get your point 12 people dead and you re say yes but what about think	0.0	133	love
1903	mjrharris young_tinworth the_47th there is no but attack are wrong period I just do not see how insulting muslim help the situation	0.0	138	sadness
1904	geddy5 mjrharris good chance of it there was certainly no blurring of the pic of a crucifix in urine	0.0	105	fear
1905	leeds2palestine bullshit watch the movie life of brian mjrharris the_47th	0.0	80	sadness
1906	leeds2palestine muslim do not get a special pass to not be offend mjrharris the_47th httptcoz1lhysw3yt	0.0	112	anger
1907	leeds2palestine muslim need to grow the fuck up tantrum do not work for child they should not for adult either mjrharris the_47th	0.0	139	anger
1908	leeds2palestine there are tv show base on ridicule australian and americans you do not see we murder for it mjrharris the_47th	0.0	138	anger
1909	leeds2palestine as soon as you add the word but to your sentence you become a terrorism apologist mjrharris the_47th	0.0	124	sadness
1910	young_tinworth mjrharris the_47th think what you will I am clear about what I believe	0.0	89	joy
1911	leeds2palestine do you believe that individual from the muslim faith and islam itself should be immune from satire mjrharris the_47th	0.0	138	anger
1912	leeds2palestine do you believe that muslim islam should be able to react violently if offend mjrharris the_47th	0.0	124	anger
1913	leeds2palestine do you believe that people from other culture should be able to ridicule muslims islam mjrharris the_47th	0.0	133	anger
1914	young_tinworth I do not I believe the charlie hebdo cartoonist are not satirist but are racist extreme secularist who I will not defend	0.0	139	joy
1915	young_tinworth this do not mean I support the despicable murder we see today that is a crime on a whole different level	0.0	123	anger
1916	young_tinworth mjrharri the_47th no do not realise this was an inquisition	0.0	79	fear
1917	young_tinworth mjrharris the_47th for what purpose why ridicule muslim and islam why not treat they without ridicule or mockery	0.0	133	fear
1918	leeds2palestine learn what satire is islam is not a race you can not be an extreme secularist	0.0	97	sadness
1919	leeds2palestine for humour fun education think provoke and so on it is part of our culture to mock and ridicule mjrharris the_47th	0.0	135	joy
1920	leeds2palestine religion the religious particularly extremist deserve mockery ridicule free speech mjrharris the_47th	0.0	135	sadness
1921	from 2011 france charlie hebdo newspaper have long revel in the art of provocation httptcoetwcbzhpnl	0.0	109	sadness
1922	nytime it is call free speech	0.0	32	sadness
1923	nytime so basically the nyt is say they deserve it nice	0.0	68	sadness
1924	nytime httptco5enkgcvd7q duoc ha moi nguoi	0.0	49	sadness
1925	nytime	0.0	8	anger
1926	can you appeasement monkey coward fascist be even slightly respectful of free speech even todaynytime	0.0	108	fear
1927	nytime funny that the nyt is classify it as test the limit of press freedom but readily defend snowden msnbc foxnew	0.0	130	fear
1928	nytime satire is a more effective weapon against radical than bomb hence the desperate attack to scare other to retain imam power	0.0	135	joy
1929	nytime this headline is bs	0.0	31	fear
1930	nytime nyt what the fuck provocation	0.0	30	sadness
1931	nytime liberte de la presse	0.0	30	sadness
1932	nytime oh I see a bit like girl wear miniskirt ask to be rapedi get it now	0.0	88	fear
1933	nytime are you kid what a disgusting tweet and piece of opportunistic clickbait where s your solidarity charliehebdo	0.0	128	sadness
1934	nytime shame on nytime how about you support free speech and stand against intolerant islam	0.0	94	sadness
1935	fil de pute vive la liberte dexpression vive charlie hebdo nytime	0.0	76	joy
1936	akitimsinytime from 2011 france charlie hebdo newspaper have long revel in the art of provocation httptcoy1bsqplf3j	0.0	132	sadness
1937	nytime so what it is legal in democratic country freedom of speech all it is illegal to kill even in the name of god or allah	0.0	138	fear
1938	blanddexter nytime nyt statement seem a cowardy	0.0	51	sadness
1939	nytime so a cartoon is provocation for mass murder I guess in islamic thinking it is nickkristof	0.0	104	anger
1940	nytime we need more such cartoon I guarantee barack hussein obama will not mention the word muslim terrorist httptcofzzwpiodqx	0.0	139	fear
1941	fuzzle7777 nytime	0.0	20	anger
1942	time to takeastand iamcharliehebdo charliehebdo httptcov9zua4vrjy	0.0	73	fear
1943	trobinsonnewera you re a junkie mate httptcoen4xoujmon	0.0	62	anger
1944	trobinsonnewera tattoo this to your forehead httptcodw86bfv6yk	0.0	69	fear
1945	trobinsonnewera geeze	0.0	22	anger
1946	trobinsonnewera it is soldier like these who restore my faith in humanity httptco5hx71izbdb	0.0	104	joy
1947	technicalswitch they are not real soldier twat	0.0	49	anger
1948	technicalswitch also there are more british muslim fight for isis than there are in the armed force explain that prick	0.0	126	joy
1949	trobinsonnewera davidbritain7 httptcoospuysumqt	0.0	54	anger
1950	beannymcd you were say soldieruk	0.0	42	anger
1951	trobinsonnewera davidbritain7 cc runinho13	0.0	45	joy
1952	technicalswitch trobinsonnewera and theresnot a single country that do not have problem httptco12dvc0xgnd	0.0	115	fear
1953	trobinsonnewera the world must listen to tommy robinson marine le pen geert wilder holly meredith pamela gellerheidi mund islam evil	0.0	140	anger
1954	saint_wayne httptcohfttjboj4k	0.0	37	anger
1955	technicalswitch trobinsonnewera paris today whose provoke a clash of civilisation	0.0	89	anger
1956	technicalswitch yeah we kinda evolve from that probably down to hostility so you are say it is ok for they to do it because	0.0	131	anger
1957	technicalswitch why do you have a display pic of an islamophobe churchill think islam was like rabie you look like a fool	0.0	128	fear
1958	technicalswitch that make you an apologist like the vichy the absolute low of the low but then again you have the tone of an islamist	0.0	140	sadness
1959	beannymcd keep up httptcojdjn1h0nob	0.0	42	joy
1960	badladtoby so what I believe more what he say himself about islam than what his family may have think he think about islam	0.0	129	joy
1961	badladtoby the fact is he say they were misguide and compare it to rabie you re an idiot	0.0	95	joy
1962	saint_wayne technicalswitch just wonder the last time a christian behead or kill someone because someone offend their religion	0.0	136	anger
1963	hollyammon trobinsonnewera member of the religion of peace kill people but those who oppose they are extremist nazi and bigot	0.0	139	joy
1964	technicalswitch beannymcd one soldier dosent speak for the whole armed force either do soldieruk	0.0	103	joy
1965	brijoyce technicalswitch beannymcd think you re wrong there sunbeam because I do	0.0	85	joy
1966	brijoyce technicalswitch beannymcd soldieruk is an mod sponsor account act on their behalf and is manage by a serve nco fact	0.0	139	anger
1967	ric_cole I know he is gen but that do not mean he speak for all service personnel was my point massive support for tr in force	0.0	130	joy
1968	I am no fan of charliehebdo but this is a sickening terrify unjustifiable attack on journalist my thought prayer with the victim	0.0	144	love
1969	mehdirhasan absolutely	0.0	24	anger
1970	mehdirhasan well say	0.0	22	anger
1971	mehdirhasan the but part is pathetic mehdi	0.0	46	anger
1972	mehdirhasan imply that they may have bring it on themselves	0.0	65	fear
1973	mehdirhasan your prayer are with the victim prayer what I am get here is that you do not actually see where the problem lie	0.0	136	sadness
1974	mehdirhasan I am no fan of charliehebdo but you know I am actually begin to find you quite disgusting	0.0	118	sadness
1975	mehdirhasan why not a fan are you a fan of les flic go to post that too sound v v harsh know literally nothing about hebdo	0.0	135	fear
1976	very poor identity tweet by mehdirhasan really seriously do you really have to get a dig in while their body are still warm	0.0	136	fear
1977	mehdirhasan not sure why you feel the need to clarify your fan status when 12 people have just been murder who give a toss what you think	0.0	140	anger
1978	parttimeloon mehdirhasan you know what the word unjustifiable mean do not you	0.0	82	sadness
1979	alexquinn35 mehdirhasan then why make he first part of the statement at all	0.0	79	fear
1980	alexquinn35 mehdirhasan coul have just say this is an unjustifiable attack	0.0	83	joy
1981	parttimeloon mehdirhasan cos it show that no matter your opinion on something we all agree this is not the way to deal with it	0.0	128	anger
1982	alexquinn35 mehdirhasan its more like say I am no racist but	0.0	71	joy
1983	parttimeloon mehdirhasan it is really not have it been other way round I do not agree with shooting but maybe but it was not	0.0	129	joy
1984	really mehdi you were not a fan of charlie hebdo those are the first word out of your mouth oh wow mehdirhasan	0.0	118	fear
1985	mehdirhasan the problem lie in islam time for france to criminalize islam	0.0	77	fear
1986	jseth that man	0.0	17	anger
1987	sarahkate26 mindnumbe	0.0	24	sadness
1988	sarahkate26 welshtoy mehdirhasan just in case people forget httptcoyabmwmoqo4	0.0	88	sadness
1989	sarahkate26 lawnmowerthomas mehdirhasan what more would you expect from mehdirhasan	0.0	87	sadness
1990	between governrment attack and terrorist attack it is hard to be a journalist these day charlie hebdo	0.0	107	surprise
1991	anonyop cuz the truth is there are few clown on the left as well as several joker on the right	0.0	101	sadness
1992	anonyop the attack were despicable but do not try and tell I charliehebdo staff are journalist	0.0	100	joy
1993	anonyop you mean it is hard to communicate to distribute information to exercise freedom of speech hebdo	0.0	111	sadness
1994	cryingwolfe no one will try for obvious reason anonyop	0.0	61	fear
1995	anonyop commanderxanon unbiased journalist are off by government	0.0	73	fear
1996	anonyop true	0.0	14	anger
1997	wide and uncompromise condemnation on arab twitter of insane attack on charliehebdo I hope everyone see this do not focus on fool	0.0	138	surprise
1998	koertdebeuf too bad we can not read that scribble	0.0	50	anger
[truncated: 60,446 more rows]
