# Supplementary material for: Detecting rumors in social media using emotion based deep learning approach
Source: PeerJ Comput Sci. 2024 Sep 20;10:e2202. doi: 10.7717/peerj-cs.2202 (PMC11419649; doi:10.7717/peerj-cs.2202)
Supplement: Supplemental Information 6 — The PHEME dataset used to perform experiments as we have utilized main tweets of PHEME. [file peerj-cs-10-2202-s006.zip › dataset.csv]

text	is_rumor	user.handle	topic
Charlie Hebdo became well known for publishing the Muhammed cartoons two years ago	0	BBCDanielS	charliehebdo
Now 10 dead in a shooting there today RT "@BBCDanielS: Charlie Hebdo became well known for publishing the Muhammed cartoons two years ago”	0	robbylevy	charliehebdo
@BBCDanielS @BBCWorld I'm guessing this is being considered terrorism right now or lone wolf?	0	ModerateInAll	charliehebdo
@BBCDanielS @BBCWorld why would you mention that before knowing the facts #islamphobiaatitsbest	0	GabTarquini	charliehebdo
@BBCDanielS @BBCWorld perps identified?	0	freethought41	charliehebdo
@BBCDanielS @BBCWorld who is charlie hebdo?	0	im_a_5H_Voter	charliehebdo
@im_a_5H_Voter A French satirical magazine	0	BBCDanielS	charliehebdo
@GabTarquini @BBCDanielS @BBCWorld Maybe because they shouted "the prophet have been avenged" thus making it relevant to the story?	0	S_Jakobsen	charliehebdo
@S_Jakobsen @BBCDanielS @BBCWorld what's your source? I've not heard that reported as of yet...	0	GabTarquini	charliehebdo
@GabTarquini @BBCDanielS @BBCWorld Several men in black cagoules were heard to shout 'the Prophet has been avenged'", wrote Pierre de	0	S_Jakobsen	charliehebdo
@GabTarquini @BBCDanielS @BBCWorld Cossette, a broadcast journalist with Europe1 News. Hope that helps mate. From: http://t.co/dOP4uBRBSr	0	S_Jakobsen	charliehebdo
@S_Jakobsen @BBCDanielS @BBCWorld not quite sure why you are calling me mate...	0	GabTarquini	charliehebdo
@BBCDanielS @GCGATOR24 I hope they remain open for business. I pray for the souls of those murdered and the recovery of those injured.	0	lj_kulwicki	charliehebdo
@GabTarquini @BBCDanielS @BBCWorld Oh come on. It's a friendly gesture. You quite clearly expected me to be islamaphobic as well.	0	S_Jakobsen	charliehebdo
@GabTarquini @BBCDanielS @BBCWorld Anyways, I was providing a source and you got all defensive. I won't get into an argument.	0	S_Jakobsen	charliehebdo
@BBCDanielS @BBCWorld he shd ve been arrested for blasphemy and inciting violence against muslims @mubasherlucman @MoeedNj @Asma_Jahangir	0	usmanka	charliehebdo
@S_Jakobsen @BBCDanielS @BBCWorld no argument from me... And no i did not get defensive... All the best	0	GabTarquini	charliehebdo
@GabTarquini @BBCDanielS @BBCWorld Scared of the truth MOSLEM? Your peaceful islam has their bloody hands in yet another murderous rampage	0	lj_kulwicki	charliehebdo
@BBCDanielS @BBCWorld terrorism has become the systematic weapon of a war that knows no borders or seldom has a face.	0	kashmala444y	charliehebdo
@lj_kulwicki @GabTarquini @BBCDanielS @BBCWorld Darling if we were scared of the truth then we wouldn't be Muslim.	0	neesa_h	charliehebdo
@neesa_h @GabTarquini @BBCDanielS @BBCWorld Then stop wearing masks when you commit heinous crimes in the name of your allah. Be proud	0	lj_kulwicki	charliehebdo
@lj_kulwicki @GabTarquini @BBCDanielS @BBCWorld We're not allowed to commit heinous crimes, especially in the name of God.	0	neesa_h	charliehebdo
@neesa_h @GabTarquini @BBCDanielS @BBCWorld Hmmmmm well you should tell that to the 25% who believe otherwise.	0	lj_kulwicki	charliehebdo
@lj_kulwicki @GabTarquini @BBCDanielS @BBCWorld One step at a time. But just because they believe it, doesn't make it true.	0	neesa_h	charliehebdo
@neesa_h @GabTarquini @BBCDanielS @BBCWorld Great! Then why am I NOT seeing 10's of thousands of you protesting the hijacking of your islam?	0	lj_kulwicki	charliehebdo
@BBCDanielS i've done a brief research about it &amp; i have no comments. It isnt good to say nasty remarks about the dead as well as a religion	0	im_a_5H_Voter	charliehebdo
@usmanka fuck off you cunt	0	pepsiplusconker	charliehebdo
@GabTarquini @BBCDanielS @BBCWorld Millions of Muslims world wide rioted and screamed for Denmark to be nuked after a drawing of mo. Cunt.	0	AllanAkbarAllan	charliehebdo
@lj_kulwicki @GabTarquini @BBCDanielS @BBCWorld There have been.But do you know what the media does? Twists the news &amp; makes us look violent	0	neesa_h	charliehebdo
@neesa_h @GabTarquini @BBCDanielS @BBCWorld Lmao. "MAKES" you look violent??? Honey, you people are doing that ALL ON YOUR OWN	0	lj_kulwicki	charliehebdo
@lj_kulwicki @GabTarquini @BBCDanielS @BBCWorld Correction, people hijacking our religion which you have shown that you know of.	0	neesa_h	charliehebdo
@lj_kulwicki @GabTarquini @BBCDanielS @BBCWorld I'm muslim, would you call me violent? Even knowing that people are giving us a bad name?	0	neesa_h	charliehebdo
@neesa_h @GabTarquini @BBCDanielS @BBCWorld No one is hijacking your cult. Your cult is all about death. Have you read the Koran at all?	0	lj_kulwicki	charliehebdo
@neesa_h @GabTarquini @BBCDanielS @BBCWorld When I start seeing 10's of 1000's protesting the"Hijacking"of Islam, call me. Until then, F off	0	lj_kulwicki	charliehebdo
@lj_kulwicki @GabTarquini @BBCDanielS @BBCWorld Correction again, it teaches us to worship God and doing good until death. Yes I have.	0	neesa_h	charliehebdo
@lj_kulwicki @GabTarquini @BBCDanielS @BBCWorld Yes we will grow stronger. But till then I pray to God to guide you back to the right path	0	neesa_h	charliehebdo
@neesa_h @GabTarquini @BBCDanielS @BBCWorld No. I don't believe you have. Koran is filled with death orders. You ppl live in the 5th century	0	lj_kulwicki	charliehebdo
@neesa_h @GabTarquini @BBCDanielS @BBCWorld I don't want or need your prayers. Goodbye	0	lj_kulwicki	charliehebdo
@pepsiplusconker but if u r disrespectful to muslims then i will slaughter u myself	0	usmanka	charliehebdo
@usmanka haha ok. You'll be going to 30 nerdy neck beards on macs quick if you tried	0	pepsiplusconker	charliehebdo
Charlie Hebdo’s Last Tweet Before Shootings http://t.co/9Oa2xAqOcM http://t.co/skJHNEQcn0	0	GuidoFawkes	charliehebdo
@GuidoFawkes what is that, for those of us hard of French?	0	pasty_muncher	charliehebdo
@GuidoFawkes @JamesDelingpole Looks to me like the religion of peace has struck again, no?	0	abrasion	charliehebdo
@GuidoFawkes ha, those peace-loving muslims! Allah bless them!	0	7SEn3SAK5HLLbtY	charliehebdo
@GuidoFawkes @apwtrader here's one off the shelf section for the article - 'it's not islam, definitely not islam.'	0	bob682	charliehebdo
@GuidoFawkes @benjaminkatzeff Any1 w dignity shld condemn the barbaric terrorist act in #Paris Terrorists stop the destruction #world peace	0	Mr_Omarsson	charliehebdo
iSSlam #tcot #UK #Cameron #EU #BREAKING @GuidoFawkes @friendsofbibi http://t.co/0cQdGEi1rT	0	tvigy2	charliehebdo
@GuidoFawkes @R_Christianity_ Another reason to say Fuck #Muslims and Fuck #Islam	0	Jrsatty	charliehebdo
@pasty_muncher @GuidoFawkes "Good health to everyone!" - (New Year greeting by Al-Baghdadi, head of ISIS).	0	allanholloway	charliehebdo
@GuidoFawkes @R_Christianity_	0	keetono	charliehebdo
Prediction: the #CharlieHebdo massacre will not dent the political class's complacency one iota	0	JamesDelingpole	charliehebdo
@JamesDelingpole Shove your racist website up your arse.	0	Mr_JDTraynor	charliehebdo
@Mr_JDTraynor @JamesDelingpole eloquent - he should become Miliband's speech writer	0	EddieTheBarstew	charliehebdo
.@JamesDelingpole But at least we can be sure Private Eye under Hyslop is safe - cos it is now so very 'safe'.	0	pperrin	charliehebdo
@JamesDelingpole Of course not. More importantly, will it dent the complacency of the masses led by their noses by the liberal elite?	0	Balinteractive	charliehebdo
@EddieTheBarstew UKIP scum	0	Mr_JDTraynor	charliehebdo
@Mr_JDTraynor @EddieTheBarstew Communists are very shouty, aren't they? And not very nice by the looks of it....	0	KVet79	charliehebdo
@Mr_JDTraynor No - I've never voted for them - but you sir seem to be a hate addled moron, try getting back on your meds	0	EddieTheBarstew	charliehebdo
@JamesDelingpole You didn't reply, just retweeted to encourage the racist thugs who follow you to send me abuse.	0	Mr_JDTraynor	charliehebdo
@KVet79 @Mr_JDTraynor tolerant too	0	EddieTheBarstew	charliehebdo
@Mr_JDTraynor @JamesDelingpole Oh the irony...	0	sollygratia	charliehebdo
@Mr_JDTraynor @JamesDelingpole A typical batshit insane leftist angle "not with us, must be racist / sexist / homophobic" debate not allowed	0	abrasion	charliehebdo
@sollygratia @Mr_JDTraynor @JamesDelingpole So, not only are Communists very shouty, they're also very sensitive. How sweet!	0	KVet79	charliehebdo
@Mr_JDTraynor Like you sent James abuse? @JamesDelingpole	0	mkingscott	charliehebdo
@Mr_JDTraynor @JamesDelingpole He did not reply because quite frankly you are a non- entity.	0	purpleline	charliehebdo
@Mr_JDTraynor @EddieTheBarstew nothing funnier than cross lefty	0	RobbieWaldie	charliehebdo
@JamesDelingpole @BenK84 not even if they hit Le Monde. #narrative	0	HartsockRob	charliehebdo
@RobbieWaldie @Mr_JDTraynor I just want to know how they even manage to be consistently wrong when they lose control of their emotions	0	EddieTheBarstew	charliehebdo
@JamesDelingpole @byzantinepower Hope you are absolutely wrong about this. #CharlieHebdo	0	ACraigInParis	charliehebdo
@njh1959 @JamesDelingpole How many rounds of peace can you fit into the standard magazine for an AK47?	0	abrasion	charliehebdo
@JamesDelingpole Your behaviour is sufficient for a physical response.	0	Mr_JDTraynor	charliehebdo
@mkingscott So, he could have replied to me, but he's a fucking coward.	0	Mr_JDTraynor	charliehebdo
@RobbieWaldie @Mr_JDTraynor @EddieTheBarstew having read his bio he's clearly a mentalist	0	BritishWelsh	charliehebdo
@Mr_JDTraynor What do you think an acceptable response to your tweet would be?	0	mkingscott	charliehebdo
@BritishWelsh @RobbieWaldie @Mr_JDTraynor certainly not the smartest crayon in the box	0	EddieTheBarstew	charliehebdo
@Mr_JDTraynor @JamesDelingpole How ironic. John you tweet like a communist racist thug. The Berlin wall came down in 1989, get over it.	0	andyblueskyz	charliehebdo
@andyblueskyz Can't see your face - another racist coward	0	Mr_JDTraynor	charliehebdo
@Mr_JDTraynor @JamesDelingpole Physical response ?? Agree with me or i will hit you	0	leeds9east	charliehebdo
@leeds9east Not what I meant, as you know; now, fuck off up the queen's arsehole.	0	Mr_JDTraynor	charliehebdo
@Mr_JDTraynor Physical response to me means assault	0	leeds9east	charliehebdo
@Mr_JDTraynor You racist communist.	0	andyblueskyz	charliehebdo
Duck and Cover! RT @andyblueskyz: @Mr_JDTraynor You racist communist.	0	RedScareBot	charliehebdo
10:28am Charlie Hebdo account mocks ISIS leader, wishing him "good health and best wishes" http://t.co/9Oa2xAqOcM http://t.co/uYXayKLA7q	0	GuidoFawkes	charliehebdo
@GuidoFawkes Goodbye Guido. Nice knowing you.	0	Dorian_Beige	charliehebdo
.@GuidoFawkes It seems to me the joke is more about ISIS leader wishing everyone good health. Check the cartoon bubble ;-)	0	LondonerVince	charliehebdo
@LondonerVince Why #isis blindly obey their #radical #imams? Read here: http://t.co/WnFoxPmjTI	0	IslamRevisited3	charliehebdo
@GuidoFawkes Absolutely terrible!	0	SherrinThePain	charliehebdo
@GuidoFawkes	0	PetePhilWill	charliehebdo
If your faith isn't strong enough to cope with satirical poke, it oughtn't be strong enough to induce you to kill. Barbaric #CharlieHebdo	0	MaxWindCowie	charliehebdo
@MaxWindCowie @CintaArsenal please do not blame Islamists just yet. It could well be the act of extreme-right fanatics you know...	0	OGuthert	charliehebdo
@MaxWindCowie You seem to know who did it	0	katiazev	charliehebdo
@MaxWindCowie Questions will surely be asked as to why there was no armed guards outside the offices #CharlieHebdo	0	WokingUncovered	charliehebdo
@MaxWindCowie @jessicaelgot and there you go with the link to a particular religion. Like clockwork!	0	MelBWFC	charliehebdo
RT @MaxWindCowie: If your faith isn’t strong enough to cope with satirical poke, it oughtn’t be strong enough to induce you to kill.Barbaric	0	Esssie31	charliehebdo
@MaxWindCowie and definitely not strong enough to make you believe in it.	0	johnnikk7	charliehebdo
@Esssie31 @MaxWindCowie That is, unless a tenet of that faith is to kill those who poke fun at it	0	Ryan11676	charliehebdo
@MaxWindCowie @peterkwint Do you feel the same way about the things we have done over there?	0	Robruitenberg	charliehebdo
@MaxWindCowie @EricWRandolph What is it that's strong enough to induce US/UK/Israeli troops to slaughter thousands? Scepticism?	0	emjayemjay	charliehebdo
@katiazev @MaxWindCowie Of course he knows. His faith is that strong!	0	emjayemjay	charliehebdo
Just arrived at scene of massacre #Paris #charliehebdo http://t.co/bxDwfuqRz8	0	stefandevries	charliehebdo
@stefandevries Hi Stefan, could we use this on our site with credit to you please?	0	Mailonlinepics	charliehebdo
@stefandevries UK press agency here. Can we send your images to world's press?	0	REXrequests	charliehebdo
@stefandevries Hi Stefan, I'm with @independent. Can we use your photo?	0	TheBrettLeppard	charliehebdo
@stefandevries can we use your photos? this the ard from germany?	0	tagesschau	charliehebdo
@stefandevries Hi Stefan, can we use your picture here in the UK please? We will off course credit and hyperlink to you....	0	SunPictureDesk	charliehebdo
Wow: AFP says men were armed with kalachnikovs &amp; rocketlauncher. Follow @stefandevries who Just arrived at scene.. http://t.co/l2eodMvI0k	0	djehoety	charliehebdo
Voor live-ontwikkeling ter plekke aanslag Charlie Hebdo, volg “@stefandevries: Just arrived at scene.. #charliehebdo http://t.co/HfzVNcWCGm”	0	HanTenBroeke	charliehebdo
@stefandevries Hi. Can we use this photo in a norweegian online newspaper with your credits?	0	dittOslo	charliehebdo
“@stefandevries: Just arrived at scene of massacre #Paris #charliehebdo http://t.co/7MNNvKb79m”@Irmak_Ye	0	AytunaT	charliehebdo
@stefandevries Are you available for an interview with Al Jazeera English?	0	Rimsahar	charliehebdo
@Rimsahar yes call me	0	stefandevries	charliehebdo
@stefandevries what's your number? can you DM me	0	Rimsahar	charliehebdo
@stefandevries @ceydak R.I.P :)	0	castorpollux16	charliehebdo
@stefandevries Hi Stefan, please would you have time for a quick phone interview?	0	HazelBakerSky	charliehebdo
Waerde @HanTenBroeke @MinPres kan in NL svp boeltje beetje bijeen gehouden worden ipv verdere haatzaaierij. Shocking Twitter.	0	VWoensel	charliehebdo
@HazelBakerSky yes call me	0	stefandevries	charliehebdo
@stefandevries Thanks - I've followed you. Please can you follow me back and DM your number?	0	HazelBakerSky	charliehebdo
Police car with bullet holes in front of Charlie hebdo headquarter. Photo @WilliamMolinie http://t.co/lzQdhJ6kxR	0	Observers	charliehebdo
RT @Observers: Photo @WilliamMolinie http://t.co/C4n3X0v383” Así ha quedado el coche. #CharlieHebdo	0	vriverareyes	charliehebdo
@Observers @SamdeBrito @WilliamMolinie	0	VozBuckethead	charliehebdo
Oulah “@Observers: Police car with bullet holes in front of Charlie hebdo headquarter. Photo @WilliamMolinie http://t.co/dlM7owwAi4”	0	Tounet_Montana	charliehebdo
“@Observers: Police car with bullet holes in front of Charlie hebdo headquarter. Photo @WilliamMolinie http://t.co/vZY9EdVFOj”	0	BizandPolitics	charliehebdo
“@Observers: Police car with bullet holes in front of Charlie hebdo headquarter. Photo @WilliamMolinie http://t.co/cD7KDMqcDn”	0	Speaker_Bureau	charliehebdo
@Observers @UKResponseCop @WilliamMolinie And the French are normally armed. We could have fired taser or cs spray at best.	0	dcrandy_pickles	charliehebdo
Horrible! “@Observers: Police car with bullet holes in front of Charlie hebdo headquarter. Photo @WilliamMolinie http://t.co/Fuv9j8YlYM”	0	AmaniMay	charliehebdo
@Observers @UKResponseCop @WilliamMolinie . Let's hope the officers are ok.	0	dcrandy_pickles	charliehebdo
@dcrandy_pickles @Observers @WilliamMolinie they aren't. I believe at least 2 are deceased.	0	UKResponseCop	charliehebdo
@UKResponseCop @Observers @WilliamMolinie . 2 French cops went to work this morning to serve &amp; protect and lost their lives. Total respect x	0	dcrandy_pickles	charliehebdo
“@Observers: Police car with bullet holes in front of Charlie hebdo headquarter. Photo @WilliamMolinie http://t.co/CePkamOXOR” Sad News	0	Johnyrockin	charliehebdo
“@Observers: Police car with bullet holes in front of Charlie hebdo headquarter. Photo @WilliamMolinie http://t.co/HSaXvSsHrf”Dialoga Dilma	0	Wdbarros1	charliehebdo
@dcrandy_pickles @iofiv @UKResponseCop @Observers @WilliamMolinie if the video doing the rounds is accurate, one executed while wounded.	0	MPS_n_P	charliehebdo
Police car with bullet holes in front of Charlie hebdo headquarter. Photo @WilliamMolinie http://t.co/k6inhBmGsf	0	JulienPain	charliehebdo
@JulienPain @WilliamMolinie Policemen seem relaxed though, the assaulter may have been shot dead.	0	c_ha93	charliehebdo
#Paris RT @JulienPain: Police car with bullet holes in front of Charlie hebdo headquarter. Photo @WilliamMolinie http://t.co/I6oUE5kanw	0	Tzarimas	charliehebdo
@JulienPain effrayant regarde @MelanieHerault	0	SandradeAguiar	charliehebdo
@SandradeAguiar Oh punaise ils y ont été fort..	0	MelanieHerault	charliehebdo
@MelanieHerault 11 morts pour le moment, le dessinateur de #CharlieHebdo en fait parti et 2 flics	0	SandradeAguiar	charliehebdo
@SandradeAguiar Punaise cest horrible.. Quel tristesse..	0	MelanieHerault	charliehebdo
Every newspaper in Europe should publish those cartoons from Charlie Hebdo tomorrow. Every single one.	0	john_mcguirk	charliehebdo
@john_mcguirk hear hear John...well said	0	henrymcdonald	charliehebdo
@john_mcguirk @henrymcdonald They won't tho	0	NickCohen4	charliehebdo
@john_mcguirk @RobDoyle1 So we now know who's responsible and why?	0	drmcarley	charliehebdo
@john_mcguirk @NickCohen4 Can we still hope for some backbone from the liberal left. Suggest we are all Charlie Hebdo campaign.	0	alextalbot116	charliehebdo
@NickCohen4 @john_mcguirk I know they won't Nick, they're too busy making up excuses for the murderers!	0	henrymcdonald	charliehebdo
@john_mcguirk @NickCohen4 Cowardly Uk media reaction (esp TV) over Danish cartoons or Jesus and Mo inspires no confidence they will ..	0	Xlibris1	charliehebdo
“@john_mcguirk: Every newspaper in Europe should publish those cartoons from Charlie Hebdo tomorrow. Every single one.” Agree totally	0	darraghclifford	charliehebdo
.@john_mcguirk @exiledsurfer Every newspaper and every news website in the world should publish them. Every day for the rest of the year.	0	chriscaple	charliehebdo
@john_mcguirk @RobDoyle1 So we already know who did it and why?	0	drmcarley	charliehebdo
@john_mcguirk @jamesrbuk which Cartoons John?	0	Artekkers	charliehebdo
Rt" @john_mcguirk: Every newspaper in The World should publish those cartoons from #CharlieHebdo tomorrow. Every single one.” #auspol	0	stevesownnacc	charliehebdo
@john_mcguirk @laracchi @Petri2020 @HolopainenMinna	0	er3	charliehebdo
@john_mcguirk Couldn't agree more!	0	laracchi	charliehebdo
@john_mcguirk @jevoelker I hope too that they are put on a website so that they are permanently recorded and globally available	0	MuscleYoda	charliehebdo
@john_mcguirk Charlie Hebdo has more courage than the entire Irish media combined (which wouldn't be hard tbf).	0	scary_biscuits	charliehebdo
@drmcarley @john_mcguirk @RobDoyle1 No we don't and fuelling this fire wont help.	0	hannahjames40	charliehebdo
@john_mcguirk @byzantinepower and every TV news network	0	ACraigInParis	charliehebdo
“@john_mcguirk: Every newspaper in Europe should publish those cartoons from Charlie Hebdo tomorrow. Every single one.” .... In the world.	0	KerenBaxter	charliehebdo
@john_mcguirk @JessicaGG25 ABSOLUTELY! It is time to show these wahabbist scums what we all stand for... I hope Europe has the balls!	0	vexedeagle	charliehebdo
@vexedeagle @john_mcguirk It is a part of the news story of the terrorist attack, after all.	0	JessicaGG25	charliehebdo
@hannahjames40 @drmcarley @john_mcguirk @RobDoyle1 That is for COWARDS: surrender your freedom of expression to wahabbist shit-heads.	0	vexedeagle	charliehebdo
@NickCohen4 @john_mcguirk @henrymcdonald how about the guardian Nick?	0	AudioFidget	charliehebdo
@drmcarley Yes we do.	0	LevonLee2	charliehebdo
Jews, Catholics, Muslims, white people, black people. Everyone attacked by Charlie Hebdo, yet who reacts like this? http://t.co/fkvhfJxPoO	0	MrHarryCole	charliehebdo
@MrHarryCole the ones the West has been killing non stop maybe? @GazTheJourno	0	Rolo_Tamasi	charliehebdo
@MrHarryCole Muslims?	0	AllenStarr1	charliehebdo
@Rolo_Tamasi @MrHarryCole @GazTheJourno They would react the same even if the west pulled out of every Islamic country.	0	AllenStarr1	charliehebdo
@MrHarryCole @ChandrusWeb Why are some people of this faith so afraid of criticism that they react to violence each time?	0	Hiddenheritage	charliehebdo
@MattRedmore @MrHarryCole How do you know who was attacked? Or who the attackers were.	0	Socialistdawn	charliehebdo
@MrHarryCole @Hiddenheritage How dare anyone blame Islam...It is the Jews...or the Hindus?	0	lalashwa	charliehebdo
@MrHarryCole @GuidoFawkes This will be used to persecute innocents unfortunately	0	teachertwit2	charliehebdo
@MrHarryCole @vinod_sharma muhammadan cunts are really really sensitive, they use stones instead of water every morning,it hurts/burns u see	0	Nir_27	charliehebdo
Nice to see a "libertarian" advocating community/ group responsibility. @MrHarryCole @Holbornlolz	0	Rexgrrr8	charliehebdo
@Holbornlolz no I'm ok, but thanks for your concern @MrHarryCole	0	Rexgrrr8	charliehebdo
@MrHarryCole @Eschertology knew NewsCorp be the first to react like that	0	mackaysuzie	charliehebdo
@mrharrycole @chandrusweb who? Obviously, followers of religion of peace	0	NiniHala	charliehebdo
@MrHarryCole a small, outlying gang of fanatics that bear no real relation to any larger movement, group of people or belief? What do I win?	0	lacatchat	charliehebdo
@teachertwit2 @MrHarryCole @GuidoFawkes Yeah like the 10 innocent people that have been killed	0	unknown_callers	charliehebdo
@MrHarryCole @dylanllyr Why, do you know who did it?	0	cridlyn	charliehebdo
@MrHarryCole we have no idea yet, and speculation makes you look silly, remember Anders Brevik	0	salvey1	charliehebdo
@Socialistdawn @MrHarryCole He never said he did	0	MattRedmore	charliehebdo
@MattRedmore @MrHarryCole I was wondering why you listed so many types of people who had been attacked. We don't know who was shot	0	Socialistdawn	charliehebdo
@MrHarryCole You don't know who has been shot - it may have been lots of groups or just one.	0	Socialistdawn	charliehebdo
@Socialistdawn @MrHarryCole No he means attacked by the magazine. As in satirised	0	MattRedmore	charliehebdo
@MattRedmore @MrHarryCole sorry I misread it. My foolishness.	0	Socialistdawn	charliehebdo
@unknown_callers @MrHarryCole @GuidoFawkes But one race is not "better" than another,there are other ways - ALL papers to print Hebdo fronts	0	teachertwit2	charliehebdo
@AllenStarr1 quite, it's repeated invasions that were the problem @MrHarryCole @GazTheJourno	0	Rolo_Tamasi	charliehebdo
@Rolo_Tamasi @AllenStarr1 @MrHarryCole @GazTheJourno Do you mean the invasion by Muslims into European Countries? #massImmigration	0	Klartext89	charliehebdo
@teachertwit2 @MrHarryCole @GuidoFawkes Oh god let us hope so.	0	NegiJew	charliehebdo
@lacatchat @MrHarryCole No, Muslims should get the hell out	0	NegiJew	charliehebdo
@NegiJew @MrHarryCole @GuidoFawkes Just hope my god is not your god	0	teachertwit2	charliehebdo
@NegiJew I hope you're just a troll, because if you're sincere you make me ashamed to be Jewish.	0	lacatchat	charliehebdo
@salvey1 @MrHarryCole Yeah, he killed a bunch of antisemitic pre-terrorists at the annual PLO-Norway tettorist Jamboree. No Apologies	0	NegiJew	charliehebdo
@lacatchat If you feel ashamed by what another Jew does, you are doing it wrong. http://t.co/UvmwZN8kU9	0	NegiJew	charliehebdo
@NegiJew ah, just a troll then. Good good.	0	lacatchat	charliehebdo
@lacatchat I am not trolling at all. There will be no peace until we send these people packing	0	NegiJew	charliehebdo
@NegiJew Whevs, troll.	0	lacatchat	charliehebdo
@lacatchat WW2 ended with the fully merited expulsion of 12 million germans from Czechia and Poland, followed by 50 years of peace	0	NegiJew	charliehebdo
@NegiJew I'm not listening to a word you say. That's what you need to understand. Why on earth would I, given where you started?	0	lacatchat	charliehebdo
@NegiJew if you genuinely want to engage with people you need to go about it differently.	0	lacatchat	charliehebdo
@NegiJew for now, I assume all you want is to cause upset and anger. That's trolling in my book. You need to earn people's attention,	0	lacatchat	charliehebdo
@NegiJew not demand it by attacking them. Good luck.	0	lacatchat	charliehebdo
@NegiJew no-one owes you the right to listen, least of all me. Bye bye. I'm going to continue judging you as dangerous and wrong.	0	lacatchat	charliehebdo
@lacatchat So aggrieved by the truth on twitter bye imma make some Rachel Corrie pancakes for breakfast	0	NegiJew	charliehebdo
@Klartext89 @AllenStarr1 @MrHarryCole @GazTheJourno no.	0	Rolo_Tamasi	charliehebdo
@NegiJew classic troll response. And I'm not aggrieved at all. I'm dismissing you out of hand. Different. :)	0	lacatchat	charliehebdo
@Rexgrrr8 @MrHarryCole @Holbornlolz Why is it nice?	0	rc_848	charliehebdo
@lacatchat If I were trolling, and I am not, receiving an 8 part lecture would be a victory	0	NegiJew	charliehebdo
@NegiJew well done then. You've won. Good for you. It doesn't matter to me what you think one bit. :)	0	lacatchat	charliehebdo
@NegiJew it's a victory to prove you have nothing of value to say is it? Good for you. xxxxxxxxxxx	0	lacatchat	charliehebdo
@lacatchat Leave me alone if you are all mad, but I am not letting you get the last word	0	NegiJew	charliehebdo
@NegiJew I honestly don't understand why you people do it. What do you hope to achieve? Other than me thinking you're a waste of space?	0	lacatchat	charliehebdo
@NegiJew just to hurt someone a bit for a laugh, maybe? Well done you.	0	lacatchat	charliehebdo
@lacatchat Hopefully a Muslim. It is shock therapy.	0	NegiJew	charliehebdo
@NegiJew ha! You big hypocrite. As if that's what matters here.	0	lacatchat	charliehebdo
@NegiJew well, what if I block you? That's what trolls like isn't it? Then you can go off feeling like you've achieved something of value.	0	lacatchat	charliehebdo
@NegiJew FFS.	0	lacatchat	charliehebdo
@lacatchat Idk lets be friends instead!	0	NegiJew	charliehebdo
@NegiJew but take this with you: you are doing nothing but damage. Like I said, trolling. Pathetic and irresponsible.	0	lacatchat	charliehebdo
@lacatchat I hate muslims and hope they go back go the planet tatooine	0	NegiJew	charliehebdo
@NegiJew I really meant it when I said I've written you off. It just upsets me that you have Jew in your name because you don't deserve it.	0	lacatchat	charliehebdo
@NegiJew but hey, that's trolls for you. They find a way to destroy what you love.	0	lacatchat	charliehebdo
@NegiJew why are you tweeting me, unless to get me to block you? Like I said, trolling. Meaningless words.	0	lacatchat	charliehebdo
@lacatchat You don't know anything about being Jewish	0	NegiJew	charliehebdo
@lacatchat No, you keep making my fucking cellphone beep	0	NegiJew	charliehebdo
@NegiJew troll	0	lacatchat	charliehebdo
@NegiJew Troll	0	lacatchat	charliehebdo
@Rolo_Tamasi @AllenStarr1 @MrHarryCole @GazTheJourno No more questions, all said. You're clearly a moron.	0	Klartext89	charliehebdo
@Klartext89 that is one thing which, as a very clear matter of fact, is untrue. @AllenStarr1 @MrHarryCole @GazTheJourno	0	Rolo_Tamasi	charliehebdo
@rc_848 sarcasm @MrHarryCole @Holbornlolz	0	Rexgrrr8	charliehebdo
@Rexgrrr8 @MrHarryCole @Holbornlolz Certainly makes more sense than a "libertarian" advocating top-down/governmental action.	0	rc_848	charliehebdo
@rc_848 which libertarian is doing that? in what context? @MrHarryCole @Holbornlolz	0	Rexgrrr8	charliehebdo
@Rolo_Tamasi @MrHarryCole @GazTheJourno Didn't know journalists killed them. Thanks for head- oh wait you're a shit.	0	fitfeather1903	charliehebdo
@Rexgrrr8 @MrHarryCole @Holbornlolz None that I know of. That would be nonsense.	0	rc_848	charliehebdo
@fitfeather1903 what are you trying to say? @MrHarryCole @GazTheJourno	0	Rolo_Tamasi	charliehebdo
@rc_848 police action is arguably top down, thats the appropriate response to this crime @MrHarryCole @Holbornlolz	0	Rexgrrr8	charliehebdo
@fitfeather1903 BTW it does look as though I was right. @MrHarryCole @GazTheJourno	0	Rolo_Tamasi	charliehebdo
@Rolo_Tamasi @MrHarryCole @GazTheJourno You want to justify the killing as if the journalists killed muslims.	0	fitfeather1903	charliehebdo
@fitfeather1903 do I? can you support that defamation with evidence? @MrHarryCole @GazTheJourno	0	Rolo_Tamasi	charliehebdo
@Rexgrrr8 @MrHarryCole @Holbornlolz Ah, I now understand your "group responsibility" tweet (I think). A good point.	0	rc_848	charliehebdo
@rc_848 cheers. Times like this when libertarians distinguish themselves fm bigots. @MrHarryCole @Holbornlolz	0	Rexgrrr8	charliehebdo
@fitfeather1903 the reason you can't find evidence is that your statement was a complete and brainless lie @MrHarryCole @GazTheJourno	0	Rolo_Tamasi	charliehebdo
@Rolo_Tamasi @MrHarryCole @GazTheJourno You're the one trying to justify an attack like this by putting one group in a muh victim spotlight.	0	fitfeather1903	charliehebdo
@fitfeather1903 you won't find anywhere that I've done that. You are just making it up and lying about me. @MrHarryCole @GazTheJourno	0	Rolo_Tamasi	charliehebdo
@Rolo_Tamasi @MrHarryCole @GazTheJourno http://t.co/S8AjK6wSCy	0	fitfeather1903	charliehebdo
@fitfeather1903 please explain. @MrHarryCole @GazTheJourno	0	Rolo_Tamasi	charliehebdo
@fitfeather1903 you are exposing you're state of mind, not mine. @MrHarryCole @GazTheJourno	0	Rolo_Tamasi	charliehebdo
@Rolo_Tamasi @MrHarryCole @GazTheJourno Ad hominem won't safe you now. You wanted proof.	0	fitfeather1903	charliehebdo
@fitfeather1903 and I'm still waiting for it. (wasn't the ad hom. attack yours?) @MrHarryCole @GazTheJourno	0	Rolo_Tamasi	charliehebdo
@Rolo_Tamasi @MrHarryCole @GazTheJourno I just showed you the picture where you tried to use some sort of victim complex. But whatever.	0	fitfeather1903	charliehebdo
@fitfeather1903 but I didn't do that either. @MrHarryCole @GazTheJourno	0	Rolo_Tamasi	charliehebdo
@Rolo_Tamasi @MrHarryCole @GazTheJourno Then what were you trying to say with the tweet?	0	fitfeather1903	charliehebdo
@fitfeather1903 let me give you a clue, do you think brainless violence justifies more brainless violence?@MrHarryCole @GazTheJourno	0	Rolo_Tamasi	charliehebdo
@Rolo_Tamasi @MrHarryCole @GazTheJourno No. Do you think one leads to the other?	0	fitfeather1903	charliehebdo
@fitfeather1903 then how can I possibly have been"justifying" the attack? @MrHarryCole @GazTheJourno	0	Rolo_Tamasi	charliehebdo
@Rolo_Tamasi @MrHarryCole @GazTheJourno It just seems you were trying to give a reason for the attacks.	0	fitfeather1903	charliehebdo
@fitfeather1903 so you withdraw your lie that I was "justifying" or in anyway supporting the attack. @MrHarryCole @GazTheJourno	0	Rolo_Tamasi	charliehebdo
@Rolo_Tamasi @MrHarryCole @GazTheJourno Maybe justifying was indeed the wrong word. Trying to reason the attack is what I meant.	0	fitfeather1903	charliehebdo
@cridlyn debyg mai mwslemiaid blin oedden nhw. Yn anffodus, mae'r bygythiad wedi bod ers blynyddoedd	0	dylanllyr	charliehebdo
@dylanllyr Ond doedd neb yn gwybod adeg y trydariad, fel wyt ti'n ymwybodol.	0	cridlyn	charliehebdo
@cridlyn Roedd syniad go dda o'r dechrau, o'r hyn dw i'n deall. Beth bynnag, mae'n ffaith ddigalon mai mater o amser yn unig oedd hyn.	0	dylanllyr	charliehebdo
@lalashwa @MrHarryCole @Hiddenheritage I think it's the Jedi- that darned Force again....or it could be Mossad...or Area 51..	0	gilchristawake	charliehebdo
@gilchristawake @lalashwa @mrharrycole Try Martians! Now the Middle East will go.into denial mode. Will blame Jewish conspiracy.	0	Hiddenheritage	charliehebdo
@Hiddenheritage @gilchristawake @lalashwa @MrHarryCole I slipped the other day and hurt myself......I had no option but to blame the Jews.	0	leobrag123	charliehebdo
@lacatchat @NegiJew you are a genuine fuckhead. Go back to posting photos about how you changed the colour of your cocksucking lips	0	leobrag123	charliehebdo
@leobrag123 that is literally the least intimidating tweet I've ever read. You'll have to try a LOT harder than that.	0	lacatchat	charliehebdo
@lacatchat I'm not trying to intimidate you. Sorry that it's not all about you, I'll try to pout and hopefully that "intimidates" you	0	leobrag123	charliehebdo
@leobrag123 what are you trying to do then? With your "get off twitter" stuff? Make a positive contribution to the world? Jeez.	0	lacatchat	charliehebdo
@leobrag123 Go for it. Unless you're too scared to show your face :-)	0	lacatchat	charliehebdo
@lacatchat speaking of positive contribution to the world..... You're clearly in love with muslims and good luck to you supporting terrorism	0	leobrag123	charliehebdo
@lacatchat probably 1 or 2 muzzies who wouldn't mind stabbing me for lies I've exposed of theirs. They don't like when facts are leaked	0	leobrag123	charliehebdo
@leobrag123 You really don't understand do you? It genuinely doesn't matter to me what you say. It's completely meaningless. x	0	lacatchat	charliehebdo
@leobrag123 @Hiddenheritage @lalashwa @MrHarryCole they are pretty slippery-those Jews!	0	gilchristawake	charliehebdo
'It's a massacre. There are dead!' employee of Charlie Hebdo tells French media outlet before call disconnects http://t.co/Q27XnP3AS3	0	RT_com	charliehebdo
@RT_com moderates.... Great job France the rest of the world should wake up!	0	TheRabbitHabbit	charliehebdo
@RT_com that's what happens.	0	mortimerzilch	charliehebdo
@RT_com What a shame. Where was the armed security to deal with 3 assailants?	0	mashuerta	charliehebdo
@RT_com What's up with the security at that moment?	0	Niksenfury	charliehebdo
@RT_com too many sad things happening all around the globe	0	ahmadbisati	charliehebdo
If religion — any religion — is off-limits for open debate we are in a very dangerous situation. #Freedomofexpression #CharlieHebdo	0	NatSecSoc	charliehebdo
@NatSecSoc You'll get called an Islamaphobe for criticising a religion that clearly has a problem with Human Rights. It's absurd.	0	Sam_Wylde	charliehebdo
@NatSecSoc Maybe wait to see if it's confirmed that religion has anything to do with it?	0	rdouglasjohnson	charliehebdo
@NatSecSoc Its the inability to question it which prooves it's absurdity. It can't be questioned because it's illogical violent insanity.	0	johnom318	charliehebdo
@NatSecSoc @Johnny_Simson Lets be honest, we are refering to Islam here. Which is more than just a religion, its a political movement.	0	ZiOrim	charliehebdo
@NatSecSoc No Lefty will ever admit that. More Muslims in, please... #FreedomOfSpeech #CharlieHebdo	0	Capt_E_Navarre	charliehebdo
@NatSecSoc just wrote this on Charlie Hebdo http://t.co/vEP2kgwUQy	0	JPSargeant78	charliehebdo
#CharlieHebdo published a cartoon of the notorious #ISIS leader last week (They've just tweeted the pic again). http://t.co/YYyxzNaFFb	0	RuwaydaMustafah	charliehebdo
@RuwaydaMustafah How is that relevant? Please don't do what everyone will do: hotchpotches :(	0	MaliciaRogue	charliehebdo
@RuwaydaMustafah IF the shooting linked to Muslims, it wont be due to this image but earlier ones insulting the Prophet (saw). (IF)	0	NaheemSays	charliehebdo
@RuwaydaMustafah الله يحفظك يا شيخ ذخر للإسلام تربي الملاحدة والم	0	ZzaazaazaaCute	charliehebdo
@naheemsays How do you know?	0	RuwaydaMustafah	charliehebdo
@RuwaydaMustafah @Peter_Fitz @PhillipAdams_1 After gutless attack on French journalists lets retweet this in defiance of terror! #auspol	0	dalegrounds	charliehebdo
@RuwaydaMustafah Baghdadi isnt a big deal and many mock him. Maybe I will be wrong but IF it has any links to Baghdadi I will be surprised.	0	NaheemSays	charliehebdo
@RuwaydaMustafah re-tweet and distribute it, no silence aboout islamist terror	0	NewsSlammer	charliehebdo
@RuwaydaMustafah Then again, ISIS are not sane	0	NaheemSays	charliehebdo
@RuwaydaMustafah @AgentSaffron What does it mean?	0	lalashwa	charliehebdo
@RuwaydaMustafah @Dr_Afaq BREAKING: Paris: 10 dead in attack on satirical paper that poked fun at Mohammed http://t.co/9et92K8Pcd …	0	FarhanAhmed_80	charliehebdo
@RuwaydaMustafah @FaithJupiter Imagine if one of your family lost their life for this crap, islam is destroying the world one body at a time	0	n00dle123	charliehebdo
@RuwaydaMustafah fuck allah and your motherfucking islamism...	0	katharma81	charliehebdo
@RuwaydaMustafah FACE IT ! THAT ISIS GUY IS A GOOFBALL MORON !! #FREE SPEECH !!!	0	kathleenahebda	charliehebdo
@RuwaydaMustafah @mikeejoe Fuck muhammad	0	white_wizzard	charliehebdo
The right to mock &amp; criticise religion is a key tenet of a free and democratic society, whether it be Islam or Christianity. #CharlieHebdo	0	JuliaHB1	charliehebdo
@JuliaHB1 Tell that to twitter. #freejihadistjoe	0	thereal_elcid	charliehebdo
@HateKufr_4 @JuliaHB1 Say goodbye to your twitter account. That's a death threat.	0	thereal_elcid	charliehebdo
@JuliaHB1 Cannot say that I whole heartedly agree with your statement. Religion in my view should be shown more respect especially media	0	cannyfellow	charliehebdo
@JuliaHB1 @sandylanceley http://t.co/VGynCN8fwK	0	EagleeyeHarry	charliehebdo
@cannyfellow why? It's a fairy story	0	NeilJIrving24	charliehebdo
@HateKufr_4 @JuliaHB1 I'll start by laughing at you first. Hahahahahha. Get a girlfriend. U gonna kill me are you? Lol	0	thereal_elcid	charliehebdo
@HateKufr_4 @JuliaHB1 Islamic fundamentalists get a few victories against unarmed women and children and think everyone else will surrender.	0	Hunter1872	charliehebdo
@HateKufr_4 @JuliaHB1 Well said El Cid. Hope Twitter can get rid of his ilk.	0	RuncornDon	charliehebdo
@HateKufr_4 @JuliaHB1 bollocks son. I know you fuckers like the goats too much. Baaaaaah	0	thereal_elcid	charliehebdo
@HateKufr_4 @JuliaHB1 This guy should be tracked and arrested for the death threat on @JuliaHB1	0	11Adetunji	charliehebdo
@HateKufr_4 @JuliaHB1 Kill me please. Knob.	0	thereal_elcid	charliehebdo
@NeilJIrving24 That maybe your belief not mine	0	cannyfellow	charliehebdo
“@HateKufr_4: @JuliaHB1 Really?! Then we will excersize our Islamic right to kill you for it.” Oh dear. Sometimes one just despairs.	0	Sibelius7	charliehebdo
@MarkAttwater @HateKufr_4 @JuliaHB1 Jelly. Lol. You're on benefits u cunt. Lol.	0	thereal_elcid	charliehebdo
@HateKufr_4 @JuliaHB1 you disgusting man, there is no right in Islam to kill any civilians! You misguided Kharijite nutcase.	0	HassenIqbal	charliehebdo
@MarkAttwater @HateKufr_4 @JuliaHB1 Such a big man he blocked me. Chicken shit.	0	thereal_elcid	charliehebdo
@HateKufr_4 @thereal_elcid @JuliaHB1 how will you ever find the time to do the laundry let alone go and kill people	0	FrasonicDC	charliehebdo
@HateKufr_4 @HassenIqbal @JuliaHB1 I've seen saw 1 and saw2 thought they were great movies..love Cary Elwes @CaryElwesLove :)	0	FrasonicDC	charliehebdo
@HateKufr_4 &lt;&lt;&lt;&lt;&lt; @FrasonicDC @JuliaHB1 Chicken shit blocked me	0	thereal_elcid	charliehebdo
@HateKufr_4 @thereal_elcid @JuliaHB1 ok big chap. Still..I bet it's murder trying to use the bathroom in the morning with all those girls :)	0	FrasonicDC	charliehebdo
@FrasonicDC @HateKufr_4 @JuliaHB1 Goats Doug. Goats. Not girls.	0	thereal_elcid	charliehebdo
@HateKufr_4 why do you live in the West then?! Go and join your backward, Kharijite scum in Najd. We aren't living in an Islamic state here	0	HassenIqbal	charliehebdo
@HateKufr_4 @JuliaHB1 you are a Kharijite dog of hell, you cannot kill any noncombatant in the same West that protects us.	0	HassenIqbal	charliehebdo
@thereal_elcid @HateKufr_4 @JuliaHB1 not blocked me yet..must try harder	0	FrasonicDC	charliehebdo
@HateKufr_4 @JuliaHB1 @thereal_elcid yeah..murder.	0	FrasonicDC	charliehebdo
@HateKufr_4 @JuliaHB1 no "they" don't oppress Muslims. It's terrorist #ISIS scum like you who kill innocent Muslims in Syria and Pakistan.	0	HassenIqbal	charliehebdo
@HateKufr_4 the dogs who killed the journalist lived in the west. Muslims build mosques in the West and are free to practise our religion	0	HassenIqbal	charliehebdo
@HateKufr_4 you aren't a Muslim. You're a kharijite scumbag who is outside the embit of Islam because you consider these killings as lawful.	0	HassenIqbal	charliehebdo
French newspaper Charlie Hebdo's last tweet before gunmen attack http://t.co/vsjId0EWRk http://t.co/yJhgbhIXQ6	0	MailOnline	charliehebdo
@MailOnline must be the good peaople from religion of peace. Allow more of them into France &amp; U get Syria in Paris. good luck French	0	juice_pre	charliehebdo
French newspaper Charlie Hebdo's last tweet before gunmen attack http://t.co/nO6OSNnnbU http://t.co/XyhM5zmKHy via @MailOnline	0	Soberphobiccc	charliehebdo
@Soberphobiccc can u translate?	0	sachibub10	charliehebdo
@juice_pre @MailOnline When you welcome PEACFULS your country becomes PISSFUL.	0	id2talk	charliehebdo
@MailOnline @riarip Religion. Disconnecting people.	0	higgs_cobzon	charliehebdo
@MailOnline @DailyMailUK # What Is The Satisfaction '!!!! Inhuman !!!	0	nazjagan	charliehebdo
@MailOnline I don't understand why people disrespect others religious, why they creat trouble and hate for each other, y??	0	oranus786	charliehebdo
【パリの銃撃事件】イスラムテロか？ 数名死亡の様子（襲撃時の動画あり） @MailOnline	0	MajiDESCA	charliehebdo
Today's #CharlieHebdo cover on Houellebecq: "In 2022 I'll observe Ramadan" http://t.co/G7zbitA3Cj	0	mathieuvonrohr	charliehebdo
@mathieuvonrohr @Turankislakci a good attack :)	0	orhanbektasoglu	charliehebdo
RT @mathieuvonrohr Today's #CharlieHebdo cover on Houellebecq: "In 2022 I'll observe Ramadan" http://t.co/mlAMrh0h4O	0	DJVBB	charliehebdo
@mathieuvonrohr @SWLondonwebed vielen Dank für das #CharlieHebdo	0	ks_mikey	charliehebdo
@mathieuvonrohr @Eaterofsun Fuck. Houellebecq. This takes irony to stratospheric proportions #platform	0	climatrisk	charliehebdo
#CharlieHebdo. That is all. http://t.co/9zzpYZcAJ8	0	alexmassie	charliehebdo
@alexmassie What point are you trying to make there? That it was deserved?	0	PhilMVM	charliehebdo
@alexmassie @EliotHiggins Yeah, exactly what do u mean by "that is all"?	0	canuckinarabia	charliehebdo
@alexmassie @MiguelDelaney are you saying they deserved it?	0	alexdriagin_	charliehebdo
@canuckinarabia @alexmassie @EliotHiggins I suppose the intent is to say that's all folks and calling a sad "The End" to #CharlieHebdo	0	ashgpta	charliehebdo
@PhilMVM i trust&amp;hope @alexmassie is publishing #CharlieHebdo's satirical covers in solidarity	0	fredericg	charliehebdo
@ashgpta @alexmassie @EliotHiggins This will not be the end of Charlie Hebdo. Anyone who suggests that is a coward.	0	canuckinarabia	charliehebdo
@canuckinarabia @alexmassie @EliotHiggins perhaps as a Eulogy to the victims/reading too much into a tweet, just mark it as a tragic event	0	ashgpta	charliehebdo
#CharlieHebdo. That is all. http://t.co/6DnUMEGdgR Via @alexmassie	0	Dputamadre	charliehebdo
@alexmassie What do you mean by 'That is all'?	0	imalexjp	charliehebdo
“@alexmassie: #CharlieHebdo. That is all. http://t.co/DKvYemZsjn” equal opportunity offender!	0	MarcHochstein	charliehebdo
Covers “@alexmassie: #CharlieHebdo. That is all. http://t.co/f3957wS8pj”	0	Acertijo	charliehebdo
@alexmassie espero que eso no sea todo. Si no esos animales habrán ganado	0	rubenvlosas	charliehebdo
@alexmassie @malviyamit Its of no use if you don't understand it.	0	asli_india	charliehebdo
@alexmassie @Pmacgiollabhain My hero :)	0	stephen1colbert	charliehebdo
@alexmassie @boylecartoon Whatever dont let any bastard get you down. Stand up too bullies.	0	hamilton2159	charliehebdo
@alexmassie Thanks. I love political cartoons.	0	kee_neow	charliehebdo
#CharlieHebdo. That is all. http://t.co/ShXqtxUtGH (@alexmassie)	0	hairydel	charliehebdo
If this cartoon is why #CharlieHebdo staff have been shot at, all publications should show solidarity and republish http://t.co/LGuUi7dj1u	0	JPSargeant78	charliehebdo
@JPSargeant78 I think it may have been the one of Muhammad, seen reports of the men saying 'prophet has been avenged.' Only speculation.	0	dazk84	charliehebdo
@JPSargeant78 http://t.co/TkJCdMCYEj	0	thisisward	charliehebdo
@thisisward @JPSargeant78 lets wait to see exactly which cartoon was so offensive to these people, then viralise it	0	iamthebeef	charliehebdo
@JPSargeant78 I can’t believe that whoever’s responsible would do it in response for that… it’s so innocuous	0	hamid	charliehebdo
@JPSargeant78 I thought exactly the same. Spread it!	0	frankthinnes	charliehebdo
@iamthebeef @thisisward hence the word "If" in tweet	0	JPSargeant78	charliehebdo
.@JPSargeant78 #CharlieHebdo http://t.co/Pqk1HBeRFP	0	jujutweeeets	charliehebdo
@dazk84 @JPSargeant78 doubt it was this. Published too soon for such a well coordinated raid to be planned.	0	Kramanash	charliehebdo
@JPSargeant78 @thisisward if only others were as exacting with their words as you, John!	0	iamthebeef	charliehebdo
@JPSargeant78 they will probably do the opposite	0	TRobinsonNewEra	charliehebdo
@JPSargeant78 @TRobinsonNewEra I blieve that it's because of this one http://t.co/Vql5Ql7eKW	0	wilhelmtroth	charliehebdo
@JPSargeant78 @TRobinsonNewEra how many more before we wake up?	0	paddygooner	charliehebdo
@JPSargeant78 @TRobinsonNewEra everyone should rt	0	bguarino58	charliehebdo
@JPSargeant78 @TRobinsonNewEra fuckin' hell man! Ther'll be noone left in the print! o_O	0	TW33T_ME_RIGHT	charliehebdo
@JPSargeant78 @TRobinsonNewEra Unlikely.That was only posted 1 hour ago.Something like this takes planning.That said, u're right re support.	0	beebearninja	charliehebdo
@JPSargeant78 @TRobinsonNewEra It is probably this drawing http://t.co/dx63HKqPj7	0	SortSonofon	charliehebdo
@JPSargeant78 @shim_rational Muslims should resort to a counter insult, a burning effigy of atheists perhaps.	0	wulphstein	charliehebdo
@JPSargeant78 no, this was only posted shortly after shooting began	0	TheRealZeRoY	charliehebdo
@JPSargeant78 @TRobinsonNewEra Well said John. Let's see the media stop appeasing Islam +stand up for free speech and our democratic rights	0	davidbritain7	charliehebdo
Solidarity with Charlie Hebdo. http://t.co/gvLp0NwLax	0	jacobinism	charliehebdo
“@jacobinism: Solidarity with Charlie Hebdo. http://t.co/BqpvpOtPFR”	0	nevbann	charliehebdo
@jacobinism @MortuusBestia "Soumission" !!!	0	fonebtc	charliehebdo
@jacobinism I wish I'd paid attention in French at school now!!!	0	jhendricks2301	charliehebdo
@jacobinism @richiesalter Islam is a lie and Mohammed is a FALSE PROPHET who sucked people into his death cult. Ban Islam from planet EARTH.	0	citizenyid	charliehebdo
@jhendricks2301 Sez: A con-film about Islam triggers Fundamentalist rage. "Show us an intelligent film and we'll start the Third World War!"	0	jacobinism	charliehebdo
@jacobinism thanks!!!	0	jhendricks2301	charliehebdo
@jacobinism Could you, if you know, translate this into English, please?	0	DGBJPN	charliehebdo
@DGBJPN A con-film about Islam triggers Fundamentalist rage. "Show us an intelligent film and we'll start the Third World War!"	0	jacobinism	charliehebdo
@jacobinism thankyou	0	DGBJPN	charliehebdo
@jacobinism @NickCohen4 Hats off to you Nick. Respect.	0	LevonLee2	charliehebdo
Charlie Hebdo's Nov 2011 CHARIA HEBDO "guest-edited" by Muhammad:"100 lashes of the whip if you don't die laughing." http://t.co/5EzG448CNm	0	ceciliauddenm	charliehebdo
@ceciliauddenm @EliotHiggins one needs nuts to publish such cartoons in wilayah France	0	Beardovich	charliehebdo
@ceciliauddenm @EliotHiggins re-tweet all	0	NewsSlammer	charliehebdo
@ceciliauddenm @gotiskaklubben Har även gjort satir på kristna: http://t.co/NDwsOca6Z8	0	PAAhlin	charliehebdo
@ceciliauddenm @gotiskaklubben och judar http://t.co/hV7ra1NXkH	0	PAAhlin	charliehebdo
@ceciliauddenm @gotiskaklubben och UKIP/UK: http://t.co/8d1j40rlxf	0	PAAhlin	charliehebdo
@ceciliauddenm Är det ett godtagbart skäl för mord? Försvarar du inte yttrandefrihet?	0	PAAhlin	charliehebdo
@ceciliauddenm Du tänkte direkt på muslimer. Eller hur? :-)	0	PAAhlin	charliehebdo
@ceciliauddenm @shim_rational I'm telling you Muslims: burning effigies are more effective at communicating your irritation with atheists.	0	wulphstein	charliehebdo
MT @ceciliauddenm: Mag's Nov 2011 CHARIA HEBDO "guest-edited" by Muhammad"100 lashes of whip if u don't die laughing" http://t.co/yZxLDzrGuj	0	RichardRSmithJr	charliehebdo
@ceciliauddenm @EliotHiggins	0	allan3t	charliehebdo
@ceciliauddenm can you please translate it in English for me?	0	manishgoswami14	charliehebdo
@ceciliauddenm @Tobylongworth RT'd with such thoughts for those who died and such hideous anger at the ridiculousness of the murderers	0	jimlefevre	charliehebdo
@jimlefevre @ceciliauddenm damn right.	0	Tobylongworth	charliehebdo
@ceciliauddenm ISLAM’S VIEW ON TERRORISM AND JIHAD | http://t.co/hNIw7ZHOlE"	0	Yasser10198971	charliehebdo
Charlie Hebdo's last cartoon on Twitter: Abu Bakr al-Baghdadi saying "and especially, health!" (New Year's greeting) http://t.co/UMEWDeR6z4	0	DavidKenner	charliehebdo
Per quello che vale sarebbe bello che questa vignetta venisse condivisa da tutti cc @fabiochiusi via @DavidKenner http://t.co/QV3wFBbGPE	0	delrio_elena	charliehebdo
@DavidKenner @Dr_mfali بالصور...القنابل العنقودية الامريكية الاسرائيلي في حوزة #داعش التفاصيل هنا http://t.co/JlBqbP4zVJ	0	alwaienews1	charliehebdo
@DavidKenner Fuck this animal and his #ISIS rats.	0	OblioSays	charliehebdo
@DavidKenner @Ali_Gharib This was posted just 10 mins before attacks https://t.co/iehJqib1H1 it's not in response to this specific cartoon	0	adamjohnsonNYC	charliehebdo
@DavidKenner @IrinaGalushkoRT Pen is mightier than SWORD	0	peeyushmalhotra	charliehebdo
Jews, Catholics, Muslims, white people, black people. Everyone attacked by Charlie Hebdo, yet who reacts like this? http://t.co/gG5ZCJK9Ac	0	EnaLolena	charliehebdo
@EnaLolena Who else can it be? Fanatic Fundamentalists only can do this.	0	vikrant489	charliehebdo
@EnaLolena Do you already know? Please tell.	0	Adri_Estivill	charliehebdo
@enalolena @quimmonzo religious fanatic.. flavour (jew, catholic, or musllim) is not the question..	0	GosCatala	charliehebdo
@CLEisBack @EnaLolena a lie! I'm devastated by hearing about this now. More innocent people murdered over a religion. 😢	0	RebeccaMaeW	charliehebdo
@EnaLolena @_shaytan666	0	sarah84392382	charliehebdo
@GosCatala @QuimMonzo This shows that nobody reacts to the cartoons, in this way how react radical Islamists with terorist act!!!	0	EnaLolena	charliehebdo
@EnaLolena @antoniorossi No al radical. Libertad de expresión, no al terrorismo de cualquier signo, #JeSuisCharlie http://t.co/QQEn9TWFoI	0	tonibz	charliehebdo
@EnaLolena the peaceful muslims!!!	0	Aimless_1derer	charliehebdo
@EnaLolena You can't blame an entire religion over an attack. Each group has extremist sections.	0	alichatur	charliehebdo
@alichatur who blame?	0	EnaLolena	charliehebdo
@alichatur These cartoons show that this newspaper has not spared no one religion, but also that no one was killed because of caricatures	0	EnaLolena	charliehebdo
@alichatur 2/ only radical islamist	0	EnaLolena	charliehebdo
If the #CharlieHebdo killings are what many think they are, there are dark days ahead for #France and Europe. Everyone will lose.	0	ChrChristensen	charliehebdo
@ChrChristensen but the radical traditionalist islamic groups will lose the most.	0	rober1236Jua	charliehebdo
@ChrChristensen yes already seeing Zionists claiming France has "an IslamoNazi problem". Extremists are the problem. Including Zionists.	0	garymlord	charliehebdo
"Love Stronger Than Hate." All our thoughts with #CharlieHebdo http://t.co/BqRLXRZdJT	0	konbini	charliehebdo
@konbini Is this why they attacked it? what a people!	0	WissamMatooka	charliehebdo
@konbini @tahianess It is not yet known if these are Muslims #uselessTweet	0	OuailJck	charliehebdo
@OuailJck @konbini @tahianess lol	0	Knutos	charliehebdo
@OuailJck @konbini why lol???	0	tahianess	charliehebdo
@Knutos @konbini @tahianess laisse c'est un Islamophobe norvégien sans arguments	0	OuailJck	charliehebdo
@OuailJck @Knutos @konbini jcommence a avoir l'habitude, trop de dégouts	0	tahianess	charliehebdo
@OuailJck @konbini @tahianess you can shout islamophobe and racist as much as you like.. Play the victims role. You're so good at it..	0	Knutos	charliehebdo
“@konbini: "Love Stronger Than Hate." All our thoughts with #CharlieHebdo http://t.co/ZcKELP7DuS”	0	miepsja	charliehebdo
@Knutos @OuailJck @konbini ahahhahahahahha ok	0	tahianess	charliehebdo
Os caras mataram por causa disso!!😒😤 “@konbini: "Love Stronger Than Hate." All our thoughts with #CharlieHebdo http://t.co/wq2PSS3Crp”	0	GladyVocals	charliehebdo
@konbini Angela Merkel do you still the the anti-muslim demonstation was racist or wrong?? Germany want to stay PURE as history reminds	0	HoggRod	charliehebdo
"@konbini: "Love Stronger Than Hate." All our thoughts with #CharlieHebdo http://t.co/oNycobbjqE" Until Hate gets a submachine gun 😩	0	GL650_LynneG	charliehebdo
@konbini @DaniloGentili que nojo wats fak	0	tetobotafogo	charliehebdo
@konbini	0	paolasi1	charliehebdo
This is the #CharlieHebdo cover of Prophet Mohammed that provoked firebombing of its offices http://t.co/hOUA9DrVaK http://t.co/vDj5EGiRRq	0	DJack_Journo	charliehebdo
@DJack_Journo vous ne pouvez pas avancer cela on en sait rien pour le moment. Quand on ne sait pas on se tait	0	beprettyheidi	charliehebdo
@DJack_Journo Terrible; if only people didn't hand out guns:https://t.co/iPBkLwhQk8 Jeffrey Epstein also member of CFR+Trilateral Commission	0	FULLY_BADASS	charliehebdo
@DJack_Journo @sudha073. Saved lives of @aamir_khan and @RajkumarHirani thank god they didn't said anything on this god..	0	sonaashi	charliehebdo
@DJack_Journo Indian media calls it a secular act	0	tanmoymishra16	charliehebdo
@DJack_Journo @jeremynewberger I don't speak French. Was it even funny?	0	Edwardaespinoza	charliehebdo
@Edwardaespinoza @DJack_Journo "100 Lashes if you are not dying of laughter"	0	jeremynewberger	charliehebdo
@jeremynewberger @DJack_Journo oh man, not again! Fine.	0	Edwardaespinoza	charliehebdo
@DJack_Journo I don't think is this one! I have seen another cartoon with the prophet naked, kneeling from behind.Too much offensive 2show	0	kiccasinai	charliehebdo
Why it's Charlie Hebdo's right to draw Muhammad http://t.co/GlF9dgwFS0 http://t.co/Vkfw5ZbmvC	0	Independent	charliehebdo
Because free speech &amp; democracy. Now piss off @Independent "Why it's Charlie Hebdo's right to draw Muhammad"	0	anarchic_teapot	charliehebdo
@Independent that was quick!!!	0	L4zick	charliehebdo
I can't believe how filthy is the @Independent: http://t.co/DAvZiXrsDp http://t.co/q0VI2WERjF”	0	esperanza543	charliehebdo
@Independent Note #Hollande's statement about Russian relations? #Zionism ignites global race wars, a divide and rule strategy @hrw @amnesty	0	AllDigitalCoins	charliehebdo
“@Independent: Why it's Charlie Hebdo's right to draw Muhammad http://t.co/ITCl7Z5YWA http://t.co/lAjEVEtGNV” You got in quick	0	miniestmini	charliehebdo
@Salafi7491 Astaghfirullah	0	esperanza543	charliehebdo
@Salafi7491 christianity and other creationism should be insulted, religion is patriarchal bullshit @esperanza543 @Independent	0	OpGlobalGarden	charliehebdo
@anarchic_teapot @Independent read the article, it says just that...	0	ChrisArmsby	charliehebdo
@anarchic_teapot @Independent it's not asking "why is it?" It's saying it IS their right	0	ChrisArmsby	charliehebdo
@esperanza543 but my point, why is attacker linked to Prophet avenging when you know they make fun of all religion except jewism.	0	Salafi7491	charliehebdo
@Salafi7491 Probably their main target was Islam.	0	esperanza543	charliehebdo
@Salafi7491 Christians wouldn't make news as many of them themselves mock their religion. But in Muslim case it immediately becomes a bomb	0	esperanza543	charliehebdo
@esperanza543 Allah knows best. but such attack if probably done by religious element would attract more hatred, and Misinterpretation.	0	Salafi7491	charliehebdo
@esperanza543 They've got to link it with Islam radicalism,terrorism in case attacker were Muslim &amp; Mad men, lone wolf, psycho if Non Muslim	0	Salafi7491	charliehebdo
@ChrisArmsby @Independent I'm sure it does. An entire article is not required to say that. Cashing in.	0	anarchic_teapot	charliehebdo
@anarchic_teapot @Independent it was written on the 2nd of January 2013	0	ChrisArmsby	charliehebdo
@Independent we r living in a different world today, away from the Western-centred worldview?	0	JosephineKoh	charliehebdo
@Independent @alphonso1234x yes and we should all retweet his cartoons	0	clairerobsc1	charliehebdo
@JosephineKoh @Independent http://t.co/Zx6QBC0Bhh	0	o_yaser	charliehebdo
@Salafi7491 that's not true tho.. They made fun about Jews many times, and got sued by them for that. They're not Zionist at all.	0	Stelliloo	charliehebdo
@stelliloo The incident is over, I know now what you're saying is true, thanks for correcting &amp; know that i m not sorry for what happen.	0	Salafi7491	charliehebdo
For those saying we don't yet know who's responsible for #CharlieHebdo killings, yes, you're right, it was probably fundamentalist atheists.	0	JuliaHB1	charliehebdo
@JuliaHB1 Don't be so arrogant, it could have been the agnostics.	0	RuncornDon	charliehebdo
@JuliaHB1 And we can do nothing to protect our own borders and our own people from this flood of fundamentalism flowing into the UK.	0	JustAl58	charliehebdo
@JuliaHB1 @TrippyPip don't rule out the EDL	0	brianlongstaff	charliehebdo
@JuliaHB1 Sounds like a Jewish / CIA conspiracy to me !.	0	PaulKingsley16	charliehebdo
@JuliaHB1 @pperrin Can an atheist be fundamental about atheism?	0	Arden_Forester	charliehebdo
@JuliaHB1 For those of us saying that. We're right. You're wrong. We do not need to inflame before any evidence is given. Just calm down	0	fellowgoodrobin	charliehebdo
@PaulKingsley16 I hope that is sarcasm	0	NeilJIrving24	charliehebdo
@JuliaHB1 thank you!	0	iqster	charliehebdo
@JuliaHB1 @2010LeeHurst any "leader" saying that is both at war with their people and the truth	0	BobBobbins1	charliehebdo
@NeilJIrving24 What do you think !.	0	PaulKingsley16	charliehebdo
@JuliaHB1 the art of selling the bear's skin before everything ...	0	MehdiTERRAK	charliehebdo
@JuliaHB1 @OwensDamien or, you know, a nut job.	0	Goo_nerd	charliehebdo
@JuliaHB1 Oh _militant_ atheists I believe we're called....	0	oceanclub	charliehebdo
@PaulKingsley16 I hope so	0	NeilJIrving24	charliehebdo
@JuliaHB1 Please stop the joke of we are not sure who's responsible!	0	clivewilcock	charliehebdo
@NeilJIrving24 It's a dig at all those people who say Islam is a religion of peace and make excuses for the barbaric acts they do.	0	PaulKingsley16	charliehebdo
@JuliaHB1 @jc_ie I'm sorry, but I think that's in incredibly bad taste.	0	uberalex	charliehebdo
@MehdiTERRAK hey look at these cool painted rocks http://t.co/7JXEzmMDZf	0	tupivizafaz	charliehebdo
@PaulKingsley16 Ah I see	0	NeilJIrving24	charliehebdo
@uberalex Yeah you may have a point there. Now isn't the time.	0	jc_ie	charliehebdo
@Arden_Forester @JuliaHB1 Oh yes - yes they can! (but just very wordy... not violent - so far).	0	pperrin	charliehebdo
@PaulKingsley16 @JuliaHB1 I hear all the Jews who work there were told not to go in today.	0	Tammi_Littlenut	charliehebdo
@PaulKingsley16 @NeilJIrving24 the Real IRA were fucking Buddhists then, I take it?	0	jimmya	charliehebdo
@jimmya @NeilJIrving24 I think they were Catholics actually. I don't recall them shooting people en mass for publishing cartoons though.	0	PaulKingsley16	charliehebdo
@PaulKingsley16 @NeilJIrving24 It's strange isn't it, given the millions of Muslims all over the world, that this doesn't happen more...	0	jimmya	charliehebdo
@PaulKingsley16 @NeilJIrving24 ...or maybe it's very little to do with their religion and more to do with their willingness to slaughter	0	jimmya	charliehebdo
@jimmya @NeilJIrving24 And you don't think the two are connected in any way ?.	0	PaulKingsley16	charliehebdo
@jimmya @NeilJIrving24 More, the Middle East is in flames with Muslims killing Muslims. Why do think there are so many refugees ?.	0	PaulKingsley16	charliehebdo
@PaulKingsley16 @NeilJIrving24 I'd argue perps. would view most Muslims as the enemy, given they live in the West and don't support this	0	jimmya	charliehebdo
Anybody who wants to talk about what Charlie Hebdo might have done to "provoke" this should probably shut up, forever.	0	andrew_mueller	charliehebdo
@andrew_mueller @akaAgar and it means they are dumb stupid because it just prove they didn't really read the paper	0	jammerjun	charliehebdo
@andrew_mueller @Twisted_Chips You should probably shut the fuck up aswell. They played with fire. And im not saying they deserved it.	0	simon_hofmann	charliehebdo
@simon_hofmann @andrew_mueller @Twisted_Chips I guess you know nothing about the freedom of speech. You should shut the fuck up as well	0	JPrivat01	charliehebdo
@andrew_mueller Or they should be allowed to babble their nonsense, safe in the knowledge they won't get shot for freedom of expression.	0	ChrisJDavies	charliehebdo
@JPrivat01 @simon_hofmann @andrew_mueller @Twisted_Chips pick one- "Shut the fuck up" is the opposite of "freedom of speech"	0	feminismkg	charliehebdo
RT “@andrew_mueller: Anybody who wants to talk about what Charlie Hebdo might have done to "provoke" this should probably shut up, forever.”	0	nickvalentijn	charliehebdo
@ChrisJDavies Or that. Either's good.	0	andrew_mueller	charliehebdo
Cowardly attack on Charlie Hebdo's offices. The humourless fanatics can fuck off. Freedom of speech is more important than your feelings.	0	KarlreMarks	charliehebdo
@KarlreMarks No where safe! No where to run ?	0	angirasa111	charliehebdo
@KarlreMarks I'm thinking that on many occasions, the 'cowardly' characterization of those attacks is redundant.	0	BillNigh	charliehebdo
@KarlreMarks With 10 killed this was probably the last edition.	0	adrian_lvn	charliehebdo
@KarlreMarks Freedom to defend the belief and no one is going to mock against anyone. When some groups are mocked it's barbaric? @liivansh	0	ablho	charliehebdo
@KarlreMarks man, people were forgetting they still exist, considering how unfunny they are. Attackers are really stupid.	0	AnoCrazyBear	charliehebdo
@KarlreMarks @ArtWendeley not attack on freedom of speech its strategy #IS wants Coalition groundtroops in theater Sh.Adnani called for this	0	BintMath	charliehebdo
@KarlreMarks @ArtWendeley its deliberate provocation an act of war in asymmetrical warfare	0	BintMath	charliehebdo
@KarlreMarks @ArtWendeley Stupid tweet	0	Ratamas1985	charliehebdo
@KarlreMarks @saikatd. Freedom of speech antagonistc to islam is not done. http://t.co/R37q8JwNtS	0	drbijendrasingh	charliehebdo
@KarlreMarks @saikatd. Freedom of speech antagonistc to islam is not done. http://t.co/Mw0g0Ukkdy	0	drbijendrasingh	charliehebdo
@ahrnad 2ad ma kein that is never the right way to reply	0	BilalGhaleb	charliehebdo
@ahrnad like killing 11 people is actually worse than them making fun of a religion	0	BilalGhaleb	charliehebdo
@ahrnad yeah ik they aren't	0	BilalGhaleb	charliehebdo
.@KarlreMarks Freedom of speech for whom? http://t.co/edptV2opVV http://t.co/uZlUhTsHDW	0	opendna	charliehebdo
@KarlreMarks @MazMHussain What is this new phenom? Piss someone off &amp; they do stupid things. I guess insults beget a good stomping. who knew	0	Messengerville	charliehebdo
.@KarlreMarks freedom of speech is also more important than someone's opinion re: an archaic, anachronistic storybook about a space pixie.	0	UncleFishbits	charliehebdo
@KarlreMarks @DGisSERIOUS FOS is more important than an imaginary medieval merchant who lives in the fucking sky.	0	RedDevilsOwn33	charliehebdo
@KarlreMarks @TiloJung then again, you havent been shot.	0	begleitschaden	charliehebdo
The Guardian has live coverage of the Paris shooting at Charlie Hebdo http://t.co/M27vO7xFIk	0	ggreenwald	charliehebdo
@ggreenwald @hyzaidi We are Kuffars. We need to find an accommodation with reality instead of thinking it is racist to suggest otherwise.	0	cmcawley	charliehebdo
@ggreenwald Live BBC updates here as well: http://t.co/2WSWSdBOMM	0	LemonSlayerUS	charliehebdo
@cmcawley @ggreenwald @hyzaidi you know who did it?	0	AdnanSadiq01	charliehebdo
@AdnanSadiq01 @ggreenwald @hyzaidi Are you saying we are Kuffars?	0	cmcawley	charliehebdo
@ggreenwald I bet the #NRA will blame this on too restrictive gun laws in France. #ArmedCowards	0	pobrecitoshame	charliehebdo
@ggreenwald that's how I found out where my friends were.	0	K_isanasshole	charliehebdo
Hey @ggreenwald. Are you going to write another piece about how this isn't terrorism? I know how much you enjoy doing that.	0	BeannyMcD	charliehebdo
@ggreenwald live @FRANCE24 blog and video http://t.co/HEZedcvmfq	0	SarahxHay	charliehebdo
@ggreenwald Cameron: "We stand with the French people in [...] defending the freedom of the press."	0	Bratpfanne666	charliehebdo
RT @ggreenwald: The Guardian has live coverage of the Paris shooting at Charlie Hebdo http://t.co/cxcYiTceQV	0	globalcartoons	charliehebdo
@ggreenwald decisions as a journalist: incensed RTs about Dersh, vanilla here's-the-feed RT about Charlie Hebdo. Spot the difference?	0	adamglantz	charliehebdo
@ggreenwald @JamesPiotr And tomorrow at The Guardian: it's not about religion, it's not about Islam.	0	ShaulAdar	charliehebdo
@ggreenwald I've grown intolerant of religious tolerance. All religion is lunacy. Some are just more barbaric than others.	0	soapboxdiatribe	charliehebdo
@ggreenwald Wouldn't suprise me the attack is initiated by @CIA to get France/Europe at US-side in cruel"war against terrorism"	0	DepakChopia	charliehebdo
@ggreenwald Israel is behind. Netanyahu is happy now. #israel	0	akaa111	charliehebdo
@ggreenwald @jonsnowC4 Andyet againthe whole western community,heavely conditioned astheyare,speaks of a cruel act,giving it prior attention	0	DepakChopia	charliehebdo
@jonsnowC4 @ggreenwald While for decades it is,andstill is,dayly US-practice officially called US Foreign Terrorist Operations(USFTO)#drones	0	DepakChopia	charliehebdo
@BeannyMcD @ggreenwald I've been reading him since '05. When did GG write shooting up a newspaper and killing a dozen ppl isn't terrorism?	0	MonaHol	charliehebdo
@ggreenwald Dayly practice in countries far away where governments/media are corrupt.Nobody notices noboy cares.But this happens in the west	0	DepakChopia	charliehebdo
@adamglantz @ggreenwald No one sent him offensive PR bullshit abt Charlie Hebdo. Spot the difference?	0	MonaHol	charliehebdo
@MonaHol @ggreenwald He started on Dersh BEFORE he RTd the letter. He...and you...make these decisions based on ideology. Get it?	0	adamglantz	charliehebdo
@MonaHol @ggreenwald https://t.co/O61dvo1c1b http://t.co/Mk2qzt3x74 there're more but I'm lazy. He hates calling jihadi terrorism what it is	0	BeannyMcD	charliehebdo
@MonaHol @ggreenwald Offensive PR bullshit = asked him to debate. I realize an open debate is probably a terrifying prospect for you.	0	adamglantz	charliehebdo
@cmcawley @ggreenwald @hyzaidi is English your first language? It was a simple question	0	AdnanSadiq01	charliehebdo
@AdnanSadiq01 @ggreenwald @hyzaidi I ask that we recognize a problem and come to an accommodation so we can all live together.	0	cmcawley	charliehebdo
Appalled to hear news of apparent terrorist attack in Paris. My thoughts are with the family and friends of those killed.	0	PHammondMP	charliehebdo
@PHammondMP @foreignoffice Are you appalled to hear about the domestic terrorism in THIS country?	0	StalkerHunter44	charliehebdo
@PHammondMP @foreignoffice Or are you only interested in the ones that are Brown and NOT covertly recruited by Government?	0	StalkerHunter44	charliehebdo
@PHammondMP @foreignoffice UK next ?	0	dunstablian	charliehebdo
@PHammondMP @foreignoffice It doesn't help when @David_Cameron skips out every time saying 'it has nothing to do with Islam'.	0	Stephen_Gash	charliehebdo
@PHammondMP @foreignoffice Are you all confused?	0	SickBritain1	charliehebdo
@PHammondMP Why is it Fucking Apparent? Sane people don't do thinks like this.	0	bluerobbo69	charliehebdo
@PHammondMP @adamboultonSKY My thoughts are also about politicians who refuse to find an accommodation denying we are kuffars.	0	cmcawley	charliehebdo
@PHammondMP But then you are Foreign Office - perhaps you're making sure your recruits in foreign lands are doing their torture right.	0	StalkerHunter44	charliehebdo
@PHammondMP @foreignoffice Terrorist? So why was #LeeRigby's murder neither terrorism nor religiously aggravated?	0	Stephen_Gash	charliehebdo
@PHammondMP @foreignoffice You politicians are the problem.	0	Stephen_Gash	charliehebdo
@PHammondMP I'd like to know your stance on covert operations in this country and abroad similar to the Gestapo in WWII. Thoughts?	0	StalkerHunter44	charliehebdo
@PHammondMP I think it's time you told the truth and let everyone know it's not Muslims they need to worry about. It's you.	0	StalkerHunter44	charliehebdo
@PHammondMP @foreignoffice we need Muslim expulsions from christian Europe	0	purpleline	charliehebdo
@PHammondMP but you are not appalled with anti muslim rallies in Germany	0	aliyuabdul11	charliehebdo
@PHammondMP @zaidbenjamin don't cry your time is coming our children have killed by your airplane in #iraq #sham #mali #Somalia good news	0	abuuramla2	charliehebdo
@PHammondMP No one should kill anyone or mock any group. Mocking is sometimes freedom of expression, other times barbaric? @foreignoffice	0	ablho	charliehebdo
@PHammondMP so sad	0	rukaiya6666	charliehebdo
RT @PHammondMP: Appalled to hear news of apparent terrorist attack in Paris. My thoughts are with the family and friends of those killed.”	0	UKEmbassyBerne	charliehebdo
@PHammondMP @harryfear "Apparent" ??	0	WivitPawzAnon	charliehebdo
@StalkerHunter44 @PHammondMP @foreignoffice What a ridiculous question. Terrorism is appalling whether home or abroad. Have some sympathy.	0	DomHeroEllis	charliehebdo
@DomHeroEllis @PHammondMP @foreignoffice I have sympathy for the people were killed but with respect, you have no clue what I'm on about.	0	StalkerHunter44	charliehebdo
@DomHeroEllis @PHammondMP @foreignoffice These politicians put on fake tears when they themselves encourage covert state-funded terrorism.	0	StalkerHunter44	charliehebdo
@DomHeroEllis @PHammondMP @foreignoffice They are not only hypocrites of the highest order, they KNOW and are not ashamed of this at all.	0	StalkerHunter44	charliehebdo
in support of those that have died today in Paris #CharlieHebdo #freedomwillNeverDie http://t.co/FkkDZXChdt	0	surfnuttz	charliehebdo
.@surfnuttz @LauraHuu http://t.co/9HVMzhBCfw	0	asiamies1	charliehebdo
@surfnuttz @edwardlucas very dumb. Don't count me in.	0	dx0d	charliehebdo
@surfnuttz @arr1910 Prohibido Prohibir!! interdit d'interdire!	0	vivirsinalergia	charliehebdo
#Freespeech is a non-negotiable human right. We condemn the appalling attack on Charlie Hebdo, and any attempt to silence the free press.	0	IndexCensorship	charliehebdo
We send our thoughts and solidarity to the staff of Charlie Hebdo.	0	IndexCensorship	charliehebdo
More Charlie Hebdo covers, including "the life of Mohamed". These are people willing to kill over a cartoon. http://t.co/VAEnDpBYSu	0	thejohnsimpson	charliehebdo
I'm uneasy with the portrayal of Charlie Hebdo as magazine that "provokes". No, it publishes cartoons. People choose how they react to that.	0	J_Bloodworth	charliehebdo
.@J_Bloodworth Agreed - satire is a necessity.	0	RJCBennett	charliehebdo
@J_Bloodworth The reaction today is totally outrageous and always will be. My thoughts are with those affected and their families :-(	0	nowayjomo	charliehebdo
@j_bloodworth They responded to provocation.Spoke the truth as they saw it with humour,and conviction.	0	stephenalbert11	charliehebdo
@J_Bloodworth @pollytoynbee I strongly condemn this terrorist attack as a Turkish Muslim.I love my Prophet.But my Prophet rejects terrorism.	0	galaturco	charliehebdo
@J_Bloodworth @JournoStephen It's a satirical publication. Satire provokes. At least, it damn well should.	0	synthjock	charliehebdo
many artists across the ages have attempted to 'provoke' .@J_Bloodworth be mindful of you societal responsibilities. individuals do not rule	0	QUaNTRoN_X	charliehebdo
some paintings 'move' us .@J_Bloodworth others don't.	0	QUaNTRoN_X	charliehebdo
can you turn love on @J_Bloodworth and off ?	0	QUaNTRoN_X	charliehebdo
@J_Bloodworth Agreed. Third paragraph of BBC story tells us the mag has "courted controversy in the past".	0	ChristyCooney	charliehebdo
@J_Bloodworth the point of satire is to provoke. If it doesn't it's not satire.	0	LipskisGhost	charliehebdo
@J_Bloodworth #ImCharlieHebdo	0	christof_ff	charliehebdo
@J_Bloodworth @LittleDutchVA is that not the point of satire?	0	Artekkers	charliehebdo
@galaturco @J_Bloodworth @pollytoynbee where?	0	kinglewy00	charliehebdo
@Artekkers @J_Bloodworth satire exposes, mocks (and exaggerates) using humour as a tool. Finding that "provocative" is a choice.	0	LittleDutchVA	charliehebdo
@LittleDutchVA @Artekkers Exactly.	0	J_Bloodworth	charliehebdo
does your child 'choose' how to react you @J_Bloodworth or you them ?	0	QUaNTRoN_X	charliehebdo
@J_Bloodworth @mirandachale You drive a blue car...I KEEL YOU! You wear checkered shorts...I KEEL YOU. You are Republican...I KEEL YOU.etc	0	missedlitterbox	charliehebdo
@LittleDutchVA @Artekkers @J_Bloodworth When you fully well know the backlash then it's provocative	0	AAENMSS17	charliehebdo
ayy lmao @J_Bloodworth @Ladyofhadess http://t.co/AbkQgToKCT	0	RaspberryPirate	charliehebdo
@AAENMSS17 @Artekkers @J_Bloodworth still their choice and that's not a standard civilised people should have to adhere to.	0	LittleDutchVA	charliehebdo
Not 1st attack on #CharlieHebdo. Office was firebombed on 2 Nov '11 over controvers. caricature of Prophet Muhammad http://t.co/0wAINRJ1Z7	0	malachybrowne	charliehebdo
@malachybrowne @BHayesCurtin There are many potential attackers ..Zionists included ..why single out Muslims? http://t.co/STPBDWQR8S	0	joeman42	charliehebdo
@malachybrowne @BHayesCurtin There's 31 covers here yet you singled out image representing Muslims..why? http://t.co/LfhXicrQ8m	0	joeman42	charliehebdo
@joeman42 @malachybrowne Presume because last attack related to cartoon on Prophet and last post before attack on Isis.	0	BHayesCurtin	charliehebdo
@BHayesCurtin @malachybrowne Presumption doesn't mean Guilty.. Muslim-Bashing more like	0	joeman42	charliehebdo
@BHayesCurtin @malachybrowne Why jump to conclusions &amp; blame 1 set of people when there's potentially 31 perps.? http://t.co/9dcvMts83G	0	joeman42	charliehebdo
@joeman42 @malachybrowne I see presume, as I can't say for sure why he posted. Reports now that a gunman shouted "the prophet is avenged"	0	BHayesCurtin	charliehebdo
@joeman42 @BHayesCurtin The assailants were shouting Allahu Akhbar through the streets of Paris.	0	malachybrowne	charliehebdo
@malachybrowne @BHayesCurtin Anyone can say that.. How did they get away after being trapped by Cops? http://t.co/ZFvsWeWbau	0	joeman42	charliehebdo
@malachybrowne @BHayesCurtin The car would have to reverse its way out giving cops plenty of time to catch them http://t.co/dxUcq4iLMt	0	joeman42	charliehebdo
@malachybrowne @BHayesCurtin Dead or alive	0	joeman42	charliehebdo
@malachybrowne @BHayesCurtin Question everything	0	joeman42	charliehebdo
@joeman42 @malachybrowne @BHayesCurtin because they shouted "Allahu akbar" maybe?	0	DanieleSalvoldi	charliehebdo
@DanieleSalvoldi @malachybrowne @BHayesCurtin Seeing they were masked &amp; nobody could see their faces thru had to direct people's thoughts	0	joeman42	charliehebdo
@DanieleSalvoldi @malachybrowne @BHayesCurtin They had to direct people to fact they were Muslims by shouting Allah Akbar	0	joeman42	charliehebdo
@DanieleSalvoldi @malachybrowne @BHayesCurtin Bit obvious ..	0	joeman42	charliehebdo
@DanieleSalvoldi @malachybrowne @BHayesCurtin Murders carried out &amp; blamed on another group is regular occurrence . Happened in Ireland	0	joeman42	charliehebdo
@DanieleSalvoldi @malachybrowne @BHayesCurtin http://t.co/3uEDjjwzsJ	0	joeman42	charliehebdo
Paris on maximum alert after #CharlieHebdo attack, officials say as President Hollande arrives at scene http://t.co/MmxR2nmi5R	0	BBCBreaking	charliehebdo
“@BBCBreaking: Paris on max alert after #CharlieHebdo attack, officials say as President Hollande arrives at scene http://t.co/qg9nP7FY51”	0	tofukitty	charliehebdo
@BBCBreaking "Love stronger than hate"	0	WissamMatooka	charliehebdo
@BBCBreaking Multiculturalism still such a great thing, Europe? This will no doubt embolden Islamists. Time to make a stand.	0	GealdorReseach	charliehebdo
“@BBCBreaking: Paris on maximum alert after #CharlieHebdo attack, officials say President Hollande arrives at scene http://t.co/IcnJq7ezSl”	0	_dearashley	charliehebdo
@BBCBreaking they said kenya is insecure and recalled tourists,we hv now seen how secure they are #insecurityinfrance	0	erickogi	charliehebdo
RT @BBCBreaking: Paris on maximum alert after #CharlieHebdo attack, officials say as Pres. Hollande arrives at scene http://t.co/YJ9hPmdez6	0	JoshElliott32	charliehebdo
@BBCBreaking Paris police in dramatic search for two men. Rapidly checking 50% of population so as not to be accused of profiling.	0	onedarwinian	charliehebdo
@BBCBreaking do ya'll ever fucking chill..	0	Savonaut	charliehebdo
@BBCBreaking Are gunman still there or ran away??	0	vishmechpower	charliehebdo
@BBCBreaking Better wake up Germany!	0	Gritsandtoast	charliehebdo
“@BBCBreaking: Paris on maximum alert after #CharlieHebdo attack, officials say as Pres Hollande arrives at scene http://t.co/0ySg1wryLJ”	0	jonohar	charliehebdo
@BBCBreaking after !	0	mikpowell	charliehebdo
@BBCBreaking and this is their attempt to prove the magazine wrong?! By proving the magazine right by killing innocent people? Great message	0	FordacusMaximus	charliehebdo
@BBCBreaking for freedom and tolerance, diversity and humanity,, get 'em, french govt!	0	Dean0208	charliehebdo
@BBCBreaking This is the future of Europe. Thank you......	0	RiccardoDeias	charliehebdo
@BBCBreaking 'welcome' to bbcs coverage?? Really???	0	therealdale	charliehebdo
@BBCBreaking wake up world!	0	syl26	charliehebdo
@BBCBreaking All Muslims are not terrorists but almost all terrorists irrespective of place are MUSLIMS #CharlieHebdo http://t.co/JqxIAspORL	0	dewan_a	charliehebdo
@erickogi @BBCBreaking Je te rassure, Le MONDE est en insécurité !	0	valentin_bssn	charliehebdo
@JoshElliott32 @SamChampion So sad 2 hear this. Miss u on GMA. ❤️Robin, but I don't watch anymore since you and Sam left.	0	iPromptLA	charliehebdo
@iPromptLA @SamChampion A lovely note, Laurie--especially considering your chosen line of work. And keep Sammy in line in the ATL for me....	0	JoshElliott32	charliehebdo
Paris alert status raised to the highest level with #CharlieHebdo gunmen reportedly on the run http://t.co/xcK8lY9IeR http://t.co/tQuxQ06Q7f	0	SkyNews	charliehebdo
@SkyNews so the cowards are running away?	0	louisa1000	charliehebdo
@SkyNews Disgraceful headline on your app. Do you really mean to say Charlie Hebdo 'provoked religion'?	0	joshharper13	charliehebdo
@SkyNews for freedom and tolerance, diversity and humanity,, get 'em, french govt!	0	Dean0208	charliehebdo
@SkyNews @KayBurley Terrible; if only people didn't hand out guns:https://t.co/iPBkLwhQk8 J Epstein also member of CFR+Trilateral Commission	0	FULLY_BADASS	charliehebdo
@SkyNews @BelinfanteMarc It's unbelievable this. A cowardly, useless Terrorist Attack . The world has gone mad.Wake up people!	0	StefanCharon24	charliehebdo
@SkyNews @Akusia gunman? No. Islamic terrorist. The 'prophet' IS offensive. Look at the followers!!!	0	DaliaChai	charliehebdo
@SkyNews After the goats have bolted!	0	babibeanso	charliehebdo
@joshharper13 @SkyNews Exactly! This coverage is appalling, implying this attack was the mags fault for opposing Islam #Paris	0	0604Steel	charliehebdo
Are we all eagerly awaiting for the usual apologists to appear on @SkyNews &amp; @BBCNews ? @SE25A	0	Dimorfik	charliehebdo
@SkyNews @sarahleah1 Help make it happen for Gaza Winter Appeal on @indiegogo http://t.co/LrfbKkaXf5 http://t.co/RhJjK8wpNt	0	FPalestinepsp	charliehebdo
@SkyNews MUSLIMS shouting Allah Akbar ...must be Hindus	0	tryitfirst000	charliehebdo
@SkyNews @BanjoHfuhruhur heart goes out to all involved. shocking	0	deaddawg64	charliehebdo
“@SkyNews: Paris alert status raised highest level #CharlieHebdo gunmen reportedly on the run http://t.co/Ckrz6lUFbm http://t.co/fGiG9HaYZJ”	0	gpburian	charliehebdo
@deaddawg64 @SkyNews So so sad. I was going to take my family to Paris for the day but...	0	BanjoHfuhruhur	charliehebdo
@BanjoHfuhruhur @SkyNews seems to be one thing after another,hope we can all still feel for the victims and not become battle hardened	0	deaddawg64	charliehebdo
'...but I will to the death defend your right to say it'. #charliehebdo #voltaire http://t.co/oFEHT8Xx3v	0	pieterkleinrtl	charliehebdo
“@pieterkleinrtl: '...but I will to the death defend your right to say it'. #charliehebdo #voltaire http://t.co/PmXOH5ZJnm” Niet in islam.	0	Aanklacht	charliehebdo
@pieterkleinrtl @Mrsvanderlinden Quote is van de biografe van Voltaire, niet van hem zelf. Maar boodschap is helder http://t.co/0jIs2ReBAj	0	wendelasmit	charliehebdo
RT @pieterkleinrtl : '...but I will to the death defend your right to say it'. #charliehebdo #voltaire http://t.co/zNJdzwyxYs	0	Rebecca_Chaouch	charliehebdo
..vrijheid..“@pieterkleinrtl: '...but I will to the death defend your right to say it'. #charliehebdo #voltaire http://t.co/2UHAiJZHD7”	0	salvamearunner	charliehebdo
“@pieterkleinrtl: '...but I will to the death defend your right to say it'. #charliehebdo #voltaire http://t.co/L0b4Va8pf2”	0	miepsja	charliehebdo
Amen “@pieterkleinrtl: '...but I will to the death defend your right to say it'. #charliehebdo #voltaire http://t.co/7SF7OoxqhH”	0	Hermatenhave	charliehebdo
@Aanklacht @pieterkleinrtl Ook in islam.	0	SatinaBoupoupou	charliehebdo
@SatinaBoupoupou Jij persoonlijk misschien, maar niet de godsdienst Islam. @pieterkleinrtl	0	Aanklacht	charliehebdo
@Aanklacht @pieterkleinrtl De godsdienst Islam is voor mij persoonlijk. Dat word wel eens vergeten.	0	SatinaBoupoupou	charliehebdo
@SatinaBoupoupou Vertel dan eens wat je 'persoonlijk' gaat doen aan de problemen die je geloofsgenoten veroorzaken. @pieterkleinrtl	0	Aanklacht	charliehebdo
.@Aanklacht @pieterkleinrtl Hetzelfde als wat jij doet aan de problemen die je mede-atheisten veroorzaken.	0	SatinaBoupoupou	charliehebdo
@SatinaBoupoupou Niet zo gek dat dat weleens vergeten wordt. Je hebt je te onderwerpen immers. Persoonlijk mag gewoon niet. @pieterkleinrtl	0	Aanklacht	charliehebdo
@Aanklacht @pieterkleinrtl Ik denk dat ik wel iets beter weet wat wel en niet mag, Willem.	0	SatinaBoupoupou	charliehebdo
@SatinaBoupoupou Het geijkte antwoord. De middelvinger. @pieterkleinrtl	0	Aanklacht	charliehebdo
@Aanklacht @pieterkleinrtl Dat je het vervelend vindt om het te horen, maakt het niet minder waar.	0	SatinaBoupoupou	charliehebdo
@SatinaBoupoupou Blijkt van niet. Maar ik ben blij dat je lekker westers slordig met je religie omgaat, hoor 😉 @pieterkleinrtl	0	Aanklacht	charliehebdo
@Aanklacht @pieterkleinrtl Mijn religie leeft over de hele wereld, ook in het Westen. Is niet alleen voorbehouden aan het Midden-Oosten.	0	SatinaBoupoupou	charliehebdo
@pieterkleinrtl @DrJudyStone I never could agree with this saying. Some ideas should never be promoted in public ... like genocide.	0	ravinaproject	charliehebdo
@ravinaproject @pieterkleinrtl Agreed.	0	DrJudyStone	charliehebdo
@SatinaBoupoupou Dit dus https://t.co/oaOpPZ9smV	0	Aanklacht	charliehebdo
VIDEO from the scene of fatal shooting in Paris http://t.co/sL3aG464Lt #CharlieHebdo http://t.co/FLC3mR5C2S	0	RT_com	charliehebdo
@RT_com Terrible; if only people didn't hand out guns: https://t.co/iPBkLwhQk8 … Jeffrey Epstein also member of CFR+Trilateral Commission	0	FULLY_BADASS	charliehebdo
@RT_com @MonicaRCarballo Así ataca la izquierda musulmana mundial la libertad de expresión.	0	josevil02115941	charliehebdo
RT @RT_com VIDEO from the scene of fatal shooting in Paris http://t.co/U7dEn9BNDG #CharlieHebdo http://t.co/Mn1vk8iSpV	0	urumurum	charliehebdo
@FULLY_BADASS @RT_com arms manufacturers have a lot to answer for	0	annettedavids19	charliehebdo
It would go some way as a tribute to those killed at #CharlieHebdo if papers in every democracy published this Thurs http://t.co/CyqwWWWgJh	0	DJack_Journo	charliehebdo
@DJack_Journo @allandssmith #100lashesifyoudontdielaughing	0	iamvicrushworth	charliehebdo
@DJack_Journo Does @thetimes intend to publish it?	0	HughSykes	charliehebdo
@DJack_Journo @Dr_Teacake We certainly all have a duty to read it.	0	drleatongray	charliehebdo
@DJack_Journo @EakaErick LOLOLOL......let's see if they have the balls	0	goodguybuddie	charliehebdo
@goodguybuddie @DJack_Journo journalists aren't brave enough to do it...they'll be shook after this no doubt	0	EakaErick	charliehebdo
@EakaErick @DJack_Journo the whole thing is so stupid it's shocking on both sides.human love destroying each other	0	goodguybuddie	charliehebdo
@goodguybuddie it's tasteless to mock religious figures but a shooting over it is dumb to me since they're living in secular france	0	EakaErick	charliehebdo
@goodguybuddie I'd understand the logic if they shot up a building for the same reason in a religious country tho	0	EakaErick	charliehebdo
@EakaErick it's all madness to me mate,never even heard of that cartoon till the media blew it up to everyone.only takes one nutjob to be	0	goodguybuddie	charliehebdo
@EakaErick offended and this is what happens,hope the newspaper crew are happy now by insisting on printing it	0	goodguybuddie	charliehebdo
@goodguybuddie they had their offices burnt down years ago when they announced they were going to do a cartoon about Muhammad	0	EakaErick	charliehebdo
@EakaErick didn't learn did they? Hope they are happy now	0	goodguybuddie	charliehebdo
@DJack_Journo @freedom2marry Translation: 100 lashes if you are not dying of laughter	0	Georga2012	charliehebdo
@Georga2012 @DJack_Journo Yup. And for that, twelve people paid with their lives. We must stand strong against #barbarism. #JeSuisCharlie	0	freedom2marry	charliehebdo
@DJack_Journo @_BekkyC_ f that. I'm making it my profile pic.	0	rbassilian	charliehebdo
.@DJack_Journo @deniseromano Except that Islam does not forbid humour. In fact, the prophet said that even "God laughs."	0	fab1231	charliehebdo
@rbassilian @DJack_Journo attaboy Ronnie! #JeSuisCharlie	0	_BekkyC_	charliehebdo
@rbassilian @DJack_Journo meet @EriSt0crat	0	_BekkyC_	charliehebdo
@_BekkyC_ @DJack_Journo @EriSt0crat oh, we've met already. :)	0	rbassilian	charliehebdo
@rbassilian hello again :D @_BekkyC_ @DJack_Journo	0	EriSt0crat	charliehebdo
@goodguybuddie @EakaErick You are a friendly, warm-hearted man to wish so much kindness on the Hebdo staff.	0	gobospring	charliehebdo
@gobospring @EakaErick thanks....I appreciate the kind words	0	goodguybuddie	charliehebdo
@goodguybuddie @EakaErick Only you would, friend!	0	gobospring	charliehebdo
French president #Hollande says there is no doubt attack on #CharlieHebdo is terrorist attack. http://t.co/Rve1Lp0EXf http://t.co/8LFA5LFSnS	0	euronews	charliehebdo
@euronews. Find the spineless pigs and execute them.	0	PaulRed82sed	charliehebdo
.@euronews .@spans44 Well they ran out of there shouting Allans snackbar... So we all know it was radical Islamic terrorists...	0	OneEyedFishSurf	charliehebdo
@euronews Hollande is a complete incompetent, stop calling him french president, we didn't really vote for him	0	darkdoomer	charliehebdo
@euronews Today all countries from Australia to America including muslim nations facing life threat from Muslims	0	harikshn	charliehebdo
@euronews @FlorianFlade :-))	0	ArdulMalahim	charliehebdo
@euronews @FlorianFlade hollande you kafirdog!! :-))	0	ArdulMalahim	charliehebdo
@euronews #Really? 63 Drills Since 93 Where #Drill = Actual Terrorist #Attack #Waco Explosion https://t.co/jDraBaijhj	0	EdWardMDBlog	charliehebdo
@euronews @fhollande @Place_Beauvau #priorité défendre démocratie droits de la Presse #barbares peine de mort #CharlieHebdo soutien national	0	ivey00880866	charliehebdo
DEVELOPING: Paris on high terrorist alert after #CharlieHebdo shooting - Hollande http://t.co/3Jsosc7yl3 http://t.co/Lvv3J8o6e8	0	RT_com	charliehebdo
@RT_com haven't they always been on high alert ?	0	mackaysuzie	charliehebdo
@RT_com @marcfennell	0	WTillotson	charliehebdo
@RT_com Dozens killed in Yemen bomb blast attack and 150+ killed in Peshawar School Attack in Pak. World has become so unsafe	0	arshadhassan17	charliehebdo
Check this photo via journo @EliseBarthet. Alleged pic of the gunmen facing a police car near #CharlieHebdo offices: http://t.co/eBpt190LD0	0	jenanmoussa	charliehebdo
@jenanmoussa @EliseBarthet What is the solution to Islam in Europe? Why do they refuse to integrate and accept Western freedom?	0	YourImamIsSoFat	charliehebdo
@ThomasRadcliff7 @jenanmoussa @EliseBarthet #taqiya my friend. Lie, subvert and covertly spread #islamic agenda	0	groggydice	charliehebdo
@ThomasRadcliff7 @jenanmoussa @EliseBarthet Why do we refuse to accept that for our freedom, we need to stop theirs	0	BrokenTulip_nl	charliehebdo
@groggydice @jenanmoussa @EliseBarthet Islam must be banned in the West if it's followers want nothing to do with our principles.	0	YourImamIsSoFat	charliehebdo
@jenanmoussa had to share this on my site. Thank you! http://t.co/2z2tKR6O2N	0	Dputamadre	charliehebdo
@ThomasRadcliff7 @jenanmoussa @EliseBarthet I'd agree. Islam must either comprehensively change and redefine itself, or leave	0	groggydice	charliehebdo
@jenanmoussa @EliseBarthet if that is the attackers they're taking aimed shots. Not spraying from hip	0	philipsquire	charliehebdo
@ThomasRadcliff7 @groggydice @jenanmoussa @EliseBarthet Yeh, 'cos that would resolve everything.... Jeez	0	atkinson_alex	charliehebdo
@atkinson_alex @groggydice @jenanmoussa @EliseBarthet So what, just let them keep killing citizens of our countries? Pull head from ass.	0	YourImamIsSoFat	charliehebdo
Alleged? @jenanmoussa @greta @EliseBarthet	0	unclemeat80	charliehebdo
@ThomasRadcliff7 @zante03 @jenanmoussa @EliseBarthet Why do they accept our education, healthcare, shelter etc. and pay us back like this?	0	flicksfan	charliehebdo
@ThomasRadcliff7 @groggydice @jenanmoussa @EliseBarthet Let's contextualise a little. I'll give a stat and you give a stat 1/2	0	atkinson_alex	charliehebdo
@atkinson_alex @groggydice @jenanmoussa @EliseBarthet Ok great, ready!	0	YourImamIsSoFat	charliehebdo
@ThomasRadcliff7 @groggydice @jenanmoussa @EliseBarthet 28,000 rd deaths in EU, 2012. How many killed due to religious extremism of any ilk?	0	atkinson_alex	charliehebdo
@ThomasRadcliff7 @atkinson_alex @jenanmoussa @EliseBarthet http://t.co/VFqx0KfTE0	0	groggydice	charliehebdo
@atkinson_alex @groggydice @jenanmoussa @EliseBarthet Ok, my turn? Over 27k Muslim terrorist attacks since 9/11/01.	0	YourImamIsSoFat	charliehebdo
@atkinson_alex @groggydice @jenanmoussa @EliseBarthet But this cheapens the deaths of those like the ones in Madrid- 191 killed by Muslims	0	YourImamIsSoFat	charliehebdo
@atkinson_alex @groggydice @jenanmoussa @EliseBarthet Why are you apologizing for them? Why won't they reform their Koran, that says 1/2	0	YourImamIsSoFat	charliehebdo
@atkinson_alex @groggydice @jenanmoussa @EliseBarthet We shall cast terror into the hearts of those who disbelieve http://t.co/FTty6Hgl8R	0	YourImamIsSoFat	charliehebdo
@atkinson_alex @groggydice @jenanmoussa @EliseBarthet Why do we keep saying terror is not #Islamic when it is supported by their HOLY BOOK?	0	YourImamIsSoFat	charliehebdo
We don't know who carried out Charlie Hebdo attack. However if they were Muslims, then they are the enemies of me and most other Muslims.	0	Mohammed_Amin	charliehebdo
@Mohammed_Amin they shouted "the prophet is avenged"...	0	je_suis_liberte	charliehebdo
@Mohammed_Amin @TrumptonUKIP You don't know? Really?	0	ImGregCook	charliehebdo
@Mohammed_Amin @RuwaydaMustafah Yes. They are enemies of the world. Don't blame all #Muslims for the actions of a few. #CharlieHebdo	0	PatKinnane	charliehebdo
@Mohammed_Amin @OwenJones84 Then fight them.	0	the_stuart_reid	charliehebdo
@Mohammed_Amin @OwenJones84 “‘Islam’ means submission to the will of God.” There’s the whole problem. It’s not some peripheral aberration.	0	adambanksdotcom	charliehebdo
@Mohammed_Amin @OwenJones84 Of course most Muslims have nothing to do with anything like this. That doesn’t mean religion isn’t at fault.	0	adambanksdotcom	charliehebdo
@Mohammed_Amin @OwenJones84 You may agree this should never happen but many Muslims do. This scum tarnish all of you.	0	CylonOne	charliehebdo
Good @Mohammed_Amin Can u tell us in categorical terms dat u support freedom of expression includin freedom2satirise muhamed?@OwenJones84	0	Osoronga	charliehebdo
@Mohammed_Amin Do you concede there is a growing problem?	0	NeilJIrving24	charliehebdo
@Mohammed_Amin @OwenJones84 You could have left it at "we don't know who carried out the attack" and just sympathized with families of dead.	0	greaney_michael	charliehebdo
@Mohammed_Amin @OwenJones84 alas they killed in the name Islam. They seek to grow division, idiots on all sides are ready to agree! #sad	0	Dawdy	charliehebdo
@the_stuart_reid yea lets quit our jobs and leave our families to fight them.. That's what the cops govt get paid to do, not avg working ppl	0	Necromorph_	charliehebdo
@Mohammed_Amin @OwenJones84 and people in general.	0	M0HAMMEDWASIQ	charliehebdo
@Necromorph_ cops are average working people too, as are the armed forces. If this is a substantial threat to you and I we must fight back.	0	the_stuart_reid	charliehebdo
@Mohammed_Amin If you've seen the video's, their purported faith is in no doubt. Anyone with a brain knows this is nothing to do with Islam.	0	bobleponge216	charliehebdo
@Mohammed_Amin that line is starting to get tired. Very tired	0	LukeVernon	charliehebdo
@the_stuart_reid But they earn a living doing that, people can't quit their day jobs and just fight. How can you determine the 'enemy'	0	Necromorph_	charliehebdo
@the_stuart_reid I've never been threatened, I've never pissed anyone off so I have no need to fear for my life just like the maj of ppl	0	Necromorph_	charliehebdo
@Mohammed_Amin @grahamsmith36 they are the enemies of everyone	0	scrumpix	charliehebdo
.@Osoronga My views on blasphemy and support for freedom of speech are unambiguous. See http://t.co/cX5tNBcxCQ @OwenJones84	0	Mohammed_Amin	charliehebdo
@ImGregCook @Mohammed_Amin @TrumptonUKIP and you do ???	0	ticgran	charliehebdo
@CylonOne They are indeed scum and do damage the reputation of Muslims in general. @OwenJones84	0	Mohammed_Amin	charliehebdo
@ticgran @Mohammed_Amin @TrumptonUKIP Is that a serious question?	0	ImGregCook	charliehebdo
@Necromorph_ you ought to read this http://t.co/nJZGpQAIUA	0	the_stuart_reid	charliehebdo
@the_stuart_reid Who are the Nazis in this context though? The ppl who did the attack are a minority, an ant in comparison to Nazi Germany.	0	Necromorph_	charliehebdo
@Mohammed_Amin @OwenJones84 Gud article.Let us all forcefully insist declaration of human rights is more fundamental than any religious book	0	Osoronga	charliehebdo
@Necromorph_ But Nazi Germany didn't start out as a behemoth did it? These things, if unchecked will continue to propagate.	0	the_stuart_reid	charliehebdo
@the_stuart_reid That's true but they are being fought by tribal militias/army in the Middle East and the world. They are not growing.	0	Necromorph_	charliehebdo
@the_stuart_reid Lets not forget the huge 'aid' western govts are giving to these 'terrorists' including training, weapons etc.	0	Necromorph_	charliehebdo
@Necromorph_ Agreed. So many devious political and socio-economic machinations of which we're probably unaware. It feels hopeless.	0	the_stuart_reid	charliehebdo
@NeilJIrving24 @Mohammed_Amin "Growing problem" ??? Slightly understated.	0	je_suis_liberte	charliehebdo
@adrian_sis I know it's much more than that but trying to bring that out of someone who won't concede so	0	NeilJIrving24	charliehebdo
@Necromorph_ @the_stuart_reid blasphemy punished by death is a mainstream belief for muslims, so less of the minority shit.	0	je_suis_liberte	charliehebdo
@NeilJIrving24 you have a point, the majority of believers are reluctant to admit the problem. They dont have admit guilt, just acknowledged	0	je_suis_liberte	charliehebdo
Here are some of the satirical pictures Charlie Hebdo have produced #freespeech #BanIslam http://t.co/m4OaNCf5e0	0	DavidJo52951945	charliehebdo
@DavidJo52951945 Every newspaper in the U.S. should publish these cartoons ASAP and continue to publish day after day.	0	firetubeone	charliehebdo
.@DavidJo52951945 .@TRobinsonNewEra Class lol	0	OneEyedFishSurf	charliehebdo
@DavidJo52951945 @PymPurnell This is apparently the one that broke the camels back! LOL https://t.co/dmnNEMu6pt FUCK ZOG &amp; ITS MUSLIM DOGS!	0	AlfieHeydrich	charliehebdo
@DavidJo52951945 You want free speech but want to ban Islam. Do you see the utter stupidity in your tweet?	0	GaryT30	charliehebdo
@GaryT30 Islam is incompatible with Western society #enemywithin	0	DavidJo52951945	charliehebdo
@GaryT30 @DavidJo52951945 #LOGIC.	0	K_M_C_90	charliehebdo
@DavidJo52951945 @HarryPlowman2 Religion of peace!!	0	Basil2744	charliehebdo
@DavidJo52951945 @PieEaterobey Radical #Muslims kill #Christians, #Yazidis, #Turks &amp; other #Kafirs yet #Islam cannot stand up to scrutiny	0	dreamstarworld	charliehebdo
@DavidJo52951945 @perth_atheist The "star is born" one made me chuckle. Religion is our species' biggest problem.	0	NannyBanhammer	charliehebdo
“@DavidJo52951945: Here are some of the satirical pictures Charlie Hebdo have produced #freespeech http://t.co/oMPjDAJ9Na”	0	mephistofish	charliehebdo
@DavidJo52951945 @GaryT30 christianity is incompatible with the western world. So what point where you trying to make?	0	DavidJames2100	charliehebdo
@DavidJo52951945 Islam has been part of Western society for a very long time. It's Western countries invading Islamic lands that's the prob	0	GaryT30	charliehebdo
@DavidJames2100 @DavidJo52951945 He's a UKIP supporter. Read his bio, says it all.	0	GaryT30	charliehebdo
@GaryT30 @DavidJo52951945 the union flag was a kinda of giveaway	0	DavidJames2100	charliehebdo
@DavidJo52951945 Religion of peace....please tell me when.	0	chris_cfba06985	charliehebdo
@DavidJo52951945 @GaryT30 It is Humanity's Cancer.	0	LabeGirlM4	charliehebdo
@DavidJo52951945 @jeanniemcbride Post them EVERYWHERE. WEAR THEM ON T SHIRTS. I am going to. Call these assholes out for what they are.	0	hollyammon	charliehebdo
@DavidJo52951945 @jeanniemcbride only saying the truth about the so called religion of peace	0	ME4ISRAEL	charliehebdo
@DavidJo52951945 @jeanniemcbride THey are Murderers. that is all they are. Outright degenerate Murderers. THe world must be rid of them.NOW.	0	hollyammon	charliehebdo
@hollyammon @DavidJo52951945 @jeanniemcbride I'm RTing every allah cartoon I can find on Twitter, lets show the bastards what we think of em	0	LeeP59	charliehebdo
@LeeP59 @DavidJo52951945 @jeanniemcbride THat is the way to go,Patti. Any sign of weakness , these assholes will be laughing, THey are dirt.	0	hollyammon	charliehebdo
@LabeGirlM4 @DavidJo52951945 Another ignorant moron.	0	GaryT30	charliehebdo
@LabeGirlM4 @DavidJo52951945 I "coexist" very well with my friends from the Islamic faith. I bet you're a right wing Christian?	0	GaryT30	charliehebdo
@LabeGirlM4 @DavidJo52951945 You're a filthy racist. Times have changed, get used to it.	0	GaryT30	charliehebdo
@LabeGirlM4 Have you read the Bible?	0	GaryT30	charliehebdo
@LabeGirlM4 You're probably not lying. Racist scum.	0	GaryT30	charliehebdo
Actually, cancer is humanity's cancer. @LabeGirlM4	0	hrtbps	charliehebdo
@hrtbps She protected her tweets as well	0	chris_emerson	charliehebdo
@hrtbps I want a block	0	Mattac0la	charliehebdo
@chris_emerson @hrtbps I imagine they are as precious as her gun rack and love for her daddy.	0	QuebecTango	charliehebdo
@QuebecTango @hrtbps America is full of bloody strange people	0	chris_emerson	charliehebdo
#CharlieHebdo: Love is stronger than hate. http://t.co/23KHz2OsH3	0	jane__bradley	charliehebdo
@jane__bradley If only people didn't hand out guns: https://t.co/iPBkLwhQk8 Jeffrey Epstein also member of CFR+Trilateral Commission	0	FULLY_BADASS	charliehebdo
If only they could have heard the message... RT @jane__bradley #CharlieHebdo: Love is stronger than hate. http://t.co/uerJugNdLo	0	CecileBataille	charliehebdo
“@jane__bradley: #CharlieHebdo: Love is stronger than hate. http://t.co/5oS71ZP0CF”	0	Hegghammer	charliehebdo
RT “@Hegghammer: “@jane__bradley: #CharlieHebdo: Love is stronger than hate. http://t.co/BV8kMBJdxX””	0	kkaplan	charliehebdo
@jane__bradley @NoahCRothman #I'llReadWithYou	0	DavidBoley1	charliehebdo
@jane__bradley @BuzzFeedBen Maybe not.	0	xcynthiajackson	charliehebdo
@jane__bradley @pascalidou o ska du inte fördöma denna horribla attack o orsaken bakom.....Islam...annars e de ju hyckleri	0	Triggy12	charliehebdo
@jane__bradley @BuzzFeedBen love isn't going to bring those dead in Paris back#ParisShooting	0	FrankPangallo	charliehebdo
@FrankPangallo @BuzzFeedBen neither is hate.	0	jane__bradley	charliehebdo
@jane__bradley Islam Denounces Terrorism http://t.co/gCwKWElhFr	0	YessToLove	charliehebdo
@jane__bradley @BuzzFeedBen well that's what most of us are feeling about those gunman.Love is losing the war Jane	0	FrankPangallo	charliehebdo
@FrankPangallo @jane__bradley @BuzzFeedBen Love isn't an excuse for ignorance. These people see love as a weakness, they'll take advantage.	0	FutballAnarchy	charliehebdo
@jane__bradley Honesty and morals exceed all	0	guy4013	charliehebdo
@jane__bradley @BuzzFeedBen and death more permanent than life	0	Budd0427	charliehebdo
What a tragic day... @jane__bradley: #CharlieHebdo: Love is stronger than hate. http://t.co/rfKdUsnpBh	0	adisimone	charliehebdo
@jane__bradley ⚫️🇫🇷⚫️😞	0	alifante42u2	charliehebdo
@jane__bradley I still think there is dark forces that operate in this world.. One day we will know the truth the whole truth.. #conspiracy	0	cumarm2	charliehebdo
“@jane__bradley: #CharlieHebdo: Love is stronger than hate. http://t.co/9yoXMGU48D” (via @rabow)	0	elfrankenstino	charliehebdo
@jane__bradley @pascalidou OJOJOJ vilken rasistisk bild Alexandra snappat upp... är det Mohammed kysser man? #svpol #jagärmuslim	0	Denfinarasismen	charliehebdo
#CharlieHebdo - Hollande: Media shooting was 'undoubtedly terrorist attack'. Photo: Kenzo Tribouillard #AFP http://t.co/ZK41w7J7yc	0	AFPphoto	charliehebdo
“@AFPphoto: #CharlieHebdo/Hollande: Media shooting was 'undoubtedly terrorist attack'.Photo: Kenzo Tribouillard #AFP http://t.co/dTt2sHCLeY”	0	PLadeveze	charliehebdo
@AFPphoto @Mystisith Watching live Sky News coverage on @cbsN in U.S. Only story on A.M. news shows in U.S.	0	CEP_Observer	charliehebdo
@AFPphoto @AFP good for him to call it terrorism right away. Because it IS!	0	Ezinger44	charliehebdo
仏パリの銃撃事件。オランド大統領が「疑いないテロリズム」と非難。@AFPphoto Hollande: Media shooting was 'undoubtedly terrorist attack'. http://t.co/txFvWrzZIX	0	fukuda326	charliehebdo
Spread this cover in solidarity with the victims at Charlie Hebdo. Don't let the sword conquer the pen. http://t.co/XVkPPbkLhn	0	IvoVegter	charliehebdo
@IvoVegter @pankajchandak #IMwithCharlieHebdo	0	soilditem	charliehebdo
TREND IT #IStandWithFrance http://t.co/7M7PwFJnkz	0	timsullivan23	charliehebdo
@timsullivan23 That's an eyesore.	0	dedf980cf2c8419	charliehebdo
BREAKING: Astonishing video of the Paris terror attack as it was happening &gt; http://t.co/sglPyWCWhL (via @BBCDanielS ) #CharlieHebdo	0	piersmorgan	charliehebdo
@piersmorgan @BBCDanielS What hell is wrong with people :-(	0	sharron61	charliehebdo
@piersmorgan @BBCDanielS did I hear Allah Akbar when the men first came out or am I wrong?	0	Auntie_Allison	charliehebdo
@piersmorgan @BBCDanielS #ReligionOfPeace my ass!	0	R3VOLUTION_2012	charliehebdo
@piersmorgan Idiots... I feel sorry for the families of the victims	0	klauserlfc	charliehebdo
@piersmorgan @bbcdaniels so much for the European gun control	0	Werwolf96	charliehebdo
@piersmorgan @BBCDanielS yes you did hear that . Was thinking the same thing...	0	Jonesyy79	charliehebdo
@piersmorgan @BBCDanielS And yet some idiot will once again try and tell me it's a religion of peace.	0	09outlander	charliehebdo
@piersmorgan @BBCDanielS the world would be a much better place without religion.	0	B_E_NN_Y	charliehebdo
@piersmorgan @BBCDanielS @TRobinsonNewEra	0	tigertime1984	charliehebdo
@piersmorgan @BBCDanielS when will we all be able to live together? I cry for humanity #CharlieHebdo	0	ngwajr	charliehebdo
@piersmorgan @BBCDanielS who are these shooters?	0	frasermurray_x	charliehebdo
@piersmorgan @TRobinsonNewEra	0	chubbschris	charliehebdo
@piersmorgan Wild West Politics: Western Europe is suffering from its internal contradictions; welcome to the tribal politics of the future.	0	RewildBritain	charliehebdo
@piersmorgan @BBCDanielS thank Allah it is the religion of peace. Imagine if they turned violent?	0	steve1873	charliehebdo
@piersmorgan @BBCDanielS The war against Islamist extremists would be the closest thing to world war III, we'd ever see.	0	LouieBankz	charliehebdo
@piersmorgan @BBCDanielS Evil wrapped in skin! The vilest and most despicable of society! #CharlieHebdo #Paris	0	riekiedplessis	charliehebdo
@LouieBankz @piersmorgan @BBCDanielS This is everybody's war - not only a few countries in the Middle East. They have to be stopped.	0	riekiedplessis	charliehebdo
@piersmorgan @BBCDanielS religion of peace. Fucking morons.	0	smiggyswfc	charliehebdo
@Auntie_Allison @piersmorgan @BBCDanielS You're right	0	lintao17	charliehebdo
@riekiedplessis @piersmorgan Reason I've always compared the rise of Islamic extremism/terror to a world war. It spills into every continent	0	LouieBankz	charliehebdo
@LouieBankz @piersmorgan Amazing how so many people are still so blazé about it... Even people defending them! Mind-blowing!	0	riekiedplessis	charliehebdo
@smiggyswfc @piersmorgan @BBCDanielS The Morons are the West for allowing Islam into their countries. All Civilized Nations Must Ban Islam	0	TXIconoclast	charliehebdo
We strongly condemn the horrible shooting at #CharlieHebdo. We must all stand up for freedom of speech and expression. @Charlie_Hebdo_	0	alexstubb	charliehebdo
@alexstubb Ihmeiden aika ei ole ohi. Olen pääministerin kanssa kerrankin samaa mieltä.	0	reijoruokanen	charliehebdo
@alexstubb @reijoruokanen meillä on fiksu ja asiansa osaava pääministeri ;)	0	LiedesLotta	charliehebdo
@LiedesLotta @alexstubb No ei nyt sentään riemastuta tästä.	0	reijoruokanen	charliehebdo
@alexstubb @Charlie_Hebdo_ you are confusing freedom of speech with freedom to offend	0	sandripavli	charliehebdo
@alexstubb You are confusing freedom of speech with freedom to offend what to others is inviolable or sacrosanct. #CharlieHebdo	0	sandripavli	charliehebdo
@sandripavli No, actually he's not. Making fun/satirising myths, fables, ideas, goes with the freedom of speech. @alexstubb	0	TuomoMa	charliehebdo
@sandripavli If you're offended by something I say, it's really your problem. Thus "freedom of speach" @alexstubb	0	TuomoMa	charliehebdo
@reijoruokanen @LiedesLotta @alexstubb Lotta vain ja ainoastaan totesi faktan. :)	0	TimonenHannu	charliehebdo
@sandripavli @alexstubb and who is the one deciding What is offence and What freedom if speech, you?	0	JuhaVirta1	charliehebdo
@JuhaVirta1 @alexstubb Not certainly pseudo-cultural or pseudo-intellectual bullism. Who r u, who am I, who r they must nt be above respect.	0	sandripavli	charliehebdo
Correct. Bullying shouldn't be approved in the name of freedom of speech. #CharlieHebdo did wrong too. @sandripavli @JuhaVirta1 @alexstubb	0	markusjuva	charliehebdo
@TuomoMa @sandripavli @alexstubb He is, unfortunately. Bullying shouldn't be accepted in the name of freedom of speech. #CharlieHebdo	0	markusjuva	charliehebdo
@markusjuva Bullying??? The whole world should stop questioning (religious) ideas, coz 20% of the people might get offended? @sandripavli	0	TuomoMa	charliehebdo
@markusjuva I take offence how the Muslims treat women and minorities, yet they are free to preach about it-&gt; freedom of speech @sandripavli	0	TuomoMa	charliehebdo
.@markusjuva it's a sign of a civilised country that you can make fun of anyone. Incl. leaders &amp; certainly imaginary beings @sandripavli	0	TuomoMa	charliehebdo
@TuomoMa @sandripavli Making fun / questioning, and being excessively vulgar, disrespectful and rude, are two completely different things.	0	markusjuva	charliehebdo
@TuomoMa @sandripavli Pointing out those things, is naturally ok. Involving obscene blasphemy and grossness, is not.	0	markusjuva	charliehebdo
@markusjuva Not in my / most of the civilised worlds book. Offence can not be given, it can only be taken. @sandripavli	0	TuomoMa	charliehebdo
@markusjuva Blasphemy!? A law that an omnipotent, omniscient being wont get his feelings hurt. What a joke!! :-D @sandripavli	0	TuomoMa	charliehebdo
@markusjuva Exactly, I just point them out, don't go shooting people. @sandripavli	0	TuomoMa	charliehebdo
.@markusjuva That magazine satirised every major religion and world leader, yet only one of those groups murdered 13 people. @sandripavli	0	TuomoMa	charliehebdo
@markusjuva Stop for a second and think. Since there's no law against what they did, you're saying it was ok to kill them? @sandripavli	0	TuomoMa	charliehebdo
.@markusjuva They were even accused of anti-Semitism coz they made fun of Jews. I'm sure the Muslims laughed at those pictures. @sandripavli	0	TuomoMa	charliehebdo
@markusjuva Islam forbids one to draw Muhammad. Fine. The people doing the drawing weren't Muslims, so the rule doesn't apply. @sandripavli	0	TuomoMa	charliehebdo
.@markusjuva If this Allan akubar exists, those cartoonist would suffer forever after their NATURAL death. That knowledge should be enough.	0	TuomoMa	charliehebdo
@TuomoMa @sandripavli No, a law, that majority of people (and all existing cultures), would have right to have smt sacred still.	0	markusjuva	charliehebdo
@TuomoMa @sandripavli Yup, but these #immoral "artists" at #CharlieHebdo, did much worse things without any taste or limits.	0	markusjuva	charliehebdo
@TuomoMa @sandripavli Sure, they can not be killed multiple times. But it's true, there is aggression problem in extreme jihadists.	0	markusjuva	charliehebdo
@TuomoMa @sandripavli Some douchebag might have laughed, doesn't make the pictures right then again.	0	markusjuva	charliehebdo
@TuomoMa @sandripavli Heh, maybe you have to stop now. Where did I say anything like it was ok to kill them?	0	markusjuva	charliehebdo
@TuomoMa @sandripavli I'm not speaking about that. I'm speaking, that it has nothing to do with freedom of speech, but severe bullyism.	0	markusjuva	charliehebdo
@TuomoMa Here you're partly right, and defo it was #incorrect to kill anyone, but to accept what they draw and martyring them, is wrong too.	0	markusjuva	charliehebdo
@markusjuva But since it's a different thing to different people, we'll end up in a society that can't ridicule anything. @sandripavli	0	TuomoMa	charliehebdo
@markusjuva "If you don't want your beliefs to be ridiculed, don't have such ridiculous beliefs" - someone @sandripavli	0	TuomoMa	charliehebdo
@markusjuva @sandripavli We'll end up with this. http://t.co/zTTrvtsXkq	0	TuomoMa	charliehebdo
@TuomoMa @markusjuva One of most important things humans have in common is: difference! Learn to respect that above unilateral emancipation.	0	sandripavli	charliehebdo
@TuomoMa @sandripavli Höpsis. There should be limits to everything, also to restrictions, but have respect and understanding towards others.	0	markusjuva	charliehebdo
@markusjuva Prove to me your version of god exists and he's worth worshipping and then I'll consider not ridiculing him/her/it @sandripavli	0	TuomoMa	charliehebdo
@markusjuva If it truly was a #religionofpeace wouldn't their extremists be extremely peaceful? #islam @sandripavli	0	TuomoMa	charliehebdo
@TuomoMa @sandripavli That's not the point, but to respect (also) those who have something sacred in their lives. You can ridicule theories.	0	markusjuva	charliehebdo
@TuomoMa @sandripavli In this case not, because of #ingnorance. Holy war actually means war against the enemies of ones #soul.	0	markusjuva	charliehebdo
@markusjuva "aggression problem" That's quite an understatement, but yes, yes there is. @sandripavli	0	TuomoMa	charliehebdo
@markusjuva I'd bet quite a few "douchebags" laughed. That makes it hypocrisy. And still they are just cartoons. @sandripavli	0	TuomoMa	charliehebdo
@TuomoMa @sandripavli You can express it better – no means to understate, but it's not the core of #Islam nor of the message of the Prophet.	0	markusjuva	charliehebdo
@markusjuva If your faith/religion is so weak that it can't handle cartoons, no matter what they depict, not much of a religion @sandripavli	0	TuomoMa	charliehebdo
@TuomoMa @sandripavli Well you can bet and you may be right, but the laughers are fools too, as are the drawers, who crossed many limits.	0	markusjuva	charliehebdo
@markusjuva You mean people like this? @sandripavli http://t.co/spsSDVJWSn	0	TuomoMa	charliehebdo
@TuomoMa @sandripavli Well the reactions of course vary, only a fool rages, but it still doesn't make severe disrespect correct.	0	markusjuva	charliehebdo
@TuomoMa @sandripavli No, he's much worse than a douchebag.	0	markusjuva	charliehebdo
@markusjuva By the way, that's a police officer they're executing. And a Muslim. @sandripavli	0	TuomoMa	charliehebdo
@TuomoMa @sandripavli I know. Tragical, but doesn't make much difference which profession/religion he/she has in this case.	0	markusjuva	charliehebdo
@markusjuva You didn't, there's a question mark. There are laws against spewing shit about people, doesn't apply to sky fairies @sandripavli	0	TuomoMa	charliehebdo
@markusjuva If you don't want #freedomofspeech to include ridiculing beliefs there are 2 things you can do. 1. Move to a -&gt; @sandripavli	0	TuomoMa	charliehebdo
@markusjuva &gt; country that doesn't have it. There's plenty to choose from. Or. 2. Try to change things democratically. I'll -&gt; @sandripavli	0	TuomoMa	charliehebdo
@markusjuva &gt;just say it's a sad day when that happens and then we won't have freedom anymore. @sandripavli	0	TuomoMa	charliehebdo
@markusjuva If they had been doing it only about a single (actual) person the law would have interfered. And rightly so. @sandripavli	0	TuomoMa	charliehebdo
@markusjuva Bullying a belief? :-D @sandripavli	0	TuomoMa	charliehebdo
@markusjuva If they had been satirising only Islam/Muslims, I'd kinda see your point. @sandripavli	0	TuomoMa	charliehebdo
@markusjuva I disagree. And thank goodness, so does most of the civilised world.	0	TuomoMa	charliehebdo
@TuomoMa @sandripavli Sky fairies is your unnecessary rhetorics. For many people some things are sacred, whether you understand it or not.	0	markusjuva	charliehebdo
@TuomoMa @sandripavli So should a bully have a right to bully his class mate, because of #FreedomOfSpeech?	0	markusjuva	charliehebdo
@TuomoMa @sandripavli It was still completely tasteless and stupid. Now they are dead.	0	markusjuva	charliehebdo
@TuomoMa @sandripavli Yup, but for someone to whom nothing is sacred, this might be too difficult to understand.	0	markusjuva	charliehebdo
@TuomoMa @sandripavli Why? Would it make it more right, if Rolle would bully also Niilo and Asko, besides Ismo?	0	markusjuva	charliehebdo
@TuomoMa Well most haven't (fortunately) seen all the pics, and it's a stupid trend and a rootless ignorance, too. #FreeVietnam	0	markusjuva	charliehebdo
@sandripavli Viva la difference! But my mouth shouldn't be gagged just because of someone's unsubstantiated beliefs on a "god" @markusjuva	0	TuomoMa	charliehebdo
@markusjuva There should be limits to things, but not free speech. @sandripavli	0	TuomoMa	charliehebdo
@TuomoMa @sandripavli Gagged and good-taste-and-respectfulness-expected are two different things. Again and still.	0	markusjuva	charliehebdo
@markusjuva People deserve respect, belief systems/religion doesn't. @sandripavli	0	TuomoMa	charliehebdo
@TuomoMa @sandripavli So should one be able to bully as much as one wants in school, because of #FreedomOfSpeech?	0	markusjuva	charliehebdo
@TuomoMa @sandripavli Well that's your opinion, and your still in far minority with that "belief". #Luckily	0	markusjuva	charliehebdo
@markusjuva If believe something, a cartoon shouldn't be able to shake that belief. Nothing sacred about Mohammad. @sandripavli	0	TuomoMa	charliehebdo
@markusjuva You might offend something I hold "sacred", but I'll fight for your right to say it. @sandripavli	0	TuomoMa	charliehebdo
@markusjuva So people can stop calling it a #religionofpeace. Thanks, I'll tell them. @sandripavli	0	TuomoMa	charliehebdo
@markusjuva Prove to me a soul exists. Gibberish. @sandripavli	0	TuomoMa	charliehebdo
@TuomoMa @sandripavli Nothing sacred to you, but you fail to understand, that lots of sacred to some others. #understanding #respect	0	markusjuva	charliehebdo
@markusjuva Yet these people follow quran more to the letter than a moderate Muslim. The bible is full of hate too. More so @sandripavli	0	TuomoMa	charliehebdo
@TuomoMa @sandripavli But it seems you haven't anything, and if you did, sincerely, I'd try not to disrespect it.	0	markusjuva	charliehebdo
@markusjuva Don't agree. The limits set by Islam? France is not an Islamic country. @sandripavli	0	TuomoMa	charliehebdo
@TuomoMa @sandripavli And once again, saying about an issue, or meaningfully insulting about something, are different things.	0	markusjuva	charliehebdo
@TuomoMa @sandripavli Why? Did you get it wrong what I meant? And why sarcasm, it's again just proof of weakness.	0	markusjuva	charliehebdo
@markusjuva Btw, if you believe in the bible you're going to hell. You called them fools. Google it, if you can't remember your scripture.	0	TuomoMa	charliehebdo
@TuomoMa @sandripavli The proof is inside of our selves, and only there. Prove it to your self and stop being childish. You'd enjoy it.	0	markusjuva	charliehebdo
@TuomoMa @sandripavli #Mohammad didn't write #Quran, #Christ didn't write #Bible. #Islam #Christianity #Dogmas #Ignorance	0	markusjuva	charliehebdo
@markusjuva Apropos of nothing, at this moment a writer is receiving the first 40 of 1000 lashes in Saudi Arabia for blasphemy. @sandripavli	0	TuomoMa	charliehebdo
@TuomoMa @sandripavli The limits are set by the common sense of the wise.	0	markusjuva	charliehebdo
@TuomoMa @sandripavli Or actually correction here; they are set by Someone else, but can be understood by those wise who have common sense.	0	markusjuva	charliehebdo
@TuomoMa Lol, why would I be that interested what the bible says? :D	0	markusjuva	charliehebdo
@TuomoMa @sandripavli That's not good, that's wrong, and can be ridiculed.	0	markusjuva	charliehebdo
@markusjuva Like I said, thankfully disrespect is still included in the freedom of speech. And it ought to be. @sandripavli	0	TuomoMa	charliehebdo
@markusjuva Disrespect of an idea, a belief. There's a huge difference with disrespecting humans. @sandripavli	0	TuomoMa	charliehebdo
@TuomoMa @sandripavli These things are international and crossing borders anyway. They are actually #universal, but let's stick to earth ;)	0	markusjuva	charliehebdo
@TuomoMa @sandripavli But it's wrong. Why would it ought to be?	0	markusjuva	charliehebdo
@markusjuva Agreed. Much worse than anything anyone ever drew on paper. Yet he/she can express her/his feelings. @sandripavli	0	TuomoMa	charliehebdo
@TuomoMa @sandripavli How? Why wouldn't for someone spiritual, a belief be more important, than for example looks or other shallow things?	0	markusjuva	charliehebdo
@markusjuva No, because he's dead. Killed by another Muslim. Guess they'll meet in paradise, huh? @sandripavli	0	TuomoMa	charliehebdo
@markusjuva There's nothing to understand. Just unsubstantiated claims. @sandripavli	0	TuomoMa	charliehebdo
@markusjuva If 1 is offended by my views, it's her/his problem. Mute me on twitter. Doesn't give you a right to kill me though. @sandripavli	0	TuomoMa	charliehebdo
@TuomoMa @sandripavli But will have to (hopefully) pay it for society, and anyway for his/hers Maker and #conscience.	0	markusjuva	charliehebdo
@markusjuva You're the only one claiming the cartoons were "bullying". They are not. @sandripavli	0	TuomoMa	charliehebdo
@TuomoMa @sandripavli Surely not.	0	markusjuva	charliehebdo
@markusjuva https://t.co/7DdxnSYHnj @sandripavli	0	TuomoMa	charliehebdo
@TuomoMa @sandripavli That's your belief, for which you have freedom, though it might be silly.	0	markusjuva	charliehebdo
@TuomoMa @sandripavli Sure, there are scales and limits. #CharlieHebdo crossed many, but of course doesn't justify killings.	0	markusjuva	charliehebdo
@TuomoMa @sandripavli Really? I'm the only one? #Hmmmmmmmmmmmm	0	markusjuva	charliehebdo
@markusjuva Tasteless? Stupid? Depends who u ask. But they certainly had the right to say it. Yes they are dead, murdered by theists.	0	TuomoMa	charliehebdo
@TuomoMa @sandripavli So if a bully bullies also others, anyone shouldn't feel offended?	0	markusjuva	charliehebdo
@TuomoMa "Certainly had the right"... well, according to you and some others, yes, then again according to some others, not.	0	markusjuva	charliehebdo
@markusjuva Never said that. Just coz I see through the bull shit that is religion, doesn't mean that. @sandripavli	0	TuomoMa	charliehebdo
@markusjuva Unless Niilo, Asko and Ismo are belief systems, I don't see the comparison. @sandripavli	0	TuomoMa	charliehebdo
@markusjuva Besides, you're still the only one calling what they did "bullying" @sandripavli	0	TuomoMa	charliehebdo
@TuomoMa @sandripavli You'll see, easily, if you want. It's about hurting someones deep feelings and important sacred things.	0	markusjuva	charliehebdo
@TuomoMa @sandripavli I might not know better word, but could write about it more than 140 letters easily. And only one? Knowledge?	0	markusjuva	charliehebdo
@TuomoMa @markusjuva I'm a non religious too &amp; also convinced that religion is bullshit, but people that belong to it aren't full of shit.	0	sandripavli	charliehebdo
@markusjuva Never heard of Charlie hebdo before, now you can not see those pictures. So that worked well. Seen quite a few.	0	TuomoMa	charliehebdo
@markusjuva Not to me. Like I said, people deserve respect, ideas don't. @sandripavli	0	TuomoMa	charliehebdo
@markusjuva I wonder who's doing this and if the people in the market drew a picture? @sandripavli	0	TuomoMa	charliehebdo
@markusjuva Again, you're the one calling it bullying. And those students are people, not ideas. And if they say something, -&gt; @sandripavli	0	TuomoMa	charliehebdo
@markusjuva &gt;to authorities, something will be done. #CharlieHebdo not bullying though, only in your mind. @sandripavli	0	TuomoMa	charliehebdo
@TuomoMa @markusjuva Seems that in you mr.Tuo/mio (yours/mine), you are more mine. I'll leave u 2 gentlemen go on. Markus nice to meet you.	0	sandripavli	charliehebdo
@markusjuva In the civilised world? Can you show me some statistics?	0	TuomoMa	charliehebdo
@markusjuva Nice assumption. Let's say I hold the equality of all humans, men, women, LGBT sacred. Most religions are against that. -&gt;	0	TuomoMa	charliehebdo
@markusjuva &gt;will you defends me like this when I shoot as many theists as I possibly can? #hypotheticalsituation	0	TuomoMa	charliehebdo
@markusjuva But if you did disrespect it, I'd defend your right to say how you feel about it.	0	TuomoMa	charliehebdo
@TuomoMa Yes, it's true, everybody lost.	0	markusjuva	charliehebdo
@markusjuva @sandripavli http://t.co/pfWmDmU7rS	0	TuomoMa	charliehebdo
@markusjuva Satire is probably the oldest for of ridiculing the powers that be. Nothing someone says gives the "butt hurt" a right to kill.	0	TuomoMa	charliehebdo
@markusjuva No, I understood perfectly. Thanks.	0	TuomoMa	charliehebdo
@TuomoMa Well "civilized" can be seen in far different ways. For me middle class Indian is 100 times more civilized than mid-class american.	0	markusjuva	charliehebdo
@markusjuva Prove a negative? Prove something there's no proof of, doesn't exist? Prove to me unicorns don't exist.	0	TuomoMa	charliehebdo
@markusjuva Did I say they did?	0	TuomoMa	charliehebdo
@markusjuva :-D :-D So you ARE a comedian.	0	TuomoMa	charliehebdo
@TuomoMa You hold it a human right, not a sacred thing. The other things has roots in centuries and millenniums back.	0	markusjuva	charliehebdo
@markusjuva Again, why should I live by the rules someone randomly thinks of? The law I get, it's thought of and mostly agreed on.	0	TuomoMa	charliehebdo
@TuomoMa The funny thing is (or actually sad), that you still fail to see that I'm not defending anyon, just condemning #CharlieHebdo, too.	0	markusjuva	charliehebdo
@markusjuva Don't know, hence the word "if".	0	TuomoMa	charliehebdo
@TuomoMa But if I did, I'd do wrong, and the correct thing would be to correct me then.	0	markusjuva	charliehebdo
@markusjuva Why would anyone be?	0	TuomoMa	charliehebdo
@TuomoMa @sandripavli "Everyones beliefs", and the main religions central path, are again those famous #TwoDifferentThings	0	markusjuva	charliehebdo
@markusjuva :-D Double standards much? He did exactly the same thing. Blasphemy. He's not dead though. Yet.	0	TuomoMa	charliehebdo
@TuomoMa Did I ever say, it would give? Are you focusing at all, or maybe drunk?	0	markusjuva	charliehebdo
@TuomoMa Then your answer was absurd.	0	markusjuva	charliehebdo
.@markusjuva If a tribe from Papua New Guinea said that's trees, &amp; subsequently paper, is "sacred" to them, would you stop wiping your ass?	0	TuomoMa	charliehebdo
@TuomoMa I don't have to. But to have proof and knowledge of the #Spirit for oneself, is everything. I sincerely recommend.	0	markusjuva	charliehebdo
@TuomoMa No, why you're asking? :D	0	markusjuva	charliehebdo
@TuomoMa I actually corrected it.	0	markusjuva	charliehebdo
.@markusjuva Once we start telling what you can and can't say, we no longer have #FreedomOfSpeech That would be a disaster.	0	TuomoMa	charliehebdo
@TuomoMa Well that #CharlieHebdo thing should have been outlawed, but yes, if one has common sense, one understands.	0	markusjuva	charliehebdo
@TuomoMa Yeah, if you don't know, now you know ;)	0	markusjuva	charliehebdo
@TuomoMa Not many good reasons, though some nice guidelines if one can discriminate.	0	markusjuva	charliehebdo
@markusjuva I'm not saying it can't be, but if your beliefs are unsubstantiated, I have the right to ridicule them. Not him/her, the beliefs	0	TuomoMa	charliehebdo
@TuomoMa I meant that this kind of actions can and should be ridiculed, and for about fifth time, I have never justified any killings.	0	markusjuva	charliehebdo
@markusjuva How? She's/he's nameless, faceless? "If" there isn't a maker, who will she/he be responsible to? Do you seriously this his/her-&gt;	0	TuomoMa	charliehebdo
@TuomoMa Yeah, I can use water for them.	0	markusjuva	charliehebdo
@markusjuva &gt; conscience is going to give him/her trouble for that? He/She believes he's/she's right. #belief #religion	0	TuomoMa	charliehebdo
@TuomoMa So we can bully our class mates now?	0	markusjuva	charliehebdo
@markusjuva Why not? He was killed in the line of duty, heroic death. The killer was doing what the quran tells him to do.	0	TuomoMa	charliehebdo
@TuomoMa But for example Christ didn't do wrong, only humans in the name of Him. So ridiculing his character, is tasteless and wrong.	0	markusjuva	charliehebdo
@markusjuva If anything, the police is not going to paradise. http://t.co/S6zd1tjbqu	0	TuomoMa	charliehebdo
@TuomoMa Yes, it will, no doubt about that, and do not worry my little friend :D	0	markusjuva	charliehebdo
.@markusjuva No, it's a fact. Give me a single peer reviewed piece of evidence that proves any of the 3000 or so gods.	0	TuomoMa	charliehebdo
@TuomoMa But the #Quran was not written by #Muhammed, if you can recall a bit backwards.	0	markusjuva	charliehebdo
@TuomoMa Don't believe everything what quran says, and especially, don't believe everything you read from the #internet. #FreeAdvice	0	markusjuva	charliehebdo
@markusjuva Even though it's actually not a belief, you call call it silly all you want. Because of #freedomofspeech	0	TuomoMa	charliehebdo
@markusjuva Show me a law that says they crossed a limit.	0	TuomoMa	charliehebdo
@TuomoMa It's not a fact, but your belief. The only proof is inside of your soul, and only you can find it, no-one will find it for you.	0	markusjuva	charliehebdo
@TuomoMa Sure. On the other hand, I'm also right.	0	markusjuva	charliehebdo
@markusjuva First one I've talked to. Why the sarcasm? It makes you look weak.	0	TuomoMa	charliehebdo
@TuomoMa Same thing, if you search it deep enough from inside your soul, you'll easily understand. But okay; would Mandela agree with those?	0	markusjuva	charliehebdo
@markusjuva Wow, you got to use the word "bully" twice in this tweet. #notevenbullying	0	TuomoMa	charliehebdo
@TuomoMa There's scales and limits in sarcasm, too. This your post has more sarcasm, than the mine you're answering, don't you think?	0	markusjuva	charliehebdo
@TuomoMa Yeah, and you're being sarcastic two messages in a row and avoiding the point with it completely!	0	markusjuva	charliehebdo
@TuomoMa But will you be able to answer this, or?	0	markusjuva	charliehebdo
@markusjuva And according to the law, yes. :-)	0	TuomoMa	charliehebdo
@markusjuva No, I don't see the point in your faulty "school ground bullying" analogy.	0	TuomoMa	charliehebdo
@markusjuva No one should be silenced in case they might hurt someones "important sacred" thingies.	0	TuomoMa	charliehebdo
@markusjuva Ok, only one I've seen so far.	0	TuomoMa	charliehebdo
@sandripavli Never said they are. People deserve respect. Myths, fables and imaginary beings don't. @markusjuva	0	TuomoMa	charliehebdo
@markusjuva Well maybe not 100 times, but more civilised absolutely. The U.S. is not on MY civilised countries list. Most of it anyway.	0	TuomoMa	charliehebdo
@markusjuva Are you saying it can't be sacred to me? Things evolve, we should too. A book written by people who didn't know what stars were&gt;	0	TuomoMa	charliehebdo
@markusjuva &gt;shouldn't be considered "sacred" anymore.	0	TuomoMa	charliehebdo
@markusjuva I get that, but condemning the victim in this case is to me almost as bad. Who are you to condemn them anyway? They broke no law	0	TuomoMa	charliehebdo
@TuomoMa Maybe french laws, which is stupid, from #France. #CharlieHebdo	0	markusjuva	charliehebdo
@TuomoMa Why not, it's "freedom of speech" to say what one wants, isn't it?	0	markusjuva	charliehebdo
@markusjuva If you broke a law, yes. I wouldn't argue your right to say it though.	0	TuomoMa	charliehebdo
@TuomoMa That's again your belief/opinion. Can you see there's starting to be repetition pattern here?	0	markusjuva	charliehebdo
@markusjuva ----- the point ----&gt; You.	0	TuomoMa	charliehebdo
@TuomoMa It's not about the books, it's about God, and in the end, it doesn't make much difference to know the stars, but to know one self.	0	markusjuva	charliehebdo
@markusjuva You are claiming I should respect all people and their beliefs. I'm saying no, I don't. The Klan believes things too.	0	TuomoMa	charliehebdo
@TuomoMa They are victim for the shootings, but wrong doers in the big picture. Along with other extremists, of course.	0	markusjuva	charliehebdo
@TuomoMa Yes, you see the man made laws, not the Divine laws nor even "laws of nature".	0	markusjuva	charliehebdo
@markusjuva No you didn't. I said how I feel about the subject. Do you mean concentrating? Sadly, no I'm not :-(	0	TuomoMa	charliehebdo
@TuomoMa Not sure what you're meaning here, please explain, got curious.	0	markusjuva	charliehebdo
@markusjuva :-D	0	TuomoMa	charliehebdo
@TuomoMa We shouldn't accept nor respect wrong or wrong doings, but no reason to insult for example Christ or Muhammed. They did no wrong.	0	markusjuva	charliehebdo
@markusjuva No you don't &amp; you can't. Just like I don't have to believe in your "soul" coz you can't prove it.	0	TuomoMa	charliehebdo
@markusjuva Again, just your beliefs. You can believe in this "spirit" mumbo jumbo and I can ridicule it.	0	TuomoMa	charliehebdo
@markusjuva Coz you tweeted all of a sudden this general knowledge tidbit and I was wondering if I had anything to do with this brain fart.	0	TuomoMa	charliehebdo
@markusjuva Ah :-( So you aren't :-/	0	TuomoMa	charliehebdo
@TuomoMa Certainly, but you can give it a chance; find it and realize it, so you don't have to believe, you'll just comfortably know.	0	markusjuva	charliehebdo
@markusjuva So that's "common sense" as you define it. Riiiiight	0	TuomoMa	charliehebdo
@TuomoMa Sure, but the happy thing for me is that I don't have to believe in it, I just know it. #Lucky &amp; #Blessed	0	markusjuva	charliehebdo
@markusjuva Good to know.	0	TuomoMa	charliehebdo
@TuomoMa Yup, you had, as you suddenly started brain farting some stuff about some books, and it even lasted some time.	0	markusjuva	charliehebdo
@markusjuva Discriminate??? Do you mean cherry pick?	0	TuomoMa	charliehebdo
@TuomoMa Sure I am, but also a philosopher. It was poorly expressed earlier.	0	markusjuva	charliehebdo
@TuomoMa One should find the "rules" from one's heart, then common sense occurs. Not from mind, but heart.	0	markusjuva	charliehebdo
@markusjuva :-D Sure you would! What if you're in a public toilet and there's no water in the booth?	0	TuomoMa	charliehebdo
@TuomoMa Of course, who would blindly accept anything, especially dogmas.	0	markusjuva	charliehebdo
@markusjuva Really, you should stop with this analogy. It makes no sense.	0	TuomoMa	charliehebdo
@TuomoMa There's probably leafs or someones shirt nearby for help.	0	markusjuva	charliehebdo
@markusjuva If someone is attacking beliefs, he has the right to do so. If he's attacking a person, he doesn't.	0	TuomoMa	charliehebdo
@TuomoMa No it doesn't, it's a "freedom of speech", according to #JeSuisCharlie -people.	0	markusjuva	charliehebdo
@markusjuva Well, if Christ and god are the same thing, as many believe, he did plenty wrong.	0	TuomoMa	charliehebdo
@TuomoMa How many times you want to repeat that low-level belief of yours?	0	markusjuva	charliehebdo
@TuomoMa Christ is a son of God, as many believes, but lets not get into that, as you don't believe it.	0	markusjuva	charliehebdo
@markusjuva Besides, Christ is not the belief system. A Christian god is and according to the bible he's an asshole.	0	TuomoMa	charliehebdo
@markusjuva I really don't think it will. I doubt he/she believes in your "spirit". Worry? Me? Hah.	0	TuomoMa	charliehebdo
@markusjuva Again, where did I say it was? Or is this another one of your "general knowledge tidbits"?	0	TuomoMa	charliehebdo
@markusjuva Ah, another "general knowledge tidbit". I'm starting to enjoy them.	0	TuomoMa	charliehebdo
@TuomoMa So don't ridicule Christ, ridicule Bible.	0	markusjuva	charliehebdo
@markusjuva Tell that to the jihadists. Who are u to tell anyone what to believe from the quran? Don't you respect their beliefs? #hypocrite	0	TuomoMa	charliehebdo
@TuomoMa "Thinking is no means of knowing the absolute truth"	0	markusjuva	charliehebdo
@markusjuva Are you telling me the claims for any god are not unsubstantiated? Go on then, give evidence proving any god.	0	TuomoMa	charliehebdo
@TuomoMa Well it is, as you're still referring to quran as it would mean something in our conversation.	0	markusjuva	charliehebdo
@TuomoMa Sure, when you learn to use these in practice, you'll enjoy your life more.	0	markusjuva	charliehebdo
@markusjuva Like I said, first you have to prove a "soul" exists, before you can even advice me what to do with it.	0	TuomoMa	charliehebdo
@markusjuva Is this "soul" business something they tell you in these "spirit" classes?	0	TuomoMa	charliehebdo
@markusjuva No! You're not! #tweetlikeasixyearold Hmmm, maybe you ARE a comedian after all.	0	TuomoMa	charliehebdo
@markusjuva Bed time for me. Will return. Bye for now. :-)	0	TuomoMa	charliehebdo
@TuomoMa No, I don't exactly respect dogmas, but doesn't mean I'd go insulting them. But the point was not to insult Christ/Muhammed/etc...	0	markusjuva	charliehebdo
@TuomoMa I've already told, that the only proof is inside one's soul. No use repeating these things over and over.	0	markusjuva	charliehebdo
@TuomoMa Like I've said (probably many times), it cannot be proven, but only to one self. Please stop repeating yourself.	0	markusjuva	charliehebdo
@TuomoMa No, there's no business and there's no classes.	0	markusjuva	charliehebdo
@TuomoMa Same here, need some sleep now.	0	markusjuva	charliehebdo
@markusjuva More of this "soul" thing, huh?	0	TuomoMa	charliehebdo
@markusjuva It's all scales and limits with you. Sarcasm is sarcasm, apparently I'm not allowed to do it and you're. -&gt;	0	TuomoMa	charliehebdo
@markusjuva &gt; but it's ok, we now know you have double standards. #hypocrite #limitsandscalesman	0	TuomoMa	charliehebdo
@markusjuva There's no point in your bully nonsense. It's a bad analogy. You bully. #seeiusedittwicetoo	0	TuomoMa	charliehebdo
@markusjuva So the French law is stupid? :-D Should it be replaced with sharia? #notacomedian	0	TuomoMa	charliehebdo
@markusjuva I don't know what kind of school you went to, but the school bullies I've seen rarely were into "words" or arguments.	0	TuomoMa	charliehebdo
@markusjuva That's why, for the umpteenth time, it's A B-A-D A-N-A-L-O-G-Y	0	TuomoMa	charliehebdo
@markusjuva My opinion, the opinion of a civilised society and the way the law sees it. BOOM. Sorry.	0	TuomoMa	charliehebdo
@markusjuva You're free to try and change it, move or live with it. There's no ifs or buts. No "bullies". Those are your choices. #notsorry	0	TuomoMa	charliehebdo
@markusjuva Yes I see the repetition. Unfortunately for you, the law agrees with me. Thankfully.	0	TuomoMa	charliehebdo
@markusjuva Is it? Which god is that. I'm really more interested why the stars are there, than any book of bull shit.	0	TuomoMa	charliehebdo
@markusjuva And so should anyone living in the 21st century. We're done with myths, time for facts.	0	TuomoMa	charliehebdo
@markusjuva Again, they broke no law. You didn't answer me, who are you to condemn them, if they broke no law?	0	TuomoMa	charliehebdo
@markusjuva :-D Stupidest tweet of the day! You want to go with the "divine" law? Sharia? Haha Did you read your tweet before pressing send?	0	TuomoMa	charliehebdo
@markusjuva I did, in my next tweet. Besides I'm still laughing at this gem https://t.co/BuZ0oLvUeX	0	TuomoMa	charliehebdo
@markusjuva I didn't say anything about wrong doings. Don't move the goalposts. We've been talking about beliefs the whole time.	0	TuomoMa	charliehebdo
@markusjuva And you say we should respect everyones beliefs. I gave you an example. The Klan. Should we respect their beliefs?	0	TuomoMa	charliehebdo
@markusjuva Muhammad was a pedophile. Says so in the quran. :-D "Did nothing wrong" haha	0	TuomoMa	charliehebdo
@markusjuva There, I just gave it chance. No sign of it. You know why? Coz it doesn't exists.	0	TuomoMa	charliehebdo
@markusjuva Yeah, just like any theist in the world. "Oh, I just know. He lives in my soul." :-D	0	TuomoMa	charliehebdo
@markusjuva Hehe, had to come back to this. Can you see the desperation in your tweet? Clasping for straws much? "Divine law" :-D	0	TuomoMa	charliehebdo
@markusjuva I guess I'm #lucky &amp; #blessed coz I see the world as it is.	0	TuomoMa	charliehebdo
@markusjuva Hit a nerve?	0	TuomoMa	charliehebdo
@markusjuva You must be good. Now there's some sarcasm for you ;-)	0	TuomoMa	charliehebdo
@markusjuva Sorry, this is even more stupid than the "divine law" tweet. I'm sure the killers searched their "heart" and look what happened.	0	TuomoMa	charliehebdo
@markusjuva :-D Someones shirt? Dude, you need to sacrifice yours I'm afraid. No one's gonna give you their shirt at that point.	0	TuomoMa	charliehebdo
@markusjuva U said I don't hold anything sacred &amp; I said I do. You know what it is? Paper. Better to keep an extra shirt with u from now on.	0	TuomoMa	charliehebdo
@markusjuva I mean, you don't want to disrespect my beliefs do you?	0	TuomoMa	charliehebdo
@markusjuva I didn't forbid you to use it. I said it's a bad analogy, which it is.	0	TuomoMa	charliehebdo
@markusjuva As many as I need to. How many times are you gonna mention this non-existent soul?	0	TuomoMa	charliehebdo
@markusjuva Yes, but many denominations of Christianity believe that god, christ, holy spirit all same thing, god. #generalknowledgetidbit	0	TuomoMa	charliehebdo
@markusjuva But the bible is infallible word of god, isn't it? And if jésus = god, the bible proves he's an asshole.	0	TuomoMa	charliehebdo
@markusjuva So the quran had nothing to do with the mindset of the killers? Ah, so you're an apologist. Makes sense.	0	TuomoMa	charliehebdo
@markusjuva Please, stop with the condescending bull shit. You know nothing of me or what I enjoy. #spiritguide	0	TuomoMa	charliehebdo
@markusjuva You just contradicted yourself.	0	TuomoMa	charliehebdo
@markusjuva No use repeating this "soul" BS without proof. So you're a "do as I say, don't do as I do" -type of guy, huh?	0	TuomoMa	charliehebdo
@markusjuva Repeating myself? You keep bringing up this non-existent "soul".	0	TuomoMa	charliehebdo
@markusjuva So what's the con then???	0	TuomoMa	charliehebdo
@markusjuva Sorry to come back to this, but have you read Deuteronomy and Leviticus? These are the laws you respect? Or sharia?	0	TuomoMa	charliehebdo
@markusjuva If the actions of the cartoonists were lawful (and they were), -&gt;	0	TuomoMa	charliehebdo
@markusjuva &gt; discussing the content of the cartoons is a lot like discussing what the woman was wearing when she got raped.	0	TuomoMa	charliehebdo
@markusjuva Ok. I think we're done here anyway. I will read your tweets and think about them, but won't comment any further. -&gt;	0	TuomoMa	charliehebdo
@markusjuva &gt; I think everything's been said and maybe a bit more. I also think it's clear neither of us will change their mind.	0	TuomoMa	charliehebdo
@markusjuva I'll finish with these quotes from the very smart @aliamjadrizvi Have a good one. http://t.co/hDMnX98WYA	0	TuomoMa	charliehebdo
@TuomoMa Well alcoholics who choose welfare and prostitutes and school bullies might not brake law – I still not approve their doings.	0	markusjuva	charliehebdo
@TuomoMa No, I thought you're smarter than that, I underestimated you, sorry. Forget the "Divine" then, just focus on the nature/natural.	0	markusjuva	charliehebdo
@TuomoMa No, you have been talking about beliefs, not me. Take your narcissistic head out of your arse and see the outside for a while.	0	markusjuva	charliehebdo
@TuomoMa You forgot the consept "sincerety". Must be difficult.	0	markusjuva	charliehebdo
@TuomoMa I don't need to guess, but descending for these conversations after your low blows makes me feel bit silly that's true.	0	markusjuva	charliehebdo
@TuomoMa Not at all. What happened in between the break, I feel you're getting more lower and lack any kind of essence from your posts?	0	markusjuva	charliehebdo
@TuomoMa Yes, rudeness is weak mans imitation of strentgh.	0	markusjuva	charliehebdo
@TuomoMa Well it's stupid for those who won't get it. I told you, I underestimated you. Forget fairies, think Mandela or Gandhi then.	0	markusjuva	charliehebdo
@TuomoMa And no they didn't. One could say "heart full of anger", but digging deep and searching the essence will cleanse it.	0	markusjuva	charliehebdo
@TuomoMa You reall continue even with this?	0	markusjuva	charliehebdo
@TuomoMa No it isn't, I should have known better; you're just one more christian atheist dissapointed.	0	markusjuva	charliehebdo
@TuomoMa Probably it did, but Mohammad didn't write it. So ridicule bible and quran, not Christ nor Mohammad. That's my point all over.	0	markusjuva	charliehebdo
@TuomoMa I know a lot already from this conversation, but what prevents you of stopping?	0	markusjuva	charliehebdo
@TuomoMa No I didn't, you just won't get it.	0	markusjuva	charliehebdo
@TuomoMa Another completely failed #CircularArgument.	0	markusjuva	charliehebdo
@TuomoMa Have could I prove you that love, other emotions or for example mind exists?	0	markusjuva	charliehebdo
@TuomoMa Silly argument. But I answered to this already with the alcoholic welfare guy- / prostitue- / school bully example.	0	markusjuva	charliehebdo
@TuomoMa This is not needed. I'm not anyhow justifying the terror attacks and the deaths, just not accepting the martyrism or heroism -›	0	markusjuva	charliehebdo
@TuomoMa -› of theirs, and saying that their "art" was (at least partly) discusting, immoral, not needed, uncalled, non beneficial -›	0	markusjuva	charliehebdo
@TuomoMa -› and what it came to some of the worst ones: extremely insulting and obscenely ugly.	0	markusjuva	charliehebdo
@TuomoMa And he seems to be far from smart, when Some who are considered holy and widely loved, can be insulted like that. @aliamjadrizvi	0	markusjuva	charliehebdo
Video of #terrorists attacking Charlie Hebdo HQ in Paris http://t.co/SdniwkJtT1 http://t.co/z6O8IhNjCk	0	russian_market	charliehebdo
“@russian_market: Video of #terrorists attacking Charlie Hebdo HQ in Paris http://t.co/moL9XhDIZY http://t.co/xSm1TSZqm6”	0	JonDonnison	charliehebdo
Allahu Akbar clearly heard. RT“@russian_market: Video of #terrorists attacking #CharlieHebdo http://t.co/Ra6fn0ZxSB http://t.co/NlUN2970F7”	0	AAhronheim	charliehebdo
@russian_market @EliotHiggins they take the time it seems..making own video?	0	RonaldElzenga	charliehebdo
Horrifying “@russian_market: Video of #terrorists attacking Charlie Hebdo HQ in Paris http://t.co/3ykXoKSS2j http://t.co/xSDXlnl4A5”	0	KatalystProds	charliehebdo
@AAhronheim @russian_market where do I click to watch?	0	Salted2	charliehebdo
@JonDonnison Jon this one is terrifying watch via @cyrbkk: Video of the attack at https://t.co/Az5oLh3A91	0	NiZiLanDa	charliehebdo
@Salted2 @russian_market its in the article	0	AAhronheim	charliehebdo
@russian_market @EliotHiggins THANK OBAMA, SUZIE RICE &amp; CREW FOR ENABLING TODAY’S TERRORIST ATTACK IN PARIS http://t.co/ZkQoH3KivH	0	RedTornadoes77	charliehebdo
Six days after Charlie Hebdo’s offices were firebombed, their front cover was this. “Love is stronger than hate.” http://t.co/7YInU4Cc00	0	SimonNRicketts	charliehebdo
@SimonNRicketts @richardmoore73 This doesn't reflect their policy at all.	0	bvittek	charliehebdo
@SimonNRicketts Liberte, egalite, hilarite :o(	0	Allchanges	charliehebdo
@SimonNRicketts @PeterBeinart Maybe it wasn't the cartoons of Mohamed that upset them?	0	yhazony	charliehebdo
@SimonNRicketts @havantacluOTMP That is some shite image.	0	irrpfad	charliehebdo
@SimonNRicketts	0	amit96933	charliehebdo
@yhazony @SimonNRicketts @PeterBeinart from french TV (TF1), video showing them shooting and yell "allah akbar"	0	Ougaverde	charliehebdo
@SimonNRicketts @Conflict_Report Since your freedom has no limits, you have to face the consequences favorably.	0	arab_minds	charliehebdo
@SimonNRicketts @BDUTT I am surprised and astonished that Barkha is tweeting such a cartoon ! India should have freedom to criticise religio	0	isatyavan	charliehebdo
@Rajyasree RT “@SimonNRicketts: Cover post Charlie Hebdo’s offices were firebombing, “Love is stronger than hate.” http://t.co/pm9XHMCnAM	0	probablytrippy	charliehebdo
@SimonNRicketts @BDUTT stop this secular bakchodi ,at least not now	0	Ravishekharrath	charliehebdo
Do you mean, 'you have freedom of speech, we have freedom to kill'? Because FUCK OFF- @arab_minds @SimonNRicketts @Conflict_Report	0	Harding5000	charliehebdo
@Morecambe5000 @SimonNRicketts @Conflict_Report Freedom of killing Muslims. Notice your UGLY tongue.	0	arab_minds	charliehebdo
In your mind, my saying 'fuck' is worse than calling for someone to be killed. Right, right... @arab_minds @SimonNRicketts @Conflict_Report	0	Harding5000	charliehebdo
@Morecambe5000 @SimonNRicketts @Conflict_Report Listen PIG DO NOT DRAW our PROPHET, and we will keep way. IF NOT wait for more.	0	arab_minds	charliehebdo
@arab_minds @Morecambe5000 @SimonNRicketts @Conflict_Report And you're surprised nobody likes Arabs.	0	cuddleswanted	charliehebdo
@arab_minds @Morecambe5000 @SimonNRicketts @Conflict_Report Hey kid of Aisha, watch your filthy mouth, fuckers killing the name of Allah	0	Aks9009Pa	charliehebdo
@Morecambe5000 @arab_minds @SimonNRicketts @Conflict_Report First mistake we all did was to allow these creepers to grow on our lands.	0	Aks9009Pa	charliehebdo
@SimonNRicketts @fbonacci Is that the Prophet Mohammad?	0	AndyCaldwell_2	charliehebdo
@Aks9009Pa Kid of Aisha will make you taste a little bit of what our women and children suffer from your polices.	0	arab_minds	charliehebdo
@arab_minds First go and have some fun with one of the 14, U know what I am talking about, right, son of bastard.	0	Aks9009Pa	charliehebdo
@Aks9009Pa killing innocents is only way we know.mind it we are the brave soldiers of Allah. Be aware.@arab_minds	0	RRJALALI	charliehebdo
@arab_minds @Morecambe5000 @SimonNRicketts @Conflict_Report Come at me bro. http://t.co/zRBkExsWaj	0	mazakry	charliehebdo
@arab_minds @Morecambe5000 @SimonNRicketts @Conflict_Report "Listen PIG" says the follower of the religion of "peace" #fuckwittery	0	pvandck	charliehebdo
@pvandck Something we have learned from your freedom of speech.	0	arab_minds	charliehebdo
@arab_minds Fuck off #fuckwit.	0	pvandck	charliehebdo
@pvandck You just say, and we do. Deeds talk.	0	arab_minds	charliehebdo
@arab_minds blocked and reported for threatening physical harm	0	pvandck	charliehebdo
@arab_minds i dont agree with what u say, but #CharlieHebdo fights to make sure u have the right to say it.	0	pjpiranha	charliehebdo
Shocked &amp; appalled by senseless attack at 'Charlie Hebdo' - London stands with Paris &amp; the people of France against this horrific scourge	0	MayorofLondon	charliehebdo
@MayorofLondon Merci Monsieur Johnson	0	calipette	charliehebdo
@MayorofLondon Wild West Politics: Western Europe is suffering from its internal contradictions; welcome to tribal politics of the future.	0	RewildBritain	charliehebdo
@MayorofLondon condemn islamic doctrine then. Be honest and say Mohamed did terror as a matter of course. http://t.co/kEMTaIYCFi	0	Pinchey1964	charliehebdo
@MayorofLondon scourge of islam?	0	vijaygkg	charliehebdo
@MayorofLondon @plbrocks Stop your crocodile tears, Boris Johnson, and stop schmusing the muslims of the UK. Protect YOUR OWN PEOPLE.	0	MissOginy	charliehebdo
@NickTheAlexis87 @MayorofLondon Here the freedom is stronger than these stupid bickering. Thx Mr. Johnsson !	0	RFPatriote	charliehebdo
@MayorofLondon Boris you have been attacking us the poor ppl for years,you dont seem very worried about that do u	0	HidinPolitician	charliehebdo
@MayorofLondon Boris stop representing the interest of the rich for once	0	HidinPolitician	charliehebdo
@MayorofLondon @LondonHistorian Hardly senseless. They went for #CharlieHebdo for a reason. Horrific, yes.	0	londononthemap	charliehebdo
@londononthemap @MayorofLondon Indeed, but I wished not to edit Boris: I may not RT him ever again, who knows.	0	LondonHistorian	charliehebdo
@LondonHistorian @MayorofLondon Oh I'm not blaming you but I am tired of people (politicians) calling this sort of thing senseless.	0	londononthemap	charliehebdo
@MayorofLondon condemned who ever did it!	0	cogitaremagnus	charliehebdo
@MayorofLondon @frasermatthew Thanks French will Resist #FRANCE #FREEDOM	0	Dream2France	charliehebdo
@MayorofLondon will you be at the vigil?	0	SangitaMyska	charliehebdo
@MayorofLondon @FranceintheUK More garbage from Johnson, it was not anyway senseless if it was carried out by Islamists.	0	Adrian_Wainer	charliehebdo
@MayorofLondon @margatelady should have said horrific Islamic terrorist/terrorism.	0	juice_pre	charliehebdo
BREAKING: French government raises security alert to highest level after deadly attack at magazine Charlie Hebdo. http://t.co/ak9mTVfJdR	0	cnni	charliehebdo
@cnni If it's in Nig., they will blame Jonathan. Ignorant Fellows.	0	apaemi_davies	charliehebdo
@cnni Very very emergency situations	0	NormanEriksson	charliehebdo
French government raises security alert to highest level after deadly attack at magazine Charlie Hebdo. http://t.co/0Bn3q5h1Pm @cnni	0	inFLIGHTout	charliehebdo
@cnni @opsmedics Won't surprise me if they threw weapons &amp; balaclavas away &amp; simply boarded underground railway to the UK! #CharlieHebdo	0	swank_ZA	charliehebdo
@apaemi_davies @cnni Who else if not GEJ..... God will help us.... No salt in my soup at home...it is Jonathan.....	0	Mikawotor	charliehebdo
@cnni a sign that many people who appear outwardly and seen as human are likely to be animals within.	0	Return2GodForum	charliehebdo
@mikawotor @cnni Even when there is no Isam in the soup, it is Jonathan. My dear, God will help us.	0	apaemi_davies	charliehebdo
Charlie Hebdo, we love you	0	thedailymash	charliehebdo
@thedailymash So print the exact front cover - all newspapers, satirical mags - on the same day	0	teachertwit2	charliehebdo
My new favorite magazine. RT @thedailymash @museofhistory Charlie Hebdo, we love you	0	THE_DAILY_BLEAT	charliehebdo
“@thedailymash: Charlie Hebdo, we love you” Yes we do! Understanding satire requires intelligence, a quality terrorists seldom have.	0	EdnaMacLoy	charliehebdo
@thedailymash Yanks: false flag artists since Boston tea party. http://t.co/vONOfZdx83	0	eric144144	charliehebdo
@thedailymash @LondonHistorian 4 centuries all cultures have been satired for fun.we must not let pathetic jihad take away freedom of press	0	generation66	charliehebdo
@thedailymash @nkgl http://t.co/E6kUmd7KmI	0	clarinette02	charliehebdo
@thedailymash Congrats on your 250★ tweet! http://t.co/RGfTplEJze	0	Favstar250	charliehebdo
Our sympathies &amp; prayers are with the victims, their families &amp; the French people. #Ahmadiyya Muslims totally condemn murder #CharlieHebdo	0	pressahmadiyya	charliehebdo
@pressahmadiyya @AhmadiyyaVIC	0	AhtshamBhalli	charliehebdo
I don't support the cartoons or language published by publishers BUT #CharlieHebdo attack is indeed "sickening". 11 dead in #terrorattack	0	SukhSandhu	charliehebdo
@SukhSandhu so you are saying, I dont support people's free speech or opinion... but?	0	R3VOLUTION_2012	charliehebdo
@R3VOLUTION_2012 @SukhSandhu He's saying religion is above criticism &amp; satire &amp; dissenting opinions should be censored, just not by guns.	0	AloysiusAslan	charliehebdo
@AloysiusAslan @SukhSandhu sounds about right. Dont talk about the religion of peace or else	0	R3VOLUTION_2012	charliehebdo
@R3VOLUTION_2012 I'm against cartoons of those kinds which can be 'misinterpreted' or cause communal tensions but gun is never a solution!	0	SukhSandhu	charliehebdo
@R3VOLUTION_2012 @SukhSandhu or else it will become the religion of pieces &amp; make you pay!	0	AloysiusAslan	charliehebdo
@SukhSandhu you cant say what is misinterpreted by others if you dont jnow thier feelings or belief.Those who cower for freedom deserve none	0	R3VOLUTION_2012	charliehebdo
@AloysiusAslan @SukhSandhu haha. I will have to use that one!	0	R3VOLUTION_2012	charliehebdo
@SukhSandhu @R3VOLUTION_2012 I don't see cartoons of Jesus or Buddha getting "misinterpreted" &amp; lead to outbreak of violence? NO EXCUSES	0	AloysiusAslan	charliehebdo
@SukhSandhu also, if someone threatens me or my family, my gun is my option. #2A for the win!	0	R3VOLUTION_2012	charliehebdo
@SukhSandhu freaking "BUT"!	0	RengiTurkuaz	charliehebdo
@R3VOLUTION_2012 I wholeheartedly condemn this or similar attacks anywhere. Humanity is above any religion. Don't misinterpret my tweet.	0	SukhSandhu	charliehebdo
@AloysiusAslan @SukhSandhu its because radical Islamic extremists dont want ppl to find out the truth of how THEY interpret the Koran	0	R3VOLUTION_2012	charliehebdo
@SukhSandhu I didnt, you said dont print cartoons like this so people dont get offended.	0	R3VOLUTION_2012	charliehebdo
@R3VOLUTION_2012 if you are so concerned about freedom of speech, I also have the right to express my views &amp; I don't like such cartoons!	0	SukhSandhu	charliehebdo
@R3VOLUTION_2012 @SukhSandhu Yeah. And maybe because Jesus was a pacifist while Muhammad was a warlord. Oops I said it...So controversial 🙊	0	AloysiusAslan	charliehebdo
@AloysiusAslan @SukhSandhu oh no, now your in trouble. ; (	0	R3VOLUTION_2012	charliehebdo
@R3VOLUTION_2012 @AloysiusAslan Will you two please don't tag me in this discussion. I respect all religions &amp; people!	0	SukhSandhu	charliehebdo
@SukhSandhu @R3VOLUTION_2012 Me too. But I don't let political correctness get in the way. Bad ideas should be criticised.	0	AloysiusAslan	charliehebdo
Freedom of expression should never be an act of bravery. Whoever threatens it is an enemy of all freedom-loving people. #CharlieHebdo	0	MsIntervention	charliehebdo
@MsIntervention yeah but surely there is a difference between freedom of expression &amp; taking the p*ss especially about an already volatile	0	Sarah07909750	charliehebdo
@MsIntervention situation. Would the horrific Paris tragedy still of happened otherwise??? And people talk about democracy???	0	Sarah07909750	charliehebdo
@Sarah07909750 Congratulations.You have just blamed the victims.	0	MsIntervention	charliehebdo
@MsIntervention I'm not blaming the victims I'm being realistic here	0	Sarah07909750	charliehebdo
@MsIntervention I'm asking the question have they openly made themselves a target for such horrific acts...you don't put your hand in the	0	Sarah07909750	charliehebdo
@MsIntervention fire knowing it's going to get burnt...please correct if I am wrong here???	0	Sarah07909750	charliehebdo
@MsIntervention @michaeldickson freedom of expression is always an act of bravery. even if you're not shot, you have to expect pushback.	0	richard_landes	charliehebdo
@Sarah07909750 @MsIntervention you'r treatg muslims as animals who only react, have no moral agency. it's fault of those who provoke them.	0	richard_landes	charliehebdo
@richard_landes @Sarah07909750 @MsIntervention Islam is heathen, Islam is satanic Islam is a doctrine spawned in hell" claims Irish preacher	0	JamzMurr	charliehebdo
@MsIntervention Freedom of expression is MADE an act of bravery by all those who "protect" religion from satire and criticism #TheovanGogh	0	KentAnder	charliehebdo
@richard_landes @MsIntervention I kind of agree &amp; disagree with what you are saying here. I don't blame the victims that's for sure no	0	Sarah07909750	charliehebdo
@richard_landes @MsIntervention matter what people think	0	Sarah07909750	charliehebdo
@JamzMurr @richard_landes @MsIntervention and what about all the peaceful Muslims who follow Islam are they evil too???	0	Sarah07909750	charliehebdo
@Sarah07909750 @JamzMurr @MsIntervention talks to me about them when they take to streets in indignation at the behavior of *their* jihadis	0	richard_landes	charliehebdo
@richard_landes @JamzMurr @MsIntervention I rest my case http://t.co/ThkqkjDfbx	0	Sarah07909750	charliehebdo
@MsIntervention @michaeldickson but Julie...dont u listen..islam is a peaceloving religion..we READ it every day	0	docrose_rose	charliehebdo
@Sarah07909750 @MsIntervention u are a sicko for even THINKING that	0	docrose_rose	charliehebdo
@docrose_rose @MsIntervention I am so sorry you think that 😔http://t.co/cvusXClJRi	0	Sarah07909750	charliehebdo
@Sarah07909750 @JamzMurr @MsIntervention don't jump the gun: "But they feel stigmatised... and provoked by Charlie Hebdo." about #honorshame	0	richard_landes	charliehebdo
@richard_landes @JamzMurr @MsIntervention even though I seriously condemn the horrific terrorist attack I can also see how it has been	0	Sarah07909750	charliehebdo
@richard_landes @JamzMurr @MsIntervention provoked &amp; I have been arguing the toss about it on Twitter to people reacting very horribly	0	Sarah07909750	charliehebdo
@richard_landes @JamzMurr @MsIntervention towards me too to the extent I now feel like breaking down because people are arguing about the	0	Sarah07909750	charliehebdo
@richard_landes @JamzMurr @MsIntervention right of so called "freedom of speech" but when I've tried to voice my "freedom of speech" I've	0	Sarah07909750	charliehebdo
@richard_landes @JamzMurr @MsIntervention been treated in a very negative &amp; hostile way 😔	0	Sarah07909750	charliehebdo
@MsIntervention @JamzMurr's tweet ugly&amp;obnoxious. @Sarah07909750, yr response too trite. why u got pushback. hold muslims morally accountabl	0	richard_landes	charliehebdo
@richard_landes @MsIntervention @JamzMurr I got pushed back for saying that through so called "freedom of speech" they made themselves a	0	Sarah07909750	charliehebdo
@richard_landes @MsIntervention @JamzMurr target to apparently &amp; professional &amp; well planned horrific terrorist attack. Which now sadly	0	Sarah07909750	charliehebdo
@richard_landes @MsIntervention @JamzMurr proves my point even more &amp; even more sadly has now cost 12 lives in the process 😔	0	Sarah07909750	charliehebdo
Our thoughts go out out to people at Charlie Hebdo and their families. Senseless violence is never the answer. http://t.co/YGscPqvtYM	0	cartoonmovement	charliehebdo
@cartoonmovement @robinince liblabcon voters can't destroy Western Europe quick enough,they're horrible horrible people	0	edward8000	charliehebdo
@cartoonmovement @EdzardErnst Which seems to suggest that violence, if it makes 'sense' is an answer of sorts...#JeSuisCharlie	0	terencecosgrave	charliehebdo
@cartoonmovement how would the brain fly out when they have a towel wrapped around their heads? #Muslims	0	StoneyWilliams2	charliehebdo
@joormomz It's not a race fool, its a religion. I have no problem with people of middle eastern heritage I have a problem with their belief	0	StoneyWilliams2	charliehebdo
France raises national alert system to highest level after attack at Charlie Hebdo HQ http://t.co/TyRyAhzSPP http://t.co/cWYQCmwg0z	0	NBCNews	charliehebdo
@NBCNews I'm so scared it's a false flag	0	jiffers90	charliehebdo
@NBCNews There is no need for that. France raises national alert system to highest level after attack at CharlieHebdo http://t.co/ggisEwiGmo	0	poet8061	charliehebdo
@jiffers90 @NBCNews were talking about France, not the US.	0	MorbidEntree	charliehebdo
@MorbidEntree @NBCNews no I mean a false flag for France	0	jiffers90	charliehebdo
@MorbidEntree @NBCNews false flags can happen anywhere	0	jiffers90	charliehebdo
@NBCNews Judge hushes up #Erdoğan's link to al-Qadi in hearing into bugging case http://t.co/rddqwAXxAD …	0	LSDPmesaj	charliehebdo
@NBCNews https://t.co/Usx86vx3sT http://t.co/6iNq9CqG0R	0	LSDPmesaj	charliehebdo
@NBCNews According to President of Turkey; R.T. Erdogan..EU, Israel and US is biggest enemy..All political dissidents is enemy.	0	LSDPmesaj	charliehebdo
@NBCNews Hamas leader Mashaal attends AK Party congress in central Turkey http://t.co/DLBMNnEfeI …	0	LSDPmesaj	charliehebdo
@jiffers90 @NBCNews I know, just France is one of the last nations that I'd think would do one.	0	MorbidEntree	charliehebdo
@NBCNews France should just deport or jail all Muslims and anyone affiliated with them. **brushes off hands** Problem solved.	0	Tim_X_	charliehebdo
@jiffers90 @NBCNews dnt be scared of the TRUTH. They need war n creating it is all they know. FALSE flag	0	OgNikki_	charliehebdo
@MorbidEntree @NBCNews governments will do anything but I hope it's not the world doesn't need it right now	0	jiffers90	charliehebdo
@OgNikki_ @NBCNews yea I'm not scared of it I try to get more educated but I hope it's really not just some radicals but you nvr know	0	jiffers90	charliehebdo
@jiffers90 @NBCNews not all governments are that corrupt.	0	MorbidEntree	charliehebdo
@MorbidEntree @NBCNews possible police state over haul for the new year ?	0	jiffers90	charliehebdo
@MorbidEntree @NBCNews yea but you never know this day and age	0	jiffers90	charliehebdo
@jiffers90 @NBCNews wait on the footage if they show any. N gunmen got away n 2 cars video please. might just b a drill	0	OgNikki_	charliehebdo
@NBCNews we got a video in France... they are not human they are more than horrible Monster... #CharlieHebdo	0	EmilienSaget	charliehebdo
I do not agree with what you have to say, but I'll defend to the death your right to say it - Voltaire #CharlieHebdo http://t.co/Mbn5SiWA7Z	0	steveclarkuk	charliehebdo
@steveclarkuk @EtienneServant Voltaire n’a jamais dit ça. http://t.co/r7mJXbBJoi	0	julienazarian	charliehebdo
@steveclarkuk Very true we Mustn't let anything stop freedom of speech even if we disagree with what's said. #parisshooting	0	Dxhawk	charliehebdo
@julienazarian fuck	0	EtienneServant	charliehebdo
@julienazarian merci :)	0	EtienneServant	charliehebdo
@steveclarkuk Agree wholeheartedly with sentiment, &amp; apologies for pedantry, but FYI http://t.co/563ZwdZcQM	0	Isandunk	charliehebdo
@Isandunk Not at all.	0	steveclarkuk	charliehebdo
@steveclarkuk @MaciekSzul Wrong attribution. But the sentiment is there.	0	memneon	charliehebdo
.@steveclarkuk The quote was by Evelyn Beatrice Hall NOT Voltaire http://t.co/VLPx3ccZpw #CharlieHebdo	0	PenelopeWakeham	charliehebdo
@steveclarkuk @BonyardB This idea can never be stated too many times.	0	dy_lord	charliehebdo
"100 lashes if you don't die of laughter." Eleven people killed over this. #Paris #CharlieHebdo http://t.co/87cB3mWVAQ	0	ninaburleigh	charliehebdo
@ninaburleigh @jbarro saying that we know the motive when the unidentified killers are still at large is unnecessary and stupid	0	neilkli	charliehebdo
@ninaburleigh @PeterBeinart In fact the precipitating satire was directed at ISIS.	0	ThorsProvoni	charliehebdo
@ninaburleigh @PeterBeinart they died because of radical Islam, not because of a cartoon.	0	NadavEyalDesk	charliehebdo
@ninaburleigh @PeterBeinart Thanks for posting Peter	0	yhazony	charliehebdo
@ninaburleigh we MUST spread these satyrical images as much ss possible..Terrorists have to know that we are not going to be silent!!!	0	alinatede	charliehebdo
@alinatede http://t.co/Vq2zy4fFSW	0	ninaburleigh	charliehebdo
@ThorsProvoni @PeterBeinart well here's the oeuvre to RT http://t.co/Vq2zy4fFSW	0	ninaburleigh	charliehebdo
@ninaburleigh @PeterBeinart Seems to disrespect ISIS and not Islam.	0	ThorsProvoni	charliehebdo
“@ninaburleigh: "100 lashes if you don't die of laughter." 11 people killed over this. #CharlieHebdo http://t.co/a7QrYfvRgl” #JeSuisCharlie	0	Thumaws	charliehebdo
@ninaburleigh r	0	McGYVER75	charliehebdo
How to respond to the murderous attack on Charlie Hebdo? Every newspaper in the free world should print this. http://t.co/sC2ot63F6j	0	Heresy_Corner	charliehebdo
@Heresy_Corner #ImCharlieHebdo	0	christof_ff	charliehebdo
@Heresy_Corner @tom_wein No point insulting billions of innocent muslims just to thumb our noses at a bunch of lunatics.They're not worth it	0	Grizzly_Stats	charliehebdo
@Grizzly_Stats @tom_wein What innocent Muslims ought to find insulting is an atrocity committed in their name, not a sodding cartoon.	0	Heresy_Corner	charliehebdo
@Heresy_Corner @pjfny How about this? http://t.co/d2qcaVkf2h	0	zerg_rush01	charliehebdo
@Heresy_Corner @EdzardErnst Why is the correct response to brutality to offend lots of people who *don't* support that brutality?	0	ereuben	charliehebdo
@theedwardian81 @Heresy_Corner ...and this: http://t.co/LmYxpmzw3v	0	MikeTonge	charliehebdo
@Heresy_Corner @KrustyAllslopp Why insult people who have nothing to do with this? People are genuinely offended by such drawings.	0	berg_han	charliehebdo
@berg_han @Heresy_Corner It's a good point	0	KrustyAllslopp	charliehebdo
@berg_han @KrustyAllslopp Because they have to learn to not be offended, that's why.	0	Heresy_Corner	charliehebdo
@Heresy_Corner @berg_han But by that token Jews, Blacks and Irish people would have to 'learn' not to be offended either	0	KrustyAllslopp	charliehebdo
@KrustyAllslopp @berg_han Yes, remind me when was the last time Jews bombed the Guardian.	0	Heresy_Corner	charliehebdo
@Heresy_Corner @KrustyAllslopp If people insult something that's important to you, you feel that your identity is under attack.	0	berg_han	charliehebdo
@berg_han @KrustyAllslopp And if that's the case, that is your problem.	0	Heresy_Corner	charliehebdo
@Heresy_Corner @berg_han I get that ... I defend the right to free speech however there is a much broader context to this which is not	0	KrustyAllslopp	charliehebdo
@Heresy_Corner @berg_han explored.	0	KrustyAllslopp	charliehebdo
@Heresy_Corner @KrustyAllslopp Yes, until it becomes yours.	0	berg_han	charliehebdo
@Heresy_Corner @KrustyAllslopp Jews label anyone they don't like as Anti-Semite and campaign until that person/company is finished.	0	berg_han	charliehebdo
@Heresy_Corner @berg_han just for the record. I am not in any way, shape or form defending this atrocity.	0	KrustyAllslopp	charliehebdo
@KrustyAllslopp @Heresy_Corner And neither am I! I think this has little to do with actual Muslims.	0	berg_han	charliehebdo
@berg_han Ah, you don't like Jews. Bye bye. @KrustyAllslopp	0	Heresy_Corner	charliehebdo
@Heresy_Corner @KrustyAllslopp No one does.	0	berg_han	charliehebdo
@Heresy_Corner Oh dear... Just saw those tweets... Blocked him.	0	KrustyAllslopp	charliehebdo
@KrustyAllslopp Ditto	0	Heresy_Corner	charliehebdo
@Heresy_Corner There's a lot of very dodgy Twitter accounts who seem benign then you see the real side :(	0	KrustyAllslopp	charliehebdo
@KrustyAllslopp It's remarkable how quickly they come out the woodwork.	0	Heresy_Corner	charliehebdo
@Heresy_Corner I know! Gives me the creeps.	0	KrustyAllslopp	charliehebdo
@Heresy_Corner Also they kid you along with benign stuff then ... WHAM it's like a river of shite!	0	KrustyAllslopp	charliehebdo
@Heresy_Corner @KrustyAllslopp Organised Jewry, I mean, not the actual people. Otherwise I'd be hating on my own ancestors.	0	berg_han	charliehebdo
There is never justification for violence because one is offended by a cartoon. Ever. #CharlieHebdo http://t.co/RhBpC5Iwh9	0	AnnTelnaes	charliehebdo
@AnnTelnaes (no justification for violence)... or by people's views on history, race, religion etc. #CharlieHebdo @toxinews	0	BoikotNaspers24	charliehebdo
@AnnTelnaes Useless tweet everyone except Islam knows problem is Islam All Civilized Nations Must Constitutly Ban Islam &amp; Kick Muslims out	0	TXIconoclast	charliehebdo
@AnnTelnaes Your post rocked enough for me to add it to my @RebelMouse page, cheers :-) http://t.co/iSlEFGRxh8	0	fatt_sam	charliehebdo
@AnnTelnaes Check out your tweet on my https://t.co/PMEGXdzMV7 site http://t.co/V2e5pKSqyw	0	NahBabyNah	charliehebdo
@AnnTelnaes @NahBabyNah don't use rational reasoning to those who are irrational!	0	Wavester	charliehebdo
@AnnTelnaes TOUT L'ART= forme de discours libre et DOIT être combattu pour par toutes les personnes qui aiment le bruit de leur propre voix	0	AsIfUknow	charliehebdo
@AnnTelnaes @POTUS7 people need to put their f@$#en Ranger panties on, and quit acting like a bunch of limp dick sissies. Buck up people	0	JackieVene	charliehebdo
@AnnTelnaes @POTUS7 remember sticks an stones cartoon can never hurt u. Senseless killing of innocents	0	JackieVene	charliehebdo
“@AnnTelnaes: There is never justification for violence because one is offended by a cartoon. Ever. #CharlieHebdo http://t.co/GGBgc1LVBe”	0	o2680	charliehebdo
@AnnTelnaes So True and yet so sad !	0	hotcoffee52	charliehebdo
@AnnTelnaes yes muder can't be justified but hurting sentiments of people under the name of freedom of speech is in no way right	0	KeeeeepItSimple	charliehebdo
Worth remembering Jens Stoltenberg's words after Utøya: "Our response is more democracy, more openness and more humanity" #CharlieHebdo	0	BloomfieldSJ	charliehebdo
@BloomfieldSJ That is stupid. That would not have stupid Hitler and won't stop Islam.	0	TXIconoclast	charliehebdo
@BloomfieldSJ All Civilized Nations must Constitutionally Ban Islam &amp; Kick All Muslims Out. Quarantine on Saudi peninsula	0	TXIconoclast	charliehebdo
@BloomfieldSJ @mpesce Maybe a 140-issue, but full quote ends with "But never naivety." &lt;-- Very important! http://t.co/Ir0WRWLvnY	0	tveskov	charliehebdo
@tveskov @BloomfieldSJ I'm voting for naïvety.	0	mpesce	charliehebdo
@mpesce "Our response is more .. naïvety" or? @BloomfieldSJ	0	tveskov	charliehebdo
@tveskov @BloomfieldSJ The Kingdom of Heaven belongs to the Minds of Children	0	mpesce	charliehebdo
@mpesce I hear you. Not sure how well it'll work against guys with machineguns in the short run, though.	0	tveskov	charliehebdo
@BloomfieldSJ @Jane_Samuels Imperative that we remember this positive message	0	maggiefairy	charliehebdo
@anapalacio @BloomfieldSJ Buenrollismo hasta que nos den por todos los lados	0	arto_arquitecto	charliehebdo
@BloomfieldSJ And he is right! If an innocent person is killed by a terrorist or by warriors against terrorism. Still innocent, still dead!	0	sailor_alm	charliehebdo
@BloomfieldSJ Congrats on your 250★ tweet! http://t.co/AJTXlwcqUp	0	Favstar250	charliehebdo
#CharlieHebdo Attack. I have just been asked by AlJazeera if CharlieHebdo journalists should apologize (for making fun at Islamists).	0	AgnesCPoirier	charliehebdo
@AgnesCPoirier You should have said "the survivors or the dead?"	0	Charlesknight	charliehebdo
@AgnesCPoirier is Al Jazeera backing Muslim supremacism?	0	FabioGiangolini	charliehebdo
@AgnesCPoirier @LukeReuters it s going to end up in tears....	0	Systematicfx	charliehebdo
@AgnesCPoirier Adding insult to injury. Having colleagues murdered isn't 'penance' enough, apparently. @GPollowitz	0	btskinn	charliehebdo
@AgnesCPoirier :(	0	tanja_henry	charliehebdo
@AgnesCPoirier @VictoriaPeckham what a sick question? Hope you told him where to go.	0	RJCBennett	charliehebdo
@agnescpoirier @ad_holland After this horror the idea that Charlie Hebdo should apologize for speaking its mind is obscene.	0	stephenalbert11	charliehebdo
@AgnesCPoirier Sam Al-Jazeera Al Gore sold his failed media company to for $100mm. Why is it even allowed to operate in the US?	0	TXIconoclast	charliehebdo
@FabioGiangolini @AgnesCPoirier why do you even need to ask?	0	TXIconoclast	charliehebdo
@AgnesCPoirier @EliotHiggins Is #AlJazeera going to apologize for the Jihadist terrorist who massacre muslims &amp; nonbelievers everyday?	0	tkmeyer0524	charliehebdo
@TXIconoclast @AgnesCPoirier just to confirm what everyone already knows about Al Jazeera ;)	0	FabioGiangolini	charliehebdo
@AgnesCPoirier That's fucking shameful!!! @AndrewDuffEU	0	MelekDemek	charliehebdo
@AgnesCPoirier I hope your response was suitably pithy. @toadmeister	0	AmbushPredator	charliehebdo
@AgnesCPoirier @SamdeBrito there's a good reason innocent AlJazeera staff have been targeted in Egypt-it's their employers.	0	nayanikaaa	charliehebdo
@AgnesCPoirier @toadmeister a disgraceful way to put it &amp; shows the failure of multiculturalism.	0	HeyNickMitchell	charliehebdo
@JamaicanTerry @AgnesCPoirier I agree	0	FabioGiangolini	charliehebdo
@AgnesCPoirier @N_Tomic Nooooo	0	jelenamilicceas	charliehebdo
@AgnesCPoirier @mjrobbins Jesus fuck.	0	ZenMonkey	charliehebdo
@AgnesCPoirier Fuck that! No! Never! Fuck the Islamists, speak your mind #CharlieHebdo stay firm France!	0	bigthingist	charliehebdo
@jelenamilicceas @AgnesCPoirier Of course, not. That question by AlJazeera is disgusting	0	N_Tomic	charliehebdo
@FabioGiangolini @AgnesCPoirier Probably. They're based in Qatar whose gov't funds terrorist groups around the world.	0	IncredulousMark	charliehebdo
@TXIconoclast @AgnesCPoirier The 1st amendment.	0	IncredulousMark	charliehebdo
@IncredulousMark @AgnesCPoirier Are you stupid moron? Do you understand the 1st Amendment?	0	TXIconoclast	charliehebdo
@IncredulousMark @AgnesCPoirier You understand doesn't apply to foreign owned / controlled media? Imbecile	0	TXIconoclast	charliehebdo
@FabioGiangolini didn't you know? Really?	0	JanKuse	charliehebdo
@JanKuse oh I did, I was just being sarcastic..	0	FabioGiangolini	charliehebdo
@FabioGiangolini sorry -:)	0	JanKuse	charliehebdo
At least 11 dead in Muslim terror attack on France. Show your support by posting Charlie Hebdo cartoons. #banislam http://t.co/85PozIrhHg	0	destroyoislamo	charliehebdo
LATEST: At least 11 dead in shooting at French magazine #CharlieHebdo; France raises terror alert to highest level http://t.co/JVRjF5b1lw	0	FoxNews	charliehebdo
@FoxNews Coming to America SOON Thanks to Obama.	0	Backhoe44	charliehebdo
@FoxNews Islam since invention 200 years after putative date of Muhammad has always been a violent cult of hate. French Police complicit.	0	DSarna	charliehebdo
@FoxNews French cops don't carry guns WTF	0	bobboaz3333	charliehebdo
@FoxNews Today, significant terrorist attack has touched the society of France. Does France have the fortitude to counter-attack/long game?	0	JNSEAL	charliehebdo
“@Backhoe44: @FoxNews Coming to America SOON Thanks to Obama.” God Forbid. This scares me.	0	NFW22b	charliehebdo
@FoxNews @FairOaksTrader Why don't French police carry guns? Makes no sense.	0	NFW22b	charliehebdo
@bobboaz3333 @FoxNews they do	0	tryitfirst000	charliehebdo
@FoxNews Muslims strike once again in a western country....coming to London, New York or wherever the savages gather	0	tryitfirst000	charliehebdo
@NFW22b @FoxNews @FairOaksTrader they do	0	tryitfirst000	charliehebdo
“@tryitfirst000: @NFW22b @FoxNews @FairOaksTrader they do” thank you. For some reason, it was unclear. Have a good day.	0	NFW22b	charliehebdo
@bobboaz3333 @FoxNews they do	0	LLLiberianGirl	charliehebdo
@NFW22b @FoxNews @FairOaksTrader they carry guns. They do.	0	LLLiberianGirl	charliehebdo
“@7813075017: @NFW22b @FoxNews @FairOaksTrader they carry guns. They do.” Thank you:)))	0	NFW22b	charliehebdo
@FoxNews @seanhannity the need forHouse of Worship Security and Emergency Preparedness has never been greater! @ChristEmNetwork	0	KJINTELOFFICER	charliehebdo
@FoxNews So sad. Praying for the victims and their families.	0	TheMomConnectio	charliehebdo
@FoxNews hey @obama_barrak are u just gonna keep putting off blowing blowing these people to hell?Or does it have / happen to Americans 1st?	0	krono0025	charliehebdo
@NFW22b @Backhoe44 @FoxNews get a gun. Shouldn't scare anyone.	0	krono0025	charliehebdo
“@krono0025: @NFW22b @Backhoe44 @FoxNews get a gun. Shouldn't scare anyone.” What is a gun going to do when dealing w/ terrorist?	0	NFW22b	charliehebdo
@NFW22b @Backhoe44 @FoxNews you shoot them in the face.. Very simple	0	krono0025	charliehebdo
@NFW22b @krono0025 @NFW22b @FoxNews Let me see now. Kill them?	0	Backhoe44	charliehebdo
@krono0025 @Backhoe44 @FoxNews Lol, oh Matt. Have a great day and don't forget to pack😉	0	NFW22b	charliehebdo
@NFW22b @Backhoe44 @FoxNews I always do! I highly recommend it	0	krono0025	charliehebdo
“@Backhoe44: @NFW22b @krono0025 @NFW22b @FoxNews Let me see now. Kill them?” U guys r making me laugh. Have a great day&amp; don't forget 2pack😉	0	NFW22b	charliehebdo
“@krono0025: @NFW22b @Backhoe44 @FoxNews I always do! I highly recommend it” lol, I'll remember that.....	0	NFW22b	charliehebdo
@NFW22b @FoxNews @FairOaksTrader because they have worthless liberal cowards running their country too	0	JDenmyer	charliehebdo
@JNSEAL @FoxNews When they catch them will they force tickle them for information? Europe has been complicit... like Obama.	0	Longtails53	charliehebdo
@tryitfirst000 the municipal police don't the 3 others branches do. @NFW22b @FoxNews @FairOaksTrader	0	Rustynails1	charliehebdo
“@Rustynails1: @tryitfirst000 the municipal police don't the 3 others branches do. @NFW22b @FoxNews @FairOaksTrader” see guys, I knew it! Ty	0	NFW22b	charliehebdo
@7813075017 @FoxNews the two guys that were cops that were killed did not carry guns	0	bobboaz3333	charliehebdo
@bobboaz3333 @FoxNews yes, you are right, they were"gardien de la paix", they don't all carry guns. Only police officiers carry guns.	0	LLLiberianGirl	charliehebdo
@NFW22b @FoxNews my guess is that will change very soon.	0	FairOaksTrader	charliehebdo
@tryitfirst000 @NFW22b @FoxNews not exactly true, the national police carry guns, but the local municipalities generally do not.	0	FairOaksTrader	charliehebdo
@NFW22b @7813075017 @FoxNews refer to my last post… not all French police carry guns.	0	FairOaksTrader	charliehebdo
@FairOaksTrader @NFW22b @FoxNews most of em do	0	tryitfirst000	charliehebdo
“@FairOaksTrader: @NFW22b @FoxNews my guess is that will change very soon.” 👍	0	NFW22b	charliehebdo
@FairOaksTrader @tryitfirst000 @FoxNews Thank you Sir. I was trying to make this PT but was told otherwise. Have a good day:)	0	NFW22b	charliehebdo
“@FairOaksTrader: @NFW22b @7813075017 @FoxNews refer to my last post… not all French police carry guns.” I got it, municipal police do not	0	NFW22b	charliehebdo
#France has a problem (and quite a serious one) #CharlieHebdo http://t.co/H15l2ARF3d	0	abelicc	charliehebdo
@abelicc source? Sounds unbelievable.	0	viktoriaasp	charliehebdo
@viktoriaasp http://t.co/3H8jgfiGgX	0	abelicc	charliehebdo
@abelicc i don't know where this has come from but as someone who lives in France i find this rather unbelievable.	0	NaomieGrace21	charliehebdo
@abelicc thanks! Looked through http://t.co/2UGedIGabJ but I think http://t.co/22MevACVyB put it in good perspective. Still chilling numbers	0	viktoriaasp	charliehebdo
@abelicc This is extremely worrying.	0	Belfastonian	charliehebdo
@Belfastonian @abelicc And simply not true. http://t.co/tYi5gvVOdw	0	kittylyst	charliehebdo
@abelicc @kikollan :-o ¿Fuente?	0	oscarvalero_	charliehebdo
@abelicc Source?	0	thymocyte	charliehebdo
@thymocyte http://t.co/3H8jgfiGgX	0	abelicc	charliehebdo
@oscarvalero_ @kikollan http://t.co/3H8jgfiGgX	0	abelicc	charliehebdo
@abelicc @paleofreak lo tienes por religion? Es para un amigo.	0	Duenyas14	charliehebdo
@Duenyas14 @paleofreak No. Los datos disponibles en referencia al estudio están aquí: http://t.co/3H8jgfiGgX	0	abelicc	charliehebdo
Masked gunmen pictured near #CharlieHebdo offices http://t.co/Zvfj25EnEc http://t.co/qTWhoLqICk	0	MailOnline	charliehebdo
@MailOnline Can't believe seems as though it's almost happening every day so much shocking acts of violence around the world	0	hogwash18	charliehebdo
@MailOnline oh but it's only a small number of dysfunctional individuals	0	OzDamion	charliehebdo
@MailOnline Still there will be those that will not accept that Islam is a religion of conquest not of peace.	0	Mr_Ominous	charliehebdo
@OzDamion @MailOnline small as in about 15% of Islam. Small as 350000000m	0	englishmanshome	charliehebdo
RT “@MailOnline: Masked gunmen pictured near #CharlieHebdo offices http://t.co/Am4nUaI21v http://t.co/aYbBQuRuTk”	0	DocteurC_	charliehebdo
@MailOnline Another #Woolwich #FalseFlag #DivideAndRule turning us against each other. Get off the chessboard people. #Truth	0	Annsk1	charliehebdo
@harsharajbs correct, people are mostly idiots	0	OzDamion	charliehebdo
@MailOnline #charlesmartellwhereareyou?	0	lebosux	charliehebdo
@MailOnline #bringbackcrusades	0	lebosux	charliehebdo
Oland double standards: when killed in Paris - is terrorism, in Ukraine - they is rebels @MailOnline @ukrpravda_news	0	sergey_prach	charliehebdo
@MailOnline @ukrpravda_news It's official, Islamic State came to France.	0	samash_72	charliehebdo
@MailOnline @ukrpravda_news а был жёлтый скотч?	0	teamforos	charliehebdo
Fact: Most every journalist in India will stand with #CharlieHebdo. But not one publication will reprint their most controversial work.	0	dhume	charliehebdo
@dhume would their cartoons be printed in western media tomorrow you think	0	BDUTT	charliehebdo
@dhume - or pointedly condemn those responsible. trite banalities about FoE will be heard, but no taking names.	0	piyush_bakshi	charliehebdo
@BDUTT @dhume How convenient an excuse, huh?	0	manichejain	charliehebdo
@manichejain not an excuse , its a question @dhume	0	BDUTT	charliehebdo
@BDUTT @dhume U can answer it easily, lead the way by airing the work !	0	manichejain	charliehebdo
@dhume Most every journalist in #Algeria will stand with #CharlieHebdo. But not one publication will reprint their most controversial work.	0	AmorShabbi	charliehebdo
@FlyboyMeel actually most media has re tweeted previous covers of the magazine, including me @dhume	0	BDUTT	charliehebdo
@BDUTT Since when did western media become a Gold Standard for u? Why can't u make ur own standards? @dhume	0	Neelam1990	charliehebdo
.@dhume C'mon risks are high. People got killed. Standing with doesn't mean risking one's life needlessly.	0	Ramanan_V	charliehebdo
@FlyboyMeel Indian Media has no principles. They showed Exit polls n BJP Manifesto on Voting day against EC Rules. @BDUTT @dhume	0	AAPkSaath	charliehebdo
@dhume Satire is controversial...kya baat hai waah waah	0	smarket	charliehebdo
@dhume g*** fatati hai...	0	naren_33	charliehebdo
@BDUTT Let's see. I certainly hope so. If not it's game over for freedom of expression as we know it in the West as well.	0	dhume	charliehebdo
@FlyboyMeel Why is #DelhiFakeVoters not Primetime news? Why is so-called 4th pillar of Democracy silent on this imp issue? @BDUTT @dhume	0	AAPkSaath	charliehebdo
@dhume indian jouurnos r closet islamist jihadis who wants to bury freedom of expression when it comes to Islam &amp; muslim	0	cosmicbakchod	charliehebdo
@dhume Controvertial cartoon??? as in Modi is controvertial leader?	0	missmumbai1	charliehebdo
Seen this @BDUTT??? https://t.co/90xQIOG4F9 Europe Minister asking every single newspaper to publish! #CharlieHebdo @dhume	0	VibhaSays	charliehebdo
@VibhaSays Don't expect our Indian journos to have that kind of integrity @BDUTT @dhume	0	ScorpiusMaximus	charliehebdo
@dhume @BDUTT Enough of appeasement. Now time to oppose and reject the cult of extremism.	0	NangyalComrade	charliehebdo
@BDUTT Will NDTV show? 😊 @FlyboyMeel @dhume	0	Biorahul	charliehebdo
@VibhaSays answer a question with a question --our journos know best @CongiCrooks @BDUTT @dhume	0	sheefal	charliehebdo
@BDUTT @dhume How about eminent journalists like you have the index cartoon as the DP for a symbolic solidarity?	0	WrongDoc	charliehebdo
. @BDUTT such excuses? ma'am you could have simply told that we can't dare instead of juxtaposing the Western Media @dhume	0	bhak_sala	charliehebdo
@WrongDoc She doesn't want to die @BDUTT @dhume	0	MhaskarChief	charliehebdo
@bhak_sala @BDUTT @dhume can't dare is one way to put it. another way is ke jaan boojh ke national situation ki maa behen kyon karein.	0	AapChutiyeHain	charliehebdo
@BDUTT @manichejain @dhume Answer is with you only .. dare to reprint/show in India. ..	0	Raj_200473	charliehebdo
@BDUTT @dhume excuses always ready..moron	0	trusted_liar86	charliehebdo
@BDUTT Even if they don't , will any Indian Media House will go forward and print as a tribute to dead ppl .. ?? @dhume	0	123crush	charliehebdo
@BDUTT My bet No way they will print .everyone is pretty scared !!psst.I will count on Bill Maher though @dhume	0	gdthot	charliehebdo
Mediapersons don't have to risk their lives - or freedom- individually. Everyone publish the cartoons together. @WrongDoc @BDUTT @dhume	0	ScrewedbyState	charliehebdo
Hey,@BDUTT ,don't weasel out of this one like you did with Danish cartoons.Collect your media pals &amp; together show the cartoons.Mass disobey	0	ScrewedbyState	charliehebdo
Show us the cartoons first, Barkha Dutt, before you show us yet another sanctimonious episode of "We the Sheeple" on freedom of expression.	0	ScrewedbyState	charliehebdo
@BDUTT @dhume Thank u :) Praise your courage to show the #CharlieHebdo Cartoons :)	0	manichejain	charliehebdo
We condemn the attack on #CharlieHebdo Whomever the attackers are, and whatever the cause may be, nothing justifies the taking of life	0	MuslimCouncil	charliehebdo
@MuslimCouncil Then get your counterparts in France to give up these killers and also do the same in giving up radicalised Muslims in the UK	0	dollyfostermini	charliehebdo
@MuslimCouncil @LondonFBU Who funded/armed/trained? https://t.co/iPBkLwhQk8 Jeffrey Epstein also in CFR+Trilateral Commission	0	FULLY_BADASS	charliehebdo
@MuslimCouncil will you be arranging an anti-extremist 'not in our name' march? Would be a good idea to have a European wide march. Agree?	0	iFrame4U	charliehebdo
@dollyfostermini You genuinely believe the MCB is in league with these #UKIP'ish zealots?	0	ReverseCutsNow	charliehebdo
@MuslimCouncil not good enough. Nothing short of picking up a gun and shooting a few random 'Islamists' (muslims) will please the far right	0	Malcolm_XS	charliehebdo
@MuslimCouncil Your organization calls for the murder of UK citizens whom insult and mock mohamad. islam out. http://t.co/iE114kzzcN	0	Jacobs1754	charliehebdo
@MuslimCouncil Would you be available for BBC news channel interview? Please DM thank you sarah	0	SarahHatchard	charliehebdo
@MuslimCouncil @RadInconsistent amen to that. We have no idea if they were in fact people who call themselves "muslims". Till they're caught	0	ietsist	charliehebdo
@MuslimCouncil Please apologise for talking about their cartoons on BBC Radio 5. People were murdered because TERRORISTS KILL #NoExcuse	0	pxwilliamson	charliehebdo
@MuslimCouncil talking about their cartoons is like saying Women are raped because they wear short skirts or drink. Get the message right!	0	pxwilliamson	charliehebdo
@MuslimCouncil yet you go on sky pretending you are the victims..ffs	0	tryitfirst000	charliehebdo
@SarahHatchard @MuslimCouncil I would have thought the BBC appeasers had a hotline...to the muslim council	0	tryitfirst000	charliehebdo
@MuslimCouncil Far to much hatred in the world today and not just on a religious level.	0	karlsn74	charliehebdo
@MuslimCouncil bloody hell that's quick for you boys.	0	bucko46	charliehebdo
@bucko46 @MuslimCouncil "boys"?	0	pxwilliamson	charliehebdo
@pxwilliamson @MuslimCouncil should have been little boys lol lol	0	bucko46	charliehebdo
@bucko46 @MuslimCouncil Maybe you should learn some respect and grow up	0	pxwilliamson	charliehebdo
@pxwilliamson @MuslimCouncil not anymore . You have to earn respect .	0	bucko46	charliehebdo
@bucko46 @MuslimCouncil Grow up	0	pxwilliamson	charliehebdo
@pxwilliamson @MuslimCouncil I just love lefties heehe	0	bucko46	charliehebdo
The right 2 draw Muhammad without being shot is as precious to many of us as Muhammad is to the #CharlieHebdo killers http://t.co/QeDw4tRoK9	0	holland_tom	charliehebdo
@holland_tom You know the motive, then?	0	DanielWiklander	charliehebdo
@holland_tom @Jen_Kotila This is an assumption.	0	korikisulda	charliehebdo
@holland_tom Cui bono? Tom Cui bono? In this case M le Pen.	0	sonofspeke	charliehebdo
@holland_tom Nov 2014 I was sent home by BCBS MI, paraplegic with no family. BCBS MI solution? File for Medicaid. What's Medicaid! #Help!	0	graciegrace80	charliehebdo
@holland_tom @bindelj the attack is horrible, but this is misogyny + racism https://t.co/6XlKyaxzZQ	0	feminismkg	charliehebdo
@holland_tom @almurray Let's see how many broadcasters have the balls to show the cartoon on TV. #fatchance	0	ianldodson	charliehebdo
@holland_tom no, it isn't. plainly.	0	razormind	charliehebdo
@holland_tom @BDUTT Taliban,Boko haram,Alqaida &amp; ISIS r terrorists but those who mock my prophet (PBUH) and my religion theyRalso terrorists	0	arieslawyer	charliehebdo
@DanielWiklander Yes. http://t.co/BGaBZXkWrN	0	holland_tom	charliehebdo
@holland_tom @richiesalter Islam is a barbaric political death cult and should be banned from planet earth.	0	citizenyid	charliehebdo
@feminismkg @holland_tom @bindelj it most surely is. Now what has that to do with the freedom of speech statement you were responding to?	0	Joe0blivian	charliehebdo
@arieslawyer @BDUTT Not really. Not in the going-around-killing-people sense of 'terrorist'.	0	holland_tom	charliehebdo
@holland_tom @BDUTT RIGHT to draw Mohammed ??	0	legalzulfi	charliehebdo
@arieslawyer @holland_tom @BDUTT No, they aren't. One must suspect you don't understand the meaning of the word "terrorist".	0	Devinho	charliehebdo
@holland_tom @vicsinghb Islam cannot co-exist with any other religion.It is totally intolerant yet DEMANDS tolerance!	0	fox_ldn	charliehebdo
@arieslawyer don't be ridiculous, 'mocking' is not a terrorist action @holland_tom @BDUTT	0	Lone_Granger	charliehebdo
@Devinho @holland_tom @BDUTT may innocents rest in peace.	0	arieslawyer	charliehebdo
@Lone_Granger @holland_tom @BDUTT mock me my love ones but not my prophet (peace be upon him) never ever ever.	0	arieslawyer	charliehebdo
@Joe0blivian it's very complicated how above mentioned racist misogyny is protected by white freedom of speech @holland_tom @bindelj	0	feminismkg	charliehebdo
@feminismkg @holland_tom @bindelj "white freedom of speech"? Seriously? I hate almost any CH's strip I've seen. Does it matter?	0	Joe0blivian	charliehebdo
@Joe0blivian @holland_tom @bindelj white privilege / white gaze are systemic and are beyond your choice, you didn't choose to be born white	0	feminismkg	charliehebdo
@feminismkg @holland_tom @bindelj white/capitalist privilege has little to do with the freedom to make fun of a religion.	0	Joe0blivian	charliehebdo
@arieslawyer @holland_tom @BDUTT Indeed. Unless you're saying that the victims of today's attack weren't innocent?	0	Devinho	charliehebdo
@Devinho @holland_tom @BDUTT off course they were innocents. Killing an innocent is like killing humanity.	0	arieslawyer	charliehebdo
@Joe0blivian @holland_tom @bindelj considering it's a first terrorist act in France since war, while brown and black people keep dying?	0	feminismkg	charliehebdo
@arieslawyer @holland_tom @BDUTT We have freedom of speech and mockery is not terrorism. Please tell me you're not really a solicitor?!	0	TimSwinyard	charliehebdo
@feminismkg @Joe0blivian @bindelj I think you really need to mug up a bit on your post-War French history.	0	holland_tom	charliehebdo
@arieslawyer @holland_tom @BDUTT Agreed! Much love to you today. Much love to us all.	0	Devinho	charliehebdo
@TimSwinyard @holland_tom @BDUTT im a practising criminal lawyer to b honest ;)	0	arieslawyer	charliehebdo
@arieslawyer @holland_tom @BDUTT That is extremely concerning	0	TimSwinyard	charliehebdo
@holland_tom @Joe0blivian @bindelj really? more atheist French people died then peaceful Muslim people in last 10 years?	0	feminismkg	charliehebdo
@Devinho @holland_tom @BDUTT today's victims were innocent indeed. RIP	0	arieslawyer	charliehebdo
@TimSwinyard @holland_tom @BDUTT oday's victims were innocent indeed. RIP	0	arieslawyer	charliehebdo
@feminismkg @holland_tom @bindelj Any attack on freedom of speech is unjustificable - and can't be justified by the evils of capitalism.	0	Joe0blivian	charliehebdo
@korikisulda @holland_tom You're right, details aren't in yet on the attack. Thanks!	0	Jen_Kotila	charliehebdo
@feminismkg @Joe0blivian @bindelj It's not the first terrorist attack in France since the War.	0	holland_tom	charliehebdo
@feminismkg @holland_tom @bindelj this is not part of the war in Middle East. It's religion fanatism and it's not exclusively islamic.	0	Joe0blivian	charliehebdo
@Joe0blivian any murder is unjustifiable, but there is epidemic of male violence (incl suicide) @holland_tom @bindelj http://t.co/YE4nAoiXY6	0	feminismkg	charliehebdo
@arieslawyer @holland_tom @BDUTT S it's ok to shoot dead 12 people for drawing a cartoon is it?	0	CoulditB4eva	charliehebdo
@CoulditB4eva @holland_tom @BDUTT no it's a nightmare. They were innocent. RIP	0	arieslawyer	charliehebdo
@arieslawyer @holland_tom mohammad himself started his beginning by mocking pagan religion, don't bullshit dumbfuck @BDUTT	0	ArjunReddy_PSPK	charliehebdo
@arieslawyer @Lone_Granger @holland_tom @BDUTT So you think this killing was justified?!?	0	MelanievonBraun	charliehebdo
@MelanievonBraun @Lone_Granger @holland_tom @BDUTT never never	0	arieslawyer	charliehebdo
@holland_tom @Joe0blivian @bindelj @PaulMancano here is COE calling it worst in 40 years, compare to Assad https://t.co/nvpfhIQPYq	0	feminismkg	charliehebdo
@feminismkg @Joe0blivian @holland_tom @bindelj none of that is real. You're just a racist like most people.	0	Bananaramble	charliehebdo
@Bananaramble @Joe0blivian @holland_tom @bindelj this white man Found France and Inida among most racists https://t.co/0qSjBFz6dr	0	feminismkg	charliehebdo
@feminismkg @Joe0blivian @holland_tom @bindelj India then Arabia. So like half the world is racist. and you focus on white people. u racist.	0	Bananaramble	charliehebdo
@ldn_fox @holland_tom Any ideoligy where there is an element of conversion/missionary is problematic.	0	vicsinghb	charliehebdo
@Bananaramble bc whites and arabs profited from slavery #suspectedlooters @Joe0blivian @holland_tom @bindelj http://t.co/TRvqA4pnXA	0	feminismkg	charliehebdo
@vicsinghb @holland_tom very true!	0	fox_ldn	charliehebdo
@feminismkg @Joe0blivian @bindelj @PaulMancano Quite. The War ended 70 years ago.	0	holland_tom	charliehebdo
@feminismkg @Joe0blivian @holland_tom @bindelj Name a culture that doesn't have a history of slavery. Just admit you are racist. u cant win	0	Bananaramble	charliehebdo
@feminismkg @Joe0blivian @holland_tom @bindelj Also Africans enslaved each other. And sold slaves to whites. Don't be naive.	0	Bananaramble	charliehebdo
@holland_tom @Joe0blivian @bindelj @PaulMancano compare to Assad who killed 150x more civilians than ISIS http://t.co/W8oHo50zUJ	0	feminismkg	charliehebdo
@Bananaramble some African mothers insist on female genital mutilation, doesn't prove they profit fr it @Joe0blivian @holland_tom @bindelj	0	feminismkg	charliehebdo
@feminismkg @Joe0blivian @holland_tom @bindelj thats So what. That doesn't disprove anything. You're a racist by definition. Annoyingly.	0	Bananaramble	charliehebdo
@Bananaramble btw Michael Jackson was an internal racist too, had to change race to white, it's global @Joe0blivian @holland_tom @bindelj	0	feminismkg	charliehebdo
@feminismkg @Joe0blivian @holland_tom @bindelj Whats your point. That "white people are bad". Thats typical racism. Its low tier thinking.	0	Bananaramble	charliehebdo
@Bananaramble no, white people are rich and educated (good) but deny their privildege of white supremacy @Joe0blivian @holland_tom @bindelj	0	feminismkg	charliehebdo
@feminismkg @Joe0blivian @holland_tom @bindelj If white people are privileged then you're admitting they were better than everyone else.	0	Bananaramble	charliehebdo
@Bananaramble on contrary, skin color doesn't define intelligence @Joe0blivian @holland_tom @bindelj	0	feminismkg	charliehebdo
@feminismkg @Joe0blivian @holland_tom @bindelj so then how are white people privileged	0	Bananaramble	charliehebdo
@Bananaramble @feminismkg @Joe0blivian @holland_tom no idea why I am tagged into this but can it please stop?	0	bindelj	charliehebdo
@arieslawyer @Devinho @holland_tom @BDUTT you don't have to even answer the people who have zero IQ.	0	skmfaridi	charliehebdo
The 2011 issue of Charlie Hebdo, whose cover featured Mohammed. http://t.co/eSflYdFBRH	0	Rajyasree	charliehebdo
@Rajyasree Depicted not featured @BDUTT	0	iShahnaz	charliehebdo
@Rajyasree @BDUTT This is price the press paid for freedom of speech. This is time world must come together destroy the terrorist and supp	0	parveen0010	charliehebdo
@Rajyasree @BDUTT Madam are you justifying the attack? ShamfUl	0	Bharat121064	charliehebdo
"@Rajyasree: The 2011 issue of Charlie Hebdo, whose cover featured Mohammed. http://t.co/bZT2rjcx4T" @re_ve_ng_er @ensine @iYashwant	0	ssharma_fbd	charliehebdo
@Rajyasree @BDUTT what does this mean? Don't understand french.	0	pankajkatti	charliehebdo
.@Rajyasree You @BDUTT re tweeted that? What is the message you want to give?	0	AliuddinAquil	charliehebdo
@ssharma_fbd @Rajyasree @re_ve_ng_er @iYashwant Now ask @aamir_khan &amp; @RajkumarHirani to make movie based on what EXACTLY written in kooraan	0	ensine	charliehebdo
@rajyasree @bdutt यहाँ के सेक्युलर सूअर तो कहते हैं आतंकवादियों का कोई धर्म नही होता। फिर मुहम्मद साहब के कार्टून पर क्यों भड़के	0	manishwithtruth	charliehebdo
@Rajyasree @BDUTT I fail to comprehend if this pic is really worth 11 precious lives?	0	gowthamparadkar	charliehebdo
"100 lashes if you don't die laughing!" [Got them firebombed.] MT @Rajyasree: 2011 #CharlieHebdo cover with Mohammed. http://t.co/ky40igQVOK	0	dhume	charliehebdo
@pankajkatti @bdutt @rajyasree only fools do comment on subjects they dont understand!	0	UniTraSols	charliehebdo
@dhume Worrisome..any idea why no one is trending #iwillridewithyou	0	injingo	charliehebdo
@dhume @CEMB_forum @Rajyasree RSS goons too broke a few window panes.Look, they're all the same	0	RightTweeter	charliehebdo
@dhume @CEMB_forum @Rajyasree Will Akhilesh Yadav declare #CharlieHebdo tax free in UP? #ParisShooting	0	RightTweeter	charliehebdo
@UniTraSols @BDUTT @Rajyasree who said that I've not understood the subject. Tamne gujarati aavde che? Tu mala marathi made uttar de kutrya.	0	pankajkatti	charliehebdo
@dhume @Rajyasree That's the difference between Hindus and ^%&amp;^* ( Sorry, can't mention the name for the fear of getting beheaded #PKdebate	0	CAPMohan	charliehebdo
@UniTraSols @BDUTT @Rajyasree Hope you understand the languages I've written.	0	pankajkatti	charliehebdo
@dhume @CEMB_forum @Rajyasree I don't even think its that funny but I'm going to get a T-Shirt printed with it.	0	BlandDexter	charliehebdo
@UniTraSols @BDUTT @Rajyasree Challenge if you can respond. Now everyone has understood who is fool?	0	pankajkatti	charliehebdo
@dhume @SirZaidHamid @Rajyasree u might get shot at or beheaded for hurting sentiments of pissfull pisslims	0	AnantSDL	charliehebdo
@dhume @Rajyasree their current DP (assuming it was latest cover page) is more "offensive" to Christians I guess https://t.co/73abavNs2Q	0	rahulroushan	charliehebdo
@rahulroushan What is common between James Bond and Religion of Peace? License to kill. #PeaceAttacksinParis. @dhume @Rajyasree	0	GhantaaBaba	charliehebdo
@rahulroushan Sir, faking news should publish articles like this against all religionss	0	Sabtakenhai	charliehebdo
@rahulroushan @dhume It's cute. Petit Jesus seems a happy sort.	0	Rajyasree	charliehebdo
@pankajkatti @bdutt @rajyasree I cant comment on that coz i dont understand the language.	0	UniTraSols	charliehebdo
@UniTraSols @BDUTT @Rajyasree That's what I said. I don't know french. If you know, tell me what's there in that newspaper?	0	pankajkatti	charliehebdo
@dhume @Rajyasree be careful Dhume now. Followers of religion of peace will be after you now.	0	BhupiVashisht	charliehebdo
@Rajyasree @rahulroushan @dhume Prophet's pic is also cute, especially eyes &amp; nose. Any idea why cuteness not factored in by the devouts?	0	Ritika__Sharma	charliehebdo
@dhume @Rajyasree This is for the Western world to witness what we the #Biafrans are going through in Nigeria. Islam is Evil.Free Biafra now	0	chine4u	charliehebdo
Map shows where gun attack on satirical magazine #CharlieHebdo took place in central Paris http://t.co/5AZAKumpNd http://t.co/ECFYztMVk9	0	BBCNewsGraphics	charliehebdo
@BBCNewsGraphics @BBCBreaking	0	simoninbath	charliehebdo
@BBCNewsGraphics	0	zahid855	charliehebdo
@BBCNewsGraphics Your tweet really makes this page stronger: http://t.co/nimTIZwcND	0	Who_WAS_Who	charliehebdo
@BBCNewsGraphics @bbc5live if only people didn't hand out guns:https://t.co/iPBkLwhQk8 Jeffrey Epstein also in CFR+Trilateral Commission	0	FULLY_BADASS	charliehebdo
@BBCNewsGraphics id add one more level on that - street view of office frontage? seems distant	0	maxgadney	charliehebdo
@bbcnewsgraphics google earth cool	0	Salomelugard	charliehebdo
@BBCNewsGraphics when will these cruel acts ever end in the name if trying to make lousy statements? Sorry 4 they the lost their loved ones	0	stem_fot	charliehebdo
Oh. Muslims. Weird. "@BBCNewsGraphics: Map shows where gun attack on magazine place in Paris http://t.co/enUPaimLpX http://t.co/RG590I7Xzb”	0	ColoradoHawkeye	charliehebdo
@BBCNewsGraphics @BBCWorld	0	ifystef	charliehebdo
@BBCNewsGraphics @BBCWorld this is serious act the work most come together an stop these men.	0	BadGalVV	charliehebdo
@BBCNewsGraphics @BBCWorld	0	BadGalVV	charliehebdo
@BBCNewsGraphics Need for firmer international consolidation against crime	0	franknwulu	charliehebdo
@BBCNewsGraphics @BBCBreaking It is clear map..	0	AtechPk	charliehebdo
@BBCNewsGraphics This is just behind the appartment block I was living in up until two months ago...shocking!!	0	crazysandrita	charliehebdo
@BBCNewsGraphics @BBCWorld	0	MeMengly	charliehebdo
@BBCNewsGraphics @BBCWorld know	0	MeMengly	charliehebdo
@BBCNewsGraphics Take a closer look at Nigerian politics. Same group background. Gang up against govt of the day. Intimidation every where.	0	franknwulu	charliehebdo
@BBCNewsGraphics @BBCWorld @AITHasAkodih #were could be the save heaven for pple now #	0	AITHasAkodih	charliehebdo
@BBCNewsGraphics	0	GJ124	charliehebdo
@crazysandrita @BBCNewsGraphics thank God for your life.	0	Gabrielfinley	charliehebdo
@ColoradoHawkeye @BBCNewsGraphics Terrorist is a terrorist, nothing 2do with religion, no exceptions / no excuses. Stop mentioning muslims.	0	yasirmcs	charliehebdo
@yasirmcs @BBCNewsGraphics Nothing to do with religion??? Lulz. Okay. I guess Islam doesn't have a terrorism problem then.	0	ColoradoHawkeye	charliehebdo
@ColoradoHawkeye @BBCNewsGraphics we all have this problem - not specific to any group in the society. These terrorists are biggest threat!	0	yasirmcs	charliehebdo
Quran says: Whoever kills an innocent soul.. it is as if they had killed the entire humanity. #CharlieHebdo #Paris http://t.co/UinZ805MpA	0	ATEEKSTER	charliehebdo
@robbieloser It does. But the idiots who commit such terrorism don't care about that. Hence, don't care about Islam. It's just a mask.	0	ATEEKSTER	charliehebdo
@ATEEKSTER Well, just convince yourself those souls ain't innocent. Makes the killing just again... @nigelstwits	0	ElPiett	charliehebdo
@ElPiett @nigelstwits Only sick people would do that. Unfortunately, those are the idiots that get publicized.	0	ATEEKSTER	charliehebdo
@ATEEKSTER This violence imo is just as inherent to any religion as acts of charity are. History is proof of that	0	ElPiett	charliehebdo
@ATEEKSTER problem is what the Quran also says about those who insult Allah and the prophet. @Smienos	0	djehoety	charliehebdo
@djehoety @Smienos No it doesnt. Go read a translated version of the Quran. See for yourself exactly what it teaches. You've nothing to lose	0	ATEEKSTER	charliehebdo
@ATEEKSTER I've done so, multiple times, it's so double. Parts are beautiful, others well, are not. Will look into it when home. @Smienos	0	djehoety	charliehebdo
@djehoety @Smienos Thank you. Appreciate it.	0	ATEEKSTER	charliehebdo
@ATEEKSTER it also says "Kill those who insult islam " Qur'an (33:61) #CharlieHebdo	0	Don_Macanudo	charliehebdo
@ATEEKSTER Loved your #Paris Post hy Not post on http://t.co/tXGMBRYHGX Proximity Based Travel Network? @mikepenrod http://t.co/IUikoPjSUJ	0	GeoTravellers	charliehebdo
@Don_Macanudo Actually: Accursed wherever they are found, being seized &amp; massacred completely. And please don't take verses out of context.	0	ATEEKSTER	charliehebdo
@ATEEKSTER accursed &amp; massacred ( with a Kalashnikov. ) exactly what they did.	0	Don_Macanudo	charliehebdo
@Don_Macanudo Please read the verses before and after and not take one single verse out of context. Thank you for your understanding.	0	ATEEKSTER	charliehebdo
.@ATEEKSTER @jabial they'll say those killed weren't innocent; whereas the Bible says unconditionnally: you shall not kill	0	libertates	charliehebdo
@ATEEKSTER @triplenickel the counter argument is trivial: they insulted the prophet, so they are not innocent #duh	0	obotheclown	charliehebdo
@ATEEKSTER @foxllwynog Then these chaps should learn to read it. Are they viewed as heretics by Muslims then?	0	tommallow1	charliehebdo
@tommallow1 @ATEEKSTER They are by many followers of Islam - The BBC etc. don't give them publicity either. Easier to demonise for ConUKIP	0	foxllwynog	charliehebdo
@libertates @ATEEKSTER That's a bad translation from Hebrew. It's thou shalt not murder.	0	jabial	charliehebdo
@jabial @ATEEKSTER doesn't change the problem of unconditionnality	0	libertates	charliehebdo
@ATEEKSTER @Don_Macanudo well said bro	0	FadyK85	charliehebdo
@tommallow1 @foxllwynog Let me put it this way if all Muslims thought the way those people did we'd have a billion terrorists. Majority are?	0	ATEEKSTER	charliehebdo
@FadyK85 @Don_Macanudo My pleasure.. Even though you're a Chelsea supporter lol	0	ATEEKSTER	charliehebdo
@ATEEKSTER @tommallow1 Unfortunatelly Islam has the same problem as the West many with little understanding being manipulated by evil men.	0	foxllwynog	charliehebdo
@ATEEKSTER @foxllwynog So what is the answer to my question. Are these killers regarded as heroes or villains by the Muslim in the street?	0	tommallow1	charliehebdo
@foxllwynog @tommallow1 It's those who are angry, frustrated, hopeless &amp; lost who are easily manipulated.	0	ATEEKSTER	charliehebdo
@tommallow1 @foxllwynog Oh definitely villains.	0	ATEEKSTER	charliehebdo
@foxllwynog @ATEEKSTER Outcasts make the best followers. Look at Robin Hood and Hitler	0	tommallow1	charliehebdo
@tommallow1 @ATEEKSTER In the same way as it has become common in the USA to say 'thank you for your service' it varies greatly.	0	foxllwynog	charliehebdo
@ATEEKSTER @tommallow1 @foxllwynog given the magazines bullying of the prophet, I suspect most moderates while against are less sympathetic	0	Kaz4Wokingham	charliehebdo
@ATEEKSTER @tommallow1 When the main source of education can be taken over by militants who corrupt text......	0	foxllwynog	charliehebdo
@ATEEKSTER @foxllwynog But who dare criticise a man with a gun. If it is Che or Mao or Hitler or a Muslim extremist. So the violent win?	0	tommallow1	charliehebdo
@foxllwynog @ATEEKSTER @tommallow1 Easy to do to those who live in hell on earth. We can blame that, in part, to political exploitation.	0	Kaz4Wokingham	charliehebdo
@Kaz4Wokingham @tommallow1 @foxllwynog I'm moderate.. I think.	0	ATEEKSTER	charliehebdo
@Kaz4Wokingham @ATEEKSTER @tommallow1 We follow different rules an Laws relating to behaviour	0	foxllwynog	charliehebdo
@Kaz4Wokingham @ATEEKSTER @foxllwynog Bullying!!! He's been dead a long time you know	0	tommallow1	charliehebdo
“@foxllwynog: @ATEEKSTER @tommallow1 When the main source of education can be taken over by militants who corrupt text......” Monkey trial?	0	tommallow1	charliehebdo
@tommallow1 @ATEEKSTER I once had a long chat with an Irish Catholic Priest at the height of the troubles - He condemned the IRA. Same thing	0	foxllwynog	charliehebdo
@foxllwynog @ATEEKSTER But in public? At the pulpit?	0	tommallow1	charliehebdo
@tommallow1 @ATEEKSTER @foxllwynog There is no death...proper end of death...remember. A magazine dedicated to ridiculing your nan in heaven	0	Kaz4Wokingham	charliehebdo
@ATEEKSTER @Kaz4Wokingham @foxllwynog You don't know?	0	tommallow1	charliehebdo
@tommallow1 @ATEEKSTER @foxllwynog this is not justification by the way. My teaching would always be laugh or ignore.	0	Kaz4Wokingham	charliehebdo
@tommallow1 @ATEEKSTER Both - a man I respected	0	foxllwynog	charliehebdo
@tommallow1 @ATEEKSTER @Kaz4Wokingham The perception of others is often different to our own	0	foxllwynog	charliehebdo
@tommallow1 @ATEEKSTER @foxllwynog Laughing at inconsistancy is one of the most effectivel ways of opening a closed mind to reason.	0	Kaz4Wokingham	charliehebdo
@foxllwynog @tommallow1 @ATEEKSTER Im a devout human securalist by the way. Lets look out for each other in this brief existance,	0	Kaz4Wokingham	charliehebdo
@Kaz4Wokingham @ATEEKSTER @foxllwynog No. You and I differ on this completely. How can any sane person condone this outrage. Or sympathise!!	0	tommallow1	charliehebdo
@Kaz4Wokingham @ATEEKSTER @foxllwynog Or getting shot	0	tommallow1	charliehebdo
@tommallow1 @Kaz4Wokingham @ATEEKSTER It is not condoning to try to understand.	0	foxllwynog	charliehebdo
@foxllwynog @Kaz4Wokingham @ATEEKSTER OK. Explain it to me. Appeasement got us nowhere in the 30's trying to understand Hitler's viewpoint	0	tommallow1	charliehebdo
@tommallow1 @Kaz4Wokingham @ATEEKSTER I thought the same way until I listened to a Palestinian in the 1970s. To understand is not to agree.	0	foxllwynog	charliehebdo
@tommallow1 @foxllwynog @ATEEKSTER Would mist eat free range lamb ever again if THEY had to kill it themselves from now? Perception.	0	Kaz4Wokingham	charliehebdo
@Kaz4Wokingham @foxllwynog @ATEEKSTER Don't see the relevence	0	tommallow1	charliehebdo
@foxllwynog @Kaz4Wokingham @ATEEKSTER To understand ones enemy does not make him your friend	0	tommallow1	charliehebdo
@tommallow1 @foxllwynog @ATEEKSTER I'm saying that most of us are irresponsible We are complicit, and work tax fund acts we find abohrant.	0	Kaz4Wokingham	charliehebdo
@tommallow1 @foxllwynog @ATEEKSTER To an outsider how would we look. And we are the few fighting for peace online.	0	Kaz4Wokingham	charliehebdo
“@Kaz4Wokingham: @tommallow1 @foxllwynog @ATEEKSTER To an outsider how would we look. And we are the few fighting for peace online.” How?	0	tommallow1	charliehebdo
@tommallow1 @foxllwynog @ATEEKSTER is someone who murders a random person worse than one murdering somone who repeatedly insulted their nan?	0	Kaz4Wokingham	charliehebdo
@tommallow1 @foxllwynog @ATEEKSTER Both terrible. I'd say one less so.	0	Kaz4Wokingham	charliehebdo
@tommallow1 @Kaz4Wokingham @ATEEKSTER BUT if we had tried to understand the reasons the German People were able to be manipulated by Hitler?	0	foxllwynog	charliehebdo
@Kaz4Wokingham @foxllwynog @ATEEKSTER Odd comparison. But this is not a Nan but a long dead prophet. So what view of Life of Brian?	0	tommallow1	charliehebdo
@foxllwynog @Kaz4Wokingham @ATEEKSTER Treaty of Versailles? He did win an election after all. So same outcome?	0	tommallow1	charliehebdo
@tommallow1 @Kaz4Wokingham @ATEEKSTER The winning of an election is debatable but historic - same reasons as UKIP supporters	0	foxllwynog	charliehebdo
@foxllwynog @Kaz4Wokingham @ATEEKSTER Can't quite see Farage gunning down Ian Hislop	0	tommallow1	charliehebdo
@tommallow1 @Kaz4Wokingham @ATEEKSTER Typical posh boy all wind no water.	0	foxllwynog	charliehebdo
“@foxllwynog: @tommallow1 @Kaz4Wokingham @ATEEKSTER Typical posh boy all wind no water.” But does he carry a gun?	0	tommallow1	charliehebdo
@tommallow1 @tommallow1 @Kaz4Wokingham @ATEEKSTER Did I notice a bulge in his trousers while he was talking to George?	0	foxllwynog	charliehebdo
@foxllwynog @tommallow The pakistani children we drone strike with macro economic regard for life will place same value on it. AKA Water.	0	Kaz4Wokingham	charliehebdo
@foxllwynog @Kaz4Wokingham @ATEEKSTER Mae West is all I have to say on that joke	0	tommallow1	charliehebdo
@tommallow1 @Kaz4Wokingham @ATEEKSTER I have real doubts about him being human &amp; being some sort of cartoon character controlled by Cameron	0	foxllwynog	charliehebdo
@Kaz4Wokingham @TOMMALLOW I remember the USA shelling the Beruit Camps - crazy people who 'took vengance' for others acts - it just goes on	0	foxllwynog	charliehebdo
@foxllwynog @tommallow1 @ATEEKSTER I think he the bad cop in part of a uk establishment grand plan to renegotiate EU but stay in.	0	Kaz4Wokingham	charliehebdo
@Kaz4Wokingham @tommallow1 @ATEEKSTER That is possible - I have believed nothing any of them say about EU since Labour turned total pro EU	0	foxllwynog	charliehebdo
@Kaz4Wokingham @foxllwynog @tommallow1 @ATEEKSTER Murder is murder. They are as bad as each other.	0	LozDawney	charliehebdo
@LozDawney @foxllwynog @tommallow1 @ATEEKSTER the the uk drone pilot who killled school kids, if working you part funded it. All same?	0	Kaz4Wokingham	charliehebdo
@Kaz4Wokingham @foxllwynog @tommallow1 @ATEEKSTER yes they are	0	LozDawney	charliehebdo
@Kaz4Wokingham @foxllwynog @tommallow1 @ATEEKSTER Murder is murder....	0	LozDawney	charliehebdo
@LozDawney @foxllwynog @tommallow1 @ATEEKSTER and what should the punishment for murder be?	0	Kaz4Wokingham	charliehebdo
@Kaz4Wokingham @foxllwynog @tommallow1 @ATEEKSTER That is not up to me. And who was the punishment taken out on?	0	LozDawney	charliehebdo
@Kaz4Wokingham @foxllwynog @tommallow1 @ATEEKSTER Was it the drone pilots punished? or someone random?	0	LozDawney	charliehebdo
@Kaz4Wokingham @foxllwynog @tommallow1 @ATEEKSTER random violence begetting random violence = escelation of violence	0	LozDawney	charliehebdo
@Kaz4Wokingham @foxllwynog @tommallow1 @ATEEKSTER and as ghandi said, "an eye for an eye leaves the whole world blind"	0	LozDawney	charliehebdo
@LozDawney @Kaz4Wokingham @tommallow1 @ATEEKSTER And at the oposite end we should have left Poland to it's fate and left Hitler alone?	0	foxllwynog	charliehebdo
@foxllwynog @Kaz4Wokingham @tommallow1 @ATEEKSTER Well it was hitler and his followers who did evil, and they alone who should be punished	0	LozDawney	charliehebdo
@foxllwynog @Kaz4Wokingham @tommallow1 @ATEEKSTER as it was...	0	LozDawney	charliehebdo
@foxllwynog @Kaz4Wokingham @tommallow1 @ATEEKSTER and it was done to protect their victims, not to avenge	0	LozDawney	charliehebdo
@LozDawney @Kaz4Wokingham @tommallow1 @ATEEKSTER So it is only the 'controlling minds' not just those following orders?	0	foxllwynog	charliehebdo
@foxllwynog @Kaz4Wokingham @tommallow1 @ATEEKSTER "and his followers"	0	LozDawney	charliehebdo
@foxllwynog @Kaz4Wokingham @tommallow1 @ATEEKSTER But what of someone who has done neither? what if they just happen to live the same	0	LozDawney	charliehebdo
@LozDawney @Kaz4Wokingham @tommallow1 @ATEEKSTER The trial of Lord HawHaw (sp) negates the protection argument.	0	foxllwynog	charliehebdo
@ATEEKSTER @Don_Macanudo haha thanks brother. I respect LFc myself and felt they were very unlucky last season.	0	FadyK85	charliehebdo
@FadyK85 @Don_Macanudo Don't remind me! Lol	0	ATEEKSTER	charliehebdo
@ATEEKSTER @Don_Macanudo sorry to have done that, hope they improve in the league this season 👍👍	0	FadyK85	charliehebdo
@FadyK85 @Don_Macanudo I sincerely hope so too 😊 thank you.	0	ATEEKSTER	charliehebdo
Showing solidarity with the victims is necessary, but not enough. We must insist to coexist, and reject those who don't. #CharlieHebdo	0	iyad_elbaghdadi	charliehebdo
@iyad_elbaghdadi Good that #Liberatians are speaking out against this Sir. I pity the #Jihad that cannot seperate #Fact from Fiction. #Ameen	0	TheCausticIdiot	charliehebdo
@iyad_elbaghdadi how? Individually some are capable of that. En mass we seem only capable of reactionary inflammation. How to break t cycle?	0	Statelessone	charliehebdo
@iyad_elbaghdadi stop is spelled S T O P and not R E J E C T	0	chrisgrayceltec	charliehebdo
@iyad_elbaghdadi I am all for coexisting. But how can we reject - practically, I mean - those who refuse to?	0	Marie_Wolf	charliehebdo
@iyad_elbaghdadi Aim higher - coexist.	0	Jenny_Carlbom	charliehebdo
First you DENOUNCE the butchers by their chosen name and only then you may seek yr HOST'S PERMIT to coexist @iyad_elbaghdadi @NafeezAhmed	0	DimitrisY	charliehebdo
@DimitrisY @iyad_elbaghdadi @NafeezAhmed Co-sign on the denunciation.	0	dn1164	charliehebdo
@iyad_elbaghdadi That seems a fairly reasonable statement at face value but by "coexist" do you mean the media should watch what they print?	0	spank_squirt	charliehebdo
Of course.I do it every day but I'm not the one who espouses "jihadism" or "Sharia" to cut kids' heads @dn1164 @iyad_elbaghdadi @NafeezAhmed	0	DimitrisY	charliehebdo
@DimitrisY @iyad_elbaghdadi @NafeezAhmed Agreed. We must also try to integrate those who want to be integrated.	0	dn1164	charliehebdo
Find me one(not native UK like Nafeez) who wants to be integrated rather than expand "Umma" ghetto until "time is ripe" @dn1164 @NafeezAhmed	0	DimitrisY	charliehebdo
@DimitrisY @NafeezAhmed Not all are. Some are purely economic migrants, and a few political refugees.	0	dn1164	charliehebdo
@DimitrisY @NafeezAhmed Like the leftist journlst who fled Pak Taliban &amp; was invited by Trotskyists to lecture abt anti-imperialist Taliban.	0	dn1164	charliehebdo
Let him tell Trots why Afghan Taliban bombed down 1,000-yr-old giant Buddha monuments.Jihadi Joe also anti-imperialist? @dn1164 @NafeezAhmed	0	DimitrisY	charliehebdo
@iyad_elbaghdadi @Michael_Heaver we would never coexist with intolerance you fool	0	pepperlesszzz	charliehebdo
@iyad_elbaghdadi @Equest2Ride No existing w/Islam - Muhammad declared war on all infidels &amp; Muslims following this turned away from...	0	MobiusStripNews	charliehebdo
@iyad_elbaghdadi @Equest2Ride the teachings of all Prophets who possessed the Priesthood that preceded Mohammad (who held no Priesthood).	0	MobiusStripNews	charliehebdo
Video has emerged showing the moment gunmen opened fire at #CharlieHebdo's HQ in Paris. http://t.co/ZRSbE9Fc1L http://t.co/tE7KwlhuSN	0	SkyNews	charliehebdo
@SkyNews ..its a death cult	0	bazahaney	charliehebdo
@SkyNews Muslims....I dare you to tell the truth	0	tryitfirst000	charliehebdo
.@SkyNews Allahu Akhbar being shouted at 00:07s - nice! Gotta love religion! #CharlieHebdo. http://t.co/3Z3uqITEi9 http://t.co/CiunPqdoIo”	0	The_Reasonist	charliehebdo
@SkyNews If they leave to be trained. In terrorism why not let them stay there. And don't let them back into any country at all!	0	paulgallagher73	charliehebdo
@SkyNews When Israel kills Dozens of innocent children and women in Palestine it is NOT terrorism??? FUCK the western propaganda.	0	MoxOne75	charliehebdo
@Supremebeing34 @SkyNews I just want the truth..I hate people who can murder in cold blood..you seem to support it....	0	tryitfirst000	charliehebdo
@SkyNews The world shuld come together and go all guns blazing (literally ) at these crooks n get the world rid of them	0	tanmoymishra16	charliehebdo
@SkyNews Charlie Hebdo : draftsmans Cabu, Charb, Tignous, and Wolinski were reported dead in the shotgun attack #CharlieHebdo	0	Timo_029	charliehebdo
@SkyNews and they say immigration is good.	0	rasperrypi	charliehebdo
@Supremebeing34 @tryitfirst000 @SkyNews shut up you dhimmi spanner	0	BritishWelsh	charliehebdo
@SkyNews 24784 people have been killed in the name of islam since 9/11 . when will you lot start telling the truths about this evil ideology	0	ianmartinhull	charliehebdo
@Supremebeing34 @SkyNews unreal comment	0	thehugheslady	charliehebdo
@MoxOne75 @SkyNews hopefully you dont live in the western world. If you do fuck of and when you have fuck of some more	0	19jkg71	charliehebdo
@SkyNews #JeSuisCharlie #UnsucessfulFrancePolice #DammartinEnGoele #CharlieHebdo #parisisburning 20, dead 12 injured 57 Hostage	0	EMRAHYILMAX	charliehebdo
Parisian doctor: "Let's all subscribe to #CharlieHebdo...It'll be in my waiting room until I retire." via @bourmeau http://t.co/3IjTQCk3o7	0	laurenzcollins	charliehebdo
@laurenzcollins @bourmeau agreed	0	arash_tehran	charliehebdo
@laurenzcollins @HarryAlffa @bourmeau yes that will help a lot *sigh* how about his president stops supporting these jihadist 'rebels' !	0	A201057	charliehebdo
@laurenzcollins @Sathnam @bourmeau @DDupagne. You said the right thing, Dominique	0	golfmangosierra	charliehebdo
@michaeldweiss @laurenzcollins @bourmeau I'll do the same as a Turkish Muslim. That will be my partial repay at least :(	0	m_y_1905	charliehebdo
@m_y_1905 @liz727 @michaeldweiss @laurenzcollins @bourmeau The future of all our children is in hands of Muslims prepared to speak &amp; act	0	colinsmartone	charliehebdo
@laurenzcollins @W5Physio @bourmeau hey	0	barnesemma56	charliehebdo
I wish that all news outlets publish #CharlieHebdo 's cartoons/satire tomorrow on their front pages as a tribute to the dead. RIP	0	BenWeinthal	charliehebdo
@BenWeinthal yah. good luck with that. when the danish cartoon scandal happened two US newspapers published *some* of them.	0	richard_landes	charliehebdo
@BenWeinthal @lillai23 YES!!!👍	0	MaryWakulik	charliehebdo
@BenWeinthal @Ostrov_A They must not just wish.	0	sbenari59	charliehebdo
@BenWeinthal @dorothyofisrael they won't. Cowards, liberals and panderers	0	dujana_s	charliehebdo
@BenWeinthal @dorothyofisrael As a matter a fact I bet news outlets blur the image	0	dujana_s	charliehebdo
@BenWeinthal @CiFWatch the UK papers have already done that. Pixelated!! Cowards	0	goonermichael	charliehebdo
@BenWeinthal @Ostrov_A i also wish same but media dont have balls to republish cartoon now. terrorism won.	0	SumitSidhu7	charliehebdo
@BenWeinthal @Ostrov_A it's just a shame they won't.	0	markydeedrop	charliehebdo
@BenWeinthal Go ahead, tell your newspaper to be the first one to do it.	0	fehmida444	charliehebdo
@BenWeinthal @cajunlawchick Twitter doing a great job of publicising the cartoons well done #JeSuisCharlie	0	MaccLabour	charliehebdo
@MaccLabour @BenWeinthal Let’s keep that up! X	0	cajunlawchick	charliehebdo
Forget truth, today even satire is unacceptable. #CharlieHebdo	0	gchikermane	charliehebdo
@gchikermane @NMenonRao तो सत्यमेव जयते का क्या होगा ..झूठमेव जयते ,,बेशर्ममेव जयते	0	mcgautam	charliehebdo
@gchikermane u r right; but racists like u hv no place to speak; MUMBAI not racist colonial B-word;wonder if @NickKristof shares yr racism	0	MacroViewpoints	charliehebdo
@gchikermane after 67 yrs Brit-Indians remain sick &amp; racist against their own people - shame on u &amp; on @NickKristof for retweeting yr twits	0	MacroViewpoints	charliehebdo
@gchikermane @janlokpal the peaceful religion.	0	prafulla1000	charliehebdo
@gchikermane @Robert2909 yes. now governments not only can't protect citizens, they put them at risk, because they're in denial of problem.	0	bob682	charliehebdo
@bob682 @gchikermane They just don't understand the problem- it's too complicated for them and they don't dare ask for help in solving that	0	Robert2909	charliehebdo
@gchikermane The first such attack in India, in my memory, is the one on Deccan Herald about 15-20 years (cont) http://t.co/x6Nvv4sEHT	0	Equateall	charliehebdo
I do not agree with what you have to say, but I'll defend to the death your right to say it - Voltaire #CharlieHebdo http://t.co/5fzKhE1LdJ	0	AdityaRajKaul	charliehebdo
@AdityaRajKaul I get your point and support it but Voltaire never said that :-(	0	ZeBigP	charliehebdo
@AdityaRajKaul "To say it" Not to blaspheme it. The nuance is subtle. #CharlieHebdo had to be creative in expressing his antagonistic views.	0	25Juillet_	charliehebdo
@AdityaRajKaul These were not his words, but rather those of Evelyn Beatrice Hall, written under the pseudonym S. G. Tallentyre. - Wikipedia	0	MichaelSalone	charliehebdo
@AdityaRajKaul . Will u? Let's see if @timesnow and u have the guts to publish it!	0	pompg	charliehebdo
@AdityaRajKaul @kailashkaushik8 haha...are bjp guys &amp; Hindus included in that ex. Sakshi Maharaj	0	lostsoul014	charliehebdo
Mr @AdityaRajKaul ..... do you agree that "right to not say anything" is also my right and you should defend it. #Hypocrisy @TheSheWoolf	0	aniruddhargk	charliehebdo
When @AdityaRajKaul was shoving his mic on a Rajasthan Ministers face, he forgot this. U should stop taking moral high ground. @TheSheWoolf	0	aniruddhargk	charliehebdo
@AdityaRajKaul yes keep saying it moron...tolerance is only valid to hindus, try criticizing others, u will also end like those in french	0	indianhindu16	charliehebdo
@AdityaRajKaul tell me more about those moral lessons Mr Kashmiri pandit..i hearing everything except criticizing islam from you people	0	indianhindu16	charliehebdo
@AdityaRajKaul @shaunhurrell A famous misquote	0	ExodusChop	charliehebdo
Freedom of speech is a right as much as a cause worth fighting for. Obscurantism is a danger made real today #CharlieHebdo	0	jean_jullien	charliehebdo
@jean_jullien Well said! How can a society flourish without freedom of expression? #art #artists #CharlieHebdo	0	CCFPeace	charliehebdo
“@jean_jullien: Freedom of speech is a right as much as a cause worth fighting for. Obscurantism is a danger made real today #CharlieHebdo”	0	delia_deviez	charliehebdo
@jean_jullien	0	szneimer	charliehebdo
In reporting the story, the Telegraph has pixilated Charlie Hebdo's La Vie De Mahomet: http://t.co/ElhnzUNr0A http://t.co/jdHLcQBtfp	0	J_Bloodworth	charliehebdo
@J_Bloodworth ...because giving in to such pathetic demands has stopped Islamic extremism?	0	damienhealy	charliehebdo
@J_Bloodworth @leftoutside FFS.	0	alexmassie	charliehebdo
@J_Bloodworth Fucking cowards.	0	moose_malloy	charliehebdo
@J_Bloodworth @littleatoms cowardly fucks	0	bindelj	charliehebdo
@J_Bloodworth @ChrisMoos_ we are totally defeated. They've won.	0	Whiteglover	charliehebdo
@Whiteglover No. We are winning. @J_Bloodworth	0	ChrisMoos_	charliehebdo
@J_Bloodworth @GrayInGlasgow I'd prefer every newspaper in Europe to print the cartoon on their front page tomorrow morning #freespeech	0	zer0deConduit	charliehebdo
@ChrisMoos_ @J_Bloodworth hard to think that when I see the reactions to these things.	0	Whiteglover	charliehebdo
@J_Bloodworth @alphonso1234x spineless cowards post the fucking cartoon u pussies	0	clairerobsc1	charliehebdo
Cowards "@J_Bloodworth: In reporting the story, the Telegraph has pixilated Charlie Hebdo's La Vie De Mahomet http://t.co/m2BvEICtpX"	0	Alex_one789	charliehebdo
WTF. RT @J_Bloodworth the Telegraph has pixilated Charlie Hebdo's La Vie De Mahomet http://t.co/H8X1hi1YRp https://t.co/kmjC1n4iwh	0	fillefi	charliehebdo
@J_Bloodworth @Heresy_Corner So we now live in so much fear that even our national newspapers like @Telegraph dare not upset the terrorists?	0	Schroedinger99	charliehebdo
.@J_Bloodworth probably worried @policescotland might arrest them.	0	NickMargerrison	charliehebdo
@J_Bloodworth @NickMargerrison The telegraph shows little respect for what these French free-speakers died for #FreeSpeech #JeSuisCharlie	0	neiallswheel	charliehebdo
@J_Bloodworth Why, why, why oh why?	0	cockneyreject	charliehebdo
@J_Bloodworth @DanWoodger terrorist 1, freedom of speech 0	0	mazakiiz	charliehebdo
@J_Bloodworth cowards...giving in to this murderous bunch...#shamefulTelegraph	0	thehugheslady	charliehebdo
@J_Bloodworth @EriSt0crat RIP the Telegraph...	0	laskola	charliehebdo
@J_Bloodworth @BasimaFaysal Spineless Cowards. These wretches will drag us down to hell hole.	0	inrealisation	charliehebdo
@ChrisMoos_ @Whiteglover @J_Bloodworth are we	0	Kramanash	charliehebdo
@Kramanash We will. Not by doing nothing though. It will need a great effort by all of us. @Whiteglover @J_Bloodworth	0	ChrisMoos_	charliehebdo
@ChrisMoos_ @Whiteglover @J_Bloodworth You define "winning" in a strange way.	0	PaulWDrake	charliehebdo
@PaulWDrake Whoever resorts to violence is weak. They are weak, and those who do not respond in kind are strong @Whiteglover @J_Bloodworth	0	ChrisMoos_	charliehebdo
@ChrisMoos_ @Whiteglover @J_Bloodworth Yeah.... Well, all I see are Western media outlets pixelating the cartoons the attack was over and	0	PaulWDrake	charliehebdo
@ChrisMoos_ @Whiteglover @J_Bloodworth Others trying to compromise freedom of speech in the face of this continued assault on Western values	0	PaulWDrake	charliehebdo
@PaulWDrake Quite right. Hence put pressure on them to do their job. https://t.co/6N1BvcvXeF @Whiteglover @J_Bloodworth	0	ChrisMoos_	charliehebdo
@ChrisMoos_ @Whiteglover @J_Bloodworth Thanks for making my point. Should we ever turn this around we'd be winning. That's not today	0	PaulWDrake	charliehebdo
Headline from #CharlieHebdo this week: ISIS executes Phorphet Mohamed; police chase terrorists http://t.co/4qqVIjLP8A http://t.co/1zJuiZVLf3	0	ynetnews	charliehebdo
.@ynetnews Is this #charliehebdo front page from this week? It says October in the top right hand corner...	0	con_agius	charliehebdo
@ynetnews eek.	0	xo415	charliehebdo
@ynetnews @MorKarins let everyone retweet this..after all if you don't beleave in Islam your a target anyway..	0	leon9mm	charliehebdo
@ynetnews @leon9mm if i draw you in an insulting way &amp; published it at the main page on famous mag , then u will be happy and astonished!!	0	NaderHabeeb	charliehebdo
@NaderHabeeb I won't go and bring my friends and shoot you.. Or do you think it would be ok if I did...EH ..	0	leon9mm	charliehebdo
@elenacou The irony goes to 11. @ynetnews is every bit as extremist as #ISIS.	0	monaeberhardt	charliehebdo
@monaeberhardt Hmm... my mistake. I did not notice the account... @ynetnews	0	elenacou	charliehebdo
@elenacou It's that right-wing newspaper that promotes anti-Palestinian racism. @ynetnews	0	monaeberhardt	charliehebdo
@monaeberhardt Yeah... it's obvious... @ynetnews	0	elenacou	charliehebdo
@elenacou They're co-opting the events to promote their islamophobia. @ynetnews	0	monaeberhardt	charliehebdo
Bad bad day for press freedom, freedom of expression and satire. Thoughts with relatives of victims at #CharlieHebdo	0	markthomasinfo	charliehebdo
“@markthomasinfo: Bad bad day for press freedom, freedom of expression and satire. Thoughts with relatives of victims at #CharlieHebdo” &lt;~~	0	madamemcwhy	charliehebdo
@markthomasinfo we should all republish #CharlieHebdo cartoons in honour of the magazine #freedomofexpression and unity against hatred	0	UltraFitPT123	charliehebdo
@markthomasinfo @kennethperrin Bad day for humanity.	0	PaddyBanville	charliehebdo
@markthomasinfo @rosesouslapluie bad bad day for France	0	Monsieurcartoon	charliehebdo
“@markthomasinfo: Bad bad day for press freedom, freedom of expression and satire. Thoughts with relatives of victims at #CharlieHebdo”	0	ashbuttyy	charliehebdo
@markthomasinfo @medialens It will only see the extremes getting louder and louder in justifying their own views.	0	SeanOMuireagain	charliehebdo
@markthomasinfo Pretty sure it's a bad day for twelve people and their families. How about we leave the sweeping declarations for a wee bit?	0	Desincarne	charliehebdo
@markthomasinfo Mark, any spare you could share thoughts for Muslims and Arabs/S Asians across Europe now fearful of reprisals? Thanks.	0	nanayasleeps	charliehebdo
I've seen one national newspaper pixelate out the cover of Charlie Hebdo - the self-censorship begins. Terrorists 1, Enlightenment 0	0	mjrharris	charliehebdo
@mjrharris @andrewcopson I've seen it and feel : disgusting and shameful.	0	rundibakshi	charliehebdo
@mjrharris @wallaceme cowards! The terrorists win !	0	LYNNMILDNER	charliehebdo
@mjrharris @CEMB_forum So they died for nothing? :(	0	beebearninja	charliehebdo
@mjrharris And add in Danish cartoons, and Jesus and Mo - it is more like: Terrorists 3 - Uk Media 0 ..	0	Xlibris1	charliehebdo
Let me guess does it begin with G and end with N @mjrharris @wallaceme	0	davidjacksmith	charliehebdo
@mjrharris And yet you self-censor the name of that newspaper? Link please	0	robertsharp59	charliehebdo
@davidjacksmith @wallaceme begins with T ends in h	0	mjrharris	charliehebdo
@mjrharris @TypoDynamofo Maybe they're afraid of being killed by the religion of peas.	0	Geddy5	charliehebdo
@mjrharris which one?	0	macklin_gd	charliehebdo
@mjrharris @wallaceme And of course they will be claiming it is done for reasons of sensitivity, not fear. Publish and be damned. We have to	0	TonyHomewood	charliehebdo
I wish I was surprised. Shameful. @mjrharris @wallaceme	0	davidjacksmith	charliehebdo
@mjrharris @edwardlucas name them	0	Salted2	charliehebdo
@mjrharris @edwardlucas You got to be kidding me?!? Satirical drawings are classic part of politics/religion in Europe for 100s of years..	0	Stefan_Laurell	charliehebdo
@mjrharris @THE_47th this is part of the problem. You define enlightenment as deliberately provoking Muslims beliefs as mockery	0	Leeds2Palestine	charliehebdo
@Salted2 @edwardlucas begins with T ends in h	0	mjrharris	charliehebdo
Murdered for free speech&gt;&gt;@Telegraph pixels out Charlie Hebdo front cover. Shameful cowards. @mjrharris @wallaceme http://t.co/eenaCL0mi3	0	davidjacksmith	charliehebdo
@mjrharris @edwardlucas Name and shame, please. Right away.	0	rpelley	charliehebdo
@mjrharris @edwardlucas Telegraph?	0	Salted2	charliehebdo
@Leeds2Palestine It is the muslims choice how to react. Satire and mockery are part of our culture. @mjrharris @THE_47th	0	Young_Tinworth	charliehebdo
@Young_Tinworth @mjrharris @THE_47th Muslims r part of Europe now. Attack today is disgusting but this so-called satire is just anti Muslim	0	Leeds2Palestine	charliehebdo
@Young_Tinworth @mjrharris @THE_47th ask yourself, would the same so-called satire be done about Jews? No? Then why OK against Muslims?	0	Leeds2Palestine	charliehebdo
@Young_Tinworth @mjrharris @THE_47th of course this anti Muslim cartoons do not compare with murder. Let me be clear. Victims not to blame	0	Leeds2Palestine	charliehebdo
@Young_Tinworth @mjrharris @THE_47th but we need to live together in peace and respect. Deliberately insulting Muslims doesn't help	0	Leeds2Palestine	charliehebdo
@Leeds2Palestine @Young_Tinworth @THE_47th but satirists have the right to, yes?	0	mjrharris	charliehebdo
@Leeds2Palestine @Young_Tinworth @THE_47th like this you mean? http://t.co/RHrudbklu5	0	mjrharris	charliehebdo
@mjrharris @Young_Tinworth @THE_47th of course but we shouldn't lionise those who deliberately insult Muslims as so called satirists	0	Leeds2Palestine	charliehebdo
@mjrharris @Young_Tinworth @THE_47th I don't call on Jews to be insulted. What's your point	0	Leeds2Palestine	charliehebdo
@Leeds2Palestine @Young_Tinworth @THE_47th I don't get your point - 12 people dead and you're saying, "yes but what about...". Think.	0	mjrharris	charliehebdo
@mjrharris @Young_Tinworth @THE_47th there's no but. Attacks are wrong. Period. I just don't see how insulting Muslims helps the situation	0	Leeds2Palestine	charliehebdo
@Geddy5 @mjrharris Good chance of it. There was certainly no blurring of the pics of a crucifix in urine.	0	TypoDynamofo	charliehebdo
@Leeds2Palestine Bullshit. Watch the movie Life of Brian. @mjrharris @THE_47th	0	Young_Tinworth	charliehebdo
@Leeds2Palestine Muslims dont get a special pass to not be offended. @mjrharris @THE_47th http://t.co/Z1lHYsW3yT	0	Young_Tinworth	charliehebdo
@Leeds2Palestine Muslims need to grow the fuck up. Tantrums dont work for children, they shouldn't for adults either. @mjrharris @THE_47th	0	Young_Tinworth	charliehebdo
@Leeds2Palestine there are tv shows based on ridiculing Australians and Americans. You don't see us murdering for it. @mjrharris @THE_47th	0	Young_Tinworth	charliehebdo
@Leeds2Palestine as soon as you added the word 'but' to your sentence you became a terrorism apologist. @mjrharris @THE_47th	0	Young_Tinworth	charliehebdo
@Young_Tinworth @mjrharris @THE_47th think what you will, I'm clear about what I believe.	0	Leeds2Palestine	charliehebdo
@Leeds2Palestine Do you believe that individuals from the muslim faith and islam itself should be immune from satire? @mjrharris @THE_47th	0	Young_Tinworth	charliehebdo
@Leeds2Palestine Do you believe that muslims &amp; islam should be able to react violently if offended? @mjrharris @THE_47th	0	Young_Tinworth	charliehebdo
@Leeds2Palestine Do you believe that people from other cultures should be able to ridicule muslims &amp; islam? @mjrharris @THE_47th	0	Young_Tinworth	charliehebdo
@Young_Tinworth I don't. I believe the Charlie Hebdo cartoonists are not satirists but are racist extreme secularists who I will not defend	0	Leeds2Palestine	charliehebdo
@Young_Tinworth this does not mean I support the despicable murder we saw today. That is a crime on a whole different level	0	Leeds2Palestine	charliehebdo
@Young_Tinworth @mjrharris @THE_47th no. Didn't realise this was an inquisition	0	Leeds2Palestine	charliehebdo
@Young_Tinworth @mjrharris @THE_47th for what purpose? Why ridicule Muslims and Islam? Why not treat them without ridicule or mockery	0	Leeds2Palestine	charliehebdo
@Leeds2Palestine Learn what satire is. Islam is not a race. You can't be an extreme secularist.	0	Young_Tinworth	charliehebdo
@Leeds2Palestine For humour, fun, education, thought provoking etc It is part of our culture to mock and ridicule. @mjrharris @THE_47th	0	Young_Tinworth	charliehebdo
@Leeds2Palestine Religion &amp; the religious, particularly extremists deserve mockery &amp; ridicule. Free speech @mjrharris @THE_47th	0	Young_Tinworth	charliehebdo
From 2011: France's Charlie Hebdo newspaper has long reveled in the art of provocation http://t.co/etWcBzHpnl	0	nytimes	charliehebdo
@nytimes It's called free speech	0	fuzzle7777	charliehebdo
@nytimes So basically the NYT is saying "they deserve it"... nice...	0	wegerjr	charliehebdo
@nytimes http://t.co/5enkGCvd7q duoc ha moi nguoi	0	hyundaiotoviet1	charliehebdo
@nytimes	0	maaelaynayneina	charliehebdo
Can you appeasement monkey coward fascists be even slightly respectful of free speech, even today? @nytimes	0	THE_DAILY_BLEAT	charliehebdo
@nytimes Funny that the NYT is classifying it as "testing the limits" of Press Freedom, but readily defend Snowden @msnbc @FoxNews	0	wegerjr	charliehebdo
@nytimes Satire is a more effective weapon against radicals than bombs hence the desperate attack to scare others to retain imams power	0	EarlDeVere72	charliehebdo
@nytimes this headline is BS!!!	0	Jeremeishere	charliehebdo
@nytimes NYT WTF? Provocation?	0	BlandDexter	charliehebdo
@nytimes Liberté de la Presse!	0	dominicvasseur	charliehebdo
@nytimes oh I see - a bit like girls wearing miniskirts asking to be raped.I get it now.	0	BlandDexter	charliehebdo
@nytimes Are you KIDDING??? What a disgusting tweet and piece of opportunistic clickbait. Where's your solidarity? #CharlieHebdo	0	MsPerson	charliehebdo
@nytimes Shame on nytimes how about you support free speech and stand against intolerant Islam	0	JeanRespendial	charliehebdo
Fils de pute ! Vive la liberté d'expression !! Vive Charlie Hebdo ! @nytimes	0	PG_IdF	charliehebdo
Akitimsi.. “@nytimes: From 2011: France's Charlie Hebdo newspaper has long reveled in the art of provocation http://t.co/y1BSqPLf3j”	0	ozgun_can_	charliehebdo
@nytimes So what? it's legal in democratic countries! Freedom of speech &amp; all! It's illegal to kill! even in the name of god or allah!	0	nati_lv_st	charliehebdo
@BlandDexter @nytimes NYT statement seems a cowardy	0	Boson_de_hig	charliehebdo
..@nytimes so a cartoon is provocation for mass murder? I guess in Islamic thinking it is. @NickKristof	0	UxmalJDC	charliehebdo
@nytimes we need more such cartoons. i guarantee barack HUSSEIN obama will not mention the words "muslim terrorist" http://t.co/fZZWpiODqx	0	aw1556	charliehebdo
@fuzzle7777 @nytimes	0	natelaynegib	charliehebdo
Time to #TakeAStand #IAmCharlieHebdo #CharlieHebdo http://t.co/V9ZUa4VRJy	0	TRobinsonNewEra	charliehebdo
@TRobinsonNewEra You're a junkie, mate. http://t.co/eN4XOujMoN	0	Riderviews	charliehebdo
@TRobinsonNewEra Tattoo this to your forehead. http://t.co/dw86bFv6YK	0	Riderviews	charliehebdo
@TRobinsonNewEra geeze	0	drinky_x	charliehebdo
@TRobinsonNewEra it is soldiers like these who restore my faith in humanity. 🙌👏🇬🇧 http://t.co/5Hx71iZbdB	0	Riderviews	charliehebdo
@technicalswitch they're not real soldiers. #twat	0	BeannyMcD	charliehebdo
@technicalswitch also there are more British Muslims fighting for Isis than there are in the armed forces. Explain that prick.	0	BeannyMcD	charliehebdo
@TRobinsonNewEra @davidbritain7 http://t.co/oSpUYSumqT	0	scrprt22	charliehebdo
@BeannyMcD you were saying .. @SoldierUK !	0	Riderviews	charliehebdo
@TRobinsonNewEra @davidbritain7 cc @runinho13	0	hinduwarrior15	charliehebdo
@technicalswitch @TRobinsonNewEra And there'snot a single country that doesn't have problems http://t.co/12DvC0XGnd	0	Saint_Wayne	charliehebdo
@TRobinsonNewEra The World MUST listen to Tommy Robinson. Marine Le Pen, Geert Wilders, Holly Meredith, Pamela Geller,Heidi Mund. ISLAM EVIL	0	hollyammon	charliehebdo
@Saint_Wayne . http://t.co/hfTtjbOj4k	0	Riderviews	charliehebdo
@technicalswitch @TRobinsonNewEra Paris today.. Whose provoking a clash of civilisations?	0	Saint_Wayne	charliehebdo
@technicalswitch Yeah we kinda evolved from that probably down to hostility. So you are saying it's OK for them to do it because..	0	Saint_Wayne	charliehebdo
@technicalswitch why do you have a display pic of an islamophobe. Churchill thought islam was like rabies. You look like a fool.	0	BeannyMcD	charliehebdo
@technicalswitch That makes you an apologist like the Vichy, the absolute lowest of the low. But then again you have the tone of an Islamist	0	Saint_Wayne	charliehebdo
@BeannyMcD keep up. http://t.co/jdjN1h0NoB	0	BanDerBerka	charliehebdo
@BadLADToby so what? I believe more what he said himself about Islam than what his family may have thought he thought about Islam	0	BeannyMcD	charliehebdo
@BadLADToby the fact is he said they were misguided and compared it to rabies. You're an idiot.	0	BeannyMcD	charliehebdo
@Saint_Wayne @technicalswitch Just wondered the last time a Christian beheaded or killed someone because someone offended their religion	0	espee66	charliehebdo
@hollyammon @TRobinsonNewEra Members of the religion of peace kill people but those who oppose them are "extremists", "nazis" and "bigots".	0	RogerV52	charliehebdo
@technicalswitch @BeannyMcD one soldier dosent speak for the whole armed forces, either does @SoldierUK	0	brijoyce	charliehebdo
@brijoyce @technicalswitch @BeannyMcD Think you're wrong there sunbeam, because I do.	0	SoldierUK	charliehebdo
@brijoyce @technicalswitch @BeannyMcD @SoldierUK is an MOD sponsored account, acts on their behalf and is managed by a serving NCO - Fact!	0	ric_cole	charliehebdo
@ric_cole I know he's gen but that doesn't mean he speaks for all service personnel was my point. Massive support for TR in Forces	0	brijoyce	charliehebdo
I'm no fan of #charliehebdo but this is a sickening, terrifying, unjustifiable attack on journalists. My thoughts &amp; prayers with the victims	0	mehdirhasan	charliehebdo
@mehdirhasan Absolutely.	0	nehadismail	charliehebdo
@mehdirhasan well said	0	sashayub	charliehebdo
@mehdirhasan The "but" part is pathetic Mehdi.	0	parttimeloon	charliehebdo
@mehdirhasan Implies that they may have brought it on themselves.	0	parttimeloon	charliehebdo
.@mehdirhasan Your prayers are with the victims? Prayers? What I'm getting here is that you don't actually see where the problem lies...	0	MarkJDoran	charliehebdo
.@mehdirhasan "I'm no fan of #charliehebdo but..."? You know, I'm actually beginning to find you quite *disgusting*...	0	MarkJDoran	charliehebdo
@mehdirhasan why not a fan? Are you a fan of les flics? Gonna post that too...? Sounded v v harsh (know literally nothing about Hebdo).	0	HighburyJD	charliehebdo
Very poor "identity" tweet by @mehdirhasan. Really. Seriously. Did you really have to get a dig in while their bodies are still warm.	0	LosCharruas	charliehebdo
@mehdirhasan not sure why you felt the need to clarify your fan status when 12 people have just been murdered, who gives a toss what u think	0	thetiprat	charliehebdo
@parttimeloon @mehdirhasan you know what the word "unjustifiable" means don't you?	0	alexquinn35	charliehebdo
@alexquinn35 @mehdirhasan Then why make he first part of the statement at all.	0	parttimeloon	charliehebdo
@alexquinn35 @mehdirhasan Coul have just said " This is an unjustifiable attack.. "	0	parttimeloon	charliehebdo
@parttimeloon @mehdirhasan cos it shows that no matter your opinion on something we all agree this isn't the way to deal with it	0	alexquinn35	charliehebdo
@alexquinn35 @mehdirhasan Its more like saying " I'm no racist, but..."	0	parttimeloon	charliehebdo
@parttimeloon @mehdirhasan it's really not, had it been other way round "I don't agree with shooting but.." Maybe, but it wasn't.	0	alexquinn35	charliehebdo
Really Mehdi? You "weren't a fan of Charlie Hebdo?" Those are the first words out of your mouth? Oh wow. @mehdirhasan	0	SarahKate26	charliehebdo
@mehdirhasan The problem lies in #Islam -time for france to criminalize islam	0	vijaygkg	charliehebdo
@jseths That man.	0	SarahKate26	charliehebdo
@SarahKate26 mindnumbing	0	jseths	charliehebdo
@SarahKate26 @WelshToy @mehdirhasan Just in case people forget... http://t.co/yABMWMoQO4	0	SuperOldHolborn	charliehebdo
@SarahKate26 @LawnmowerThomas @mehdirhasan What more would you expect from @mehdirhasan	0	SteveJRussell	charliehebdo
Between governrment attacks and terrorist attacks, it's hard to be a journalist these days. #Charlie #hebdo	0	AnonyOps	charliehebdo
@AnonyOps cuz, the truth is, there are few clowns on the left, as well as several jokers on the right	0	RadicaLLove2012	charliehebdo
.@AnonyOps The attacks were despicable but don't try and tell me #CharlieHebdo staff are journalists	0	CryingWolfe	charliehebdo
@AnonyOps You mean it's hard to communicate, to distribute information, to exercise freedom of speech... #Hebdo	0	rixstepnews	charliehebdo
.@CryingWolfe No one will try. For obvious reasons. @AnonyOps	0	rixstepnews	charliehebdo
@AnonyOps @CommanderXanon unbiased journalists are offed by governments..	0	Just_Panda_	charliehebdo
@AnonyOps True	0	wayofash	charliehebdo
Wide and uncompromising condemnations on Arab Twitter of insane attack on #CharlieHebdo - I hope everyone sees this. Don't focus on fools.	0	koertdebeuf	charliehebdo
@koertdebeuf too bad we can't read that scribbling	0	longlivescience	charliehebdo
[truncated: 60,446 more rows]
